# Supplementary material for: Acute liver steatosis translationally controls the epigenetic regulator MIER1 to promote liver regeneration in a study with male mice
Source: Nat Commun. 2023 Mar 18;14:1521. doi: 10.1038/s41467-023-37247-9 (PMC10024732; doi:10.1038/s41467-023-37247-9)
Supplement: Supplementary file 4 — Supplementary Data 1 [file 41467_2023_37247_MOESM4_ESM.xlsx]

## Sheet: Sheet1
Gene Name	Screen1_pos|score	Screen1_pos|p-value	Screen1_pos|fdr	Screen1_pos|rank	Screen1_-log10 pos|score	Screen2_pos|score	Screen2_pos|p-value	Screen2_pos|fdr	Screen2_pos|rank	Screen2_-log10 pos|score	Screen1+2_-log10 pos|score	Screen1+2_pos|rank
Prkd2	0.00067037	0.0013181	0.587129	3	3.17369	0.046582	0.045814	0.956846	68	1.33178	4.50547	1
Foxo1	0.0003519	0.00068843	0.587129	1	3.45358	0.10072	0.10026	0.980958	145	0.996884	4.45047	2
Cinp	0.00051822	0.0010275	0.587129	2	3.28549	0.14736	0.14738	0.980958	215	0.83162	4.11711	3
Cks1b	0.0010554	0.0020515	0.587129	5	2.97658	0.11098	0.11086	0.980958	158	0.954755	3.93134	4
Paxbp1	0.00089412	0.0018093	0.587129	4	3.0486	0.13121	0.13093	0.980958	188	0.882033	3.93064	5
Tab3	0.070015	0.068812	0.977555	99	1.15481	0.0017584	0.003027	0.956846	3	2.75488	3.90969	6
Mier1	0.010163	0.010894	0.917006	17	1.99298	0.015039	0.015703	0.956846	22	1.82278	3.81576	7
Mettl23	0.58982	0.58774	0.988434	844	0.229281	0.0003519	0.00062616	0.89604	1	3.45358	3.68286	8
Aurkc	0.0017584	0.0031447	0.75	6	2.75488	0.11861	0.11826	0.980958	169	0.925879	3.68076	9
Dguok	0.0024611	0.0039265	0.802687	7	2.60887	0.1387	0.13811	0.980958	201	0.857924	3.46679	10
Itpk1	0.0031633	0.0046184	0.826114	8	2.49986	0.12367	0.12347	0.980958	177	0.907736	3.4076	11
Prmt6	0.0045666	0.0059537	0.846947	10	2.34041	0.094262	0.093444	0.980958	135	1.02566	3.36607	12
Wnk4	0.0038652	0.005338	0.846947	9	2.41283	0.13745	0.13696	0.980958	199	0.861855	3.27468	13
Hdac7	0.55301	0.55125	0.988434	796	0.257267	0.0010554	0.0020445	0.956846	2	2.97658	3.23385	14
Gsk3a	0.0052676	0.0066041	0.846947	11	2.27839	0.11988	0.11956	0.980958	171	0.921253	3.19964	15
Map3k3	0.0059682	0.0071023	0.846947	12	2.22416	0.13246	0.13226	0.980958	190	0.877915	3.10207	16
Mapk15	0.081222	0.080187	0.977555	115	1.09033	0.010163	0.010762	0.956846	15	1.99298	3.0833	17
Eif2ak4	0.0066684	0.0077527	0.853389	13	2.17598	0.13683	0.13641	0.980958	198	0.863819	3.0398	18
Hsp90aa1	0.012255	0.013184	0.942531	20	1.91169	0.074643	0.07378	0.971074	108	1.12701	3.0387	19
Zfp711	0.28924	0.28961	0.981025	414	0.538742	0.0031633	0.0044938	0.956846	5	2.49986	3.0386	20
Rela	0.37939	0.37824	0.981025	549	0.420914	0.0024611	0.0038158	0.956846	4	2.60887	3.02978	21
2700060E02Rik	0.0080675	0.0090603	0.917006	14	2.09326	0.14489	0.14482	0.980958	211	0.838962	2.93222	22
Msx3	0.0087665	0.0096761	0.917006	15	2.05717	0.13558	0.13527	0.980958	196	0.867804	2.92498	23
Vrk3	0.16508	0.16536	0.981025	233	0.782306	0.0080675	0.0089635	0.956846	12	2.09326	2.87557	24
Smok2b	0.025419	0.025583	0.975347	37	1.59484	0.053327	0.052435	0.956846	78	1.27305	2.86789	25
Dak	0.009465	0.010271	0.917006	16	2.02388	0.14428	0.14425	0.980958	210	0.840794	2.86467	26
Rtcb	0.02404	0.024164	0.975347	35	1.61907	0.059363	0.058745	0.956846	87	1.22648	2.84555	27
Ikbkb	0.010861	0.011669	0.927668	18	1.96413	0.13807	0.13759	0.980958	200	0.859901	2.82403	28
Cry1	0.10072	0.10014	0.981025	144	0.996884	0.017122	0.017785	0.956846	25	1.76645	2.76333	29
Lamtor3	0.011558	0.012395	0.933559	19	1.93712	0.14921	0.14948	0.982175	217	0.826202	2.76332	30
Sirt5	0.44876	0.44768	0.988434	642	0.347986	0.0038652	0.0052411	0.956846	6	2.41283	2.76081	31
Wnk1	0.012952	0.013883	0.942531	21	1.88766	0.13434	0.13404	0.980958	194	0.871795	2.75946	32
Dstyk	0.016428	0.017093	0.975347	24	1.78442	0.10779	0.10749	0.980958	154	0.967422	2.75184	33
Syk	0.11353	0.11347	0.981025	161	0.944889	0.015733	0.016387	0.956846	23	1.80319	2.74808	34
Prmt7	0.054671	0.053757	0.977555	77	1.26224	0.033657	0.033422	0.956846	49	1.47292	2.73517	35
Rb1	0.28393	0.28477	0.981025	409	0.546789	0.0066684	0.0076489	0.956846	10	2.17598	2.72277	36
Nsd1	0.014343	0.015149	0.942531	23	1.84336	0.13309	0.13283	0.980958	191	0.875855	2.71921	37
Gckr	0.034341	0.034079	0.975347	50	1.46419	0.056014	0.055306	0.956846	82	1.2517	2.71589	38
Pi4k2a	0.013648	0.014492	0.942531	22	1.86493	0.14859	0.14878	0.982175	216	0.82801	2.69294	39
Mettl3	0.038436	0.038148	0.977555	55	1.41526	0.056684	0.056012	0.956846	83	1.24654	2.6618	40
Adck5	0.51039	0.5091	0.988434	732	0.292098	0.0045666	0.00585	0.956846	7	2.34041	2.6325	41
Taok2	0.2667	0.268	0.981025	383	0.573977	0.0087665	0.0095447	0.956846	13	2.05717	2.63115	42
Stk25	0.45389	0.45274	0.988434	652	0.343049	0.0052676	0.006528	0.956846	8	2.27839	2.62144	43
Gatad2b	0.026796	0.026648	0.975347	39	1.57193	0.091017	0.090185	0.980958	130	1.04088	2.61281	44
Ephb6	0.017816	0.018422	0.975347	26	1.74919	0.15105	0.15128	0.982175	220	0.820879	2.57007	45
Slc9a3r2	0.018509	0.018982	0.975347	27	1.73262	0.14675	0.14671	0.980958	214	0.833422	2.56604	46
Abl2	0.017122	0.017834	0.975347	25	1.76645	0.16508	0.16521	0.982175	239	0.782306	2.54875	47
Cdk17	0.037072	0.036715	0.977555	53	1.43095	0.077937	0.07715	0.971074	113	1.10826	2.53921	48
Cdk2ap1	0.1418	0.14187	0.981025	197	0.848324	0.021969	0.022186	0.956846	32	1.65819	2.50651	49
Tnik	0.019202	0.019702	0.975347	28	1.71665	0.16326	0.16338	0.982175	236	0.78712	2.50377	50
Epha7	0.020586	0.021127	0.975347	30	1.68643	0.15289	0.15297	0.982175	222	0.815621	2.50205	51
Cnksr2	0.019894	0.020345	0.975347	29	1.70128	0.15901	0.15906	0.982175	230	0.798576	2.49985	52
Trim28	0.033657	0.03347	0.975347	49	1.47292	0.095558	0.095097	0.980958	137	1.01973	2.49266	53
Tnk1	0.4397	0.43828	0.988434	631	0.356844	0.0073682	0.0082439	0.956846	11	2.13264	2.48948	54
Kdm2b	0.021969	0.022262	0.975347	32	1.65819	0.15534	0.15542	0.982175	225	0.808717	2.46691	55
Iars	0.026107	0.02606	0.975347	38	1.58324	0.1418	0.14167	0.980958	206	0.848324	2.43157	56
Lcmt1	0.62219	0.62036	0.990775	894	0.206077	0.0059682	0.0069985	0.956846	9	2.22416	2.43023	57
Top2a	0.021278	0.021701	0.975347	31	1.67207	0.17772	0.17821	0.982175	259	0.750264	2.42233	58
Csnk2b	0.02266	0.022919	0.975347	33	1.64474	0.17052	0.17069	0.982175	247	0.768225	2.41296	59
Matk	0.32348	0.32332	0.981025	466	0.490153	0.012255	0.013087	0.956846	18	1.91169	2.40184	60
Pip4k2c	0.20775	0.20825	0.981025	292	0.682459	0.019202	0.019646	0.956846	28	1.71665	2.39911	61
Pak1ip1	0.02335	0.023562	0.975347	34	1.63171	0.17172	0.17195	0.982175	248	0.765179	2.39689	62
Acvr1	0.02473	0.024822	0.975347	36	1.60678	0.16447	0.16449	0.982175	238	0.783913	2.39069	63
Ntrk3	0.30133	0.30166	0.981025	432	0.520958	0.014343	0.015066	0.956846	21	1.84336	2.36432	64
Chka	0.091667	0.090856	0.977555	133	1.03779	0.050634	0.049695	0.956846	74	1.29556	2.33334	65
Dph5	0.11798	0.11762	0.981025	167	0.928192	0.041158	0.040638	0.956846	60	1.38555	2.31374	66
Map3k2	0.039117	0.038694	0.977555	56	1.40763	0.12493	0.12484	0.980958	179	0.903333	2.31097	67
Zmym3	0.079909	0.078914	0.977555	113	1.0974	0.061368	0.060669	0.956846	90	1.21206	2.30946	68
Akap1	0.081878	0.080782	0.977555	116	1.08683	0.0607	0.060074	0.956846	89	1.21681	2.30364	69
Camk2d	0.11544	0.11537	0.981025	164	0.937644	0.043195	0.042576	0.956846	63	1.36457	2.30221	70
Atf7ip	0.16205	0.16234	0.981025	227	0.790351	0.031603	0.031443	0.956846	46	1.50027	2.29062	71
Foxo3	0.11925	0.11886	0.981025	169	0.923542	0.044551	0.043745	0.956846	65	1.35114	2.27468	72
Fdxacb1	0.03639	0.035982	0.977555	52	1.43902	0.14613	0.14614	0.980958	213	0.835261	2.27428	73
Hipk4	0.027484	0.027299	0.975347	40	1.56092	0.19432	0.19525	0.984183	283	0.711482	2.2724	74
Pim1	0.30913	0.30953	0.981025	444	0.509859	0.017816	0.018359	0.956846	26	1.74919	2.25905	75
Itpka	0.029545	0.029416	0.975347	43	1.52952	0.18724	0.18767	0.982175	273	0.727601	2.25712	76
Dnajc3	0.028858	0.028655	0.975347	42	1.53973	0.19491	0.1958	0.984183	284	0.710166	2.2499	77
Trmt2b	0.10843	0.10834	0.981025	154	0.964851	0.051981	0.0511	0.956846	76	1.28416	2.24901	78
Strada	0.10715	0.10679	0.981025	152	0.970008	0.053999	0.053224	0.956846	79	1.26761	2.23762	79
Pax3	0.043873	0.043185	0.977555	62	1.3578	0.13621	0.13585	0.980958	197	0.865791	2.22359	80
Nol9	0.030231	0.030045	0.975347	44	1.51955	0.20543	0.20621	0.991265	296	0.687336	2.20688	81
Ece2	0.66079	0.65885	0.996811	940	0.179937	0.009465	0.010133	0.956846	14	2.02388	2.20382	82
Irak2	0.030917	0.030758	0.975347	45	1.5098	0.20368	0.20453	0.991265	294	0.691052	2.20085	83
Glyr1	0.028171	0.027991	0.975347	41	1.5502	0.22782	0.2283	0.993143	326	0.642408	2.19261	84
Speg	0.076621	0.075787	0.977555	108	1.11565	0.083842	0.082795	0.971149	122	1.07654	2.19219	85
Peak1	0.095558	0.095063	0.981025	138	1.01973	0.069352	0.068328	0.967269	101	1.15894	2.17867	86
Xbp1	0.031603	0.031464	0.975347	46	1.50027	0.2118	0.21247	0.991265	306	0.674074	2.17435	87
Alkbh8	0.032288	0.032087	0.975347	47	1.49096	0.21237	0.21303	0.991265	307	0.672907	2.16387	88
Pfkfb3	0.043195	0.042555	0.977555	61	1.36457	0.15961	0.15962	0.982175	231	0.79694	2.16151	89
Ryk	0.34752	0.34667	0.981025	500	0.45902	0.019894	0.020269	0.956846	29	1.70128	2.1603	90
Nme5	0.23966	0.24017	0.981025	345	0.620404	0.028858	0.028558	0.956846	42	1.53973	2.16014	91
Hck	0.66421	0.66217	0.996811	946	0.177695	0.010861	0.011544	0.956846	16	1.96413	2.14182	92
Zfp467	0.051981	0.051058	0.977555	73	1.28416	0.14118	0.14095	0.980958	205	0.850227	2.13438	93
Epha3	0.053327	0.05238	0.977555	75	1.27305	0.13932	0.13878	0.980958	202	0.855987	2.12904	94
Set	0.035707	0.035269	0.977555	51	1.44725	0.21064	0.21129	0.991265	305	0.676459	2.12371	95
Prkx	0.084497	0.083522	0.977555	120	1.07316	0.090367	0.089555	0.980958	129	1.04399	2.11715	96
Camk4	0.59845	0.59682	0.988434	857	0.222972	0.012952	0.013779	0.956846	19	1.88766	2.11064	97
Prkag1	0.32247	0.32224	0.981025	464	0.491511	0.02404	0.024095	0.956846	35	1.61907	2.11058	98
Tars2	0.064036	0.062924	0.977555	90	1.19358	0.12241	0.12206	0.980958	175	0.912183	2.10576	99
Tert	0.037754	0.037483	0.977555	54	1.42304	0.20891	0.20954	0.991265	302	0.680041	2.10308	100
Fbll1	0.21813	0.21823	0.981025	311	0.661285	0.037754	0.037483	0.956846	55	1.42304	2.08432	101
Prkrir	0.19549	0.19611	0.981025	276	0.708875	0.042516	0.041905	0.956846	62	1.37145	2.08032	102
Kdm4a	0.72795	0.72672	0.996811	1026	0.137898	0.011558	0.012291	0.956846	17	1.93712	2.07502	103
Mob3b	0.041158	0.040645	0.977555	58	1.38555	0.20484	0.20566	0.991265	295	0.688585	2.07413	104
Limk2	0.37608	0.37485	0.981025	543	0.42472	0.02266	0.022843	0.956846	33	1.64474	2.06946	105
Wdr82	0.62779	0.62601	0.99201	903	0.202186	0.013648	0.014374	0.956846	20	1.86493	2.06712	106
Ezh2	0.089065	0.088275	0.977555	129	1.05029	0.096205	0.095748	0.980958	138	1.0168	2.0671	107
Ash2l	0.46527	0.4641	0.988434	662	0.332295	0.018509	0.018934	0.956846	27	1.73262	2.06491	108
Hdac10	0.26562	0.26712	0.981025	381	0.575739	0.032973	0.032688	0.956846	48	1.48184	2.05758	109
Usf1	0.13683	0.13651	0.981025	191	0.863819	0.067361	0.066197	0.956846	99	1.17159	2.03541	110
Rfxank	0.047258	0.046547	0.977555	66	1.32552	0.19608	0.19683	0.984183	286	0.707567	2.03309	111
Pdk3	0.042516	0.041884	0.977555	60	1.37145	0.21984	0.2203	0.993143	315	0.657893	2.02934	112
Mettl9	0.041837	0.041351	0.977555	59	1.37844	0.22669	0.22716	0.993143	324	0.644568	2.02301	113
Erbb2	0.032973	0.032737	0.975347	48	1.48184	0.28765	0.28795	0.993143	413	0.541136	2.02298	114
Fam98b	0.04861	0.047799	0.977555	68	1.31327	0.19549	0.19632	0.984183	285	0.708875	2.02215	115
Pink1	0.20949	0.20983	0.981025	295	0.678837	0.045905	0.045149	0.956846	67	1.33814	2.01698	116
Tex14	0.040478	0.039926	0.977555	57	1.39278	0.24022	0.241	0.993143	344	0.619391	2.01217	117
Kmt2e	0.052654	0.051805	0.977555	74	1.27857	0.18665	0.1872	0.982175	272	0.728972	2.00754	118
Stk30	0.27212	0.27332	0.981025	392	0.56524	0.03639	0.035975	0.956846	53	1.43902	2.00426	119
Fyn	0.047934	0.047225	0.977555	67	1.31936	0.20717	0.20797	0.991265	299	0.683673	2.00303	120
Clock	0.082533	0.081502	0.977555	117	1.08337	0.12115	0.12087	0.980958	172	0.916677	2.00005	121
Mknk2	0.062703	0.061693	0.977555	88	1.20271	0.16083	0.16067	0.982175	233	0.793633	1.99634	122
Ankra2	0.2961	0.29631	0.981025	425	0.528562	0.034341	0.034045	0.956846	50	1.46419	1.99275	123
Sik1	0.053999	0.053148	0.977555	76	1.26761	0.18961	0.19018	0.982175	277	0.722139	1.98975	124
Mtr	0.17232	0.17255	0.981025	241	0.763664	0.060032	0.059416	0.956846	88	1.22162	1.98528	125
Galk1	0.049959	0.048976	0.977555	70	1.30139	0.21525	0.21582	0.993044	311	0.667057	1.96844	126
Dars	0.46317	0.46197	0.988434	660	0.33426	0.02335	0.023452	0.956846	34	1.63171	1.96597	127
Gse1	0.044551	0.04371	0.977555	63	1.35114	0.24469	0.24552	0.993143	351	0.611384	1.96253	128
Ulk1	0.060032	0.059209	0.977555	84	1.22162	0.18308	0.18368	0.982175	267	0.737359	1.95898	129
Map2k4	0.12619	0.1262	0.981025	179	0.898975	0.087762	0.087064	0.980958	127	1.05669	1.95567	130
Icmt	0.045228	0.044416	0.977555	64	1.34459	0.24525	0.24599	0.993143	352	0.610391	1.95498	131
Mettl21c	0.099435	0.09882	0.981025	143	1.00246	0.11162	0.11155	0.980958	159	0.952258	1.95472	132
Mapk8	0.17172	0.17195	0.981025	240	0.765179	0.066032	0.064896	0.956846	97	1.18025	1.94542	133
Nlk	0.36796	0.36677	0.981025	531	0.434199	0.030917	0.03073	0.956846	45	1.5098	1.944	134
Pgk2	0.2363	0.2366	0.981025	339	0.626536	0.04861	0.047855	0.956846	71	1.31327	1.93981	135
Jak3	0.051308	0.050387	0.977555	72	1.28981	0.22612	0.22668	0.993143	323	0.645661	1.93548	136
Lats2	0.0607	0.059873	0.977555	85	1.21681	0.19197	0.19272	0.984183	280	0.716767	1.93358	137
Mettl14	0.71559	0.71379	0.996811	1013	0.145336	0.016428	0.01701	0.956846	24	1.78442	1.92975	138
Mtor	0.13621	0.13589	0.981025	190	0.865791	0.086457	0.085577	0.979294	125	1.0632	1.92899	139
Atxn3	0.049285	0.048408	0.977555	69	1.30729	0.23966	0.24039	0.993143	343	0.620404	1.92769	140
Mef2c	0.2164	0.21655	0.981025	308	0.664743	0.054671	0.05384	0.956846	80	1.26224	1.92699	141
Phf2	0.046582	0.045793	0.977555	65	1.33178	0.25411	0.25479	0.993143	360	0.594978	1.92676	142
Ascl2	0.13807	0.13772	0.981025	193	0.859901	0.087109	0.086227	0.979294	126	1.05994	1.91984	143
Limk1	0.46735	0.46622	0.988434	665	0.330358	0.026107	0.026005	0.956846	38	1.58324	1.9136	144
Gtf2i	0.056684	0.055895	0.977555	80	1.24654	0.21813	0.21859	0.993143	314	0.661285	1.90782	145
Trmt44	0.30654	0.30668	0.981025	439	0.513513	0.040478	0.039953	0.956846	59	1.39278	1.90629	146
Wdr18	0.066697	0.065415	0.977555	94	1.17589	0.1902	0.19081	0.982175	278	0.720789	1.89668	147
Fes	0.51387	0.51253	0.988434	737	0.289147	0.02473	0.024752	0.956846	36	1.60678	1.89592	148
Cdc73	0.056014	0.055161	0.977555	79	1.2517	0.23179	0.23253	0.993143	332	0.634905	1.88661	149
Ptk6	0.062035	0.061146	0.977555	87	1.20736	0.20949	0.21012	0.991265	303	0.678837	1.8862	150
Mark4	0.059363	0.058572	0.977555	83	1.22648	0.22042	0.22079	0.993143	316	0.656749	1.88323	151
Gm711	0.18724	0.18755	0.981025	262	0.727601	0.071339	0.070327	0.967679	104	1.14667	1.87427	152
Ogt	0.069352	0.068155	0.977555	98	1.15894	0.19373	0.1946	0.984183	282	0.712803	1.87174	153
Elp3	0.13496	0.1347	0.981025	188	0.869795	0.10008	0.099601	0.980958	144	0.999653	1.86945	154
Prdm11	0.055342	0.054476	0.977555	78	1.25695	0.2458	0.24653	0.993143	353	0.609418	1.86636	155
Bend3	0.066032	0.064689	0.977555	93	1.18025	0.20601	0.20687	0.991265	297	0.686112	1.86636	156
Wee1	0.13371	0.13346	0.981025	186	0.873836	0.10201	0.10158	0.980958	146	0.991357	1.86519	157
Mettl13	0.075303	0.074347	0.977555	107	1.12319	0.18189	0.18257	0.982175	265	0.740191	1.86338	158
Hdac5	0.49226	0.49063	0.988434	700	0.307805	0.028171	0.027901	0.956846	41	1.5502	1.858	159
Dgkb	0.35292	0.3519	0.981025	510	0.452324	0.039798	0.039338	0.956846	58	1.40014	1.85246	160
Runx3	0.14242	0.14248	0.981025	198	0.846429	0.09879	0.098356	0.980958	142	1.00529	1.85172	161
AI462493	0.063369	0.062274	0.977555	89	1.19812	0.22952	0.23016	0.993143	329	0.639179	1.8373	162
Gm5538	0.18308	0.18359	0.981025	257	0.737359	0.081878	0.080851	0.971074	119	1.08683	1.82419	163
Magi1	0.72842	0.72713	0.996811	1028	0.137618	0.020586	0.021051	0.956846	30	1.68643	1.82405	164
Gk2	0.30081	0.30118	0.981025	431	0.521708	0.049959	0.049017	0.956846	73	1.30139	1.82309	165
Jak1	0.058694	0.058039	0.977555	82	1.23141	0.2607	0.26211	0.993143	371	0.583859	1.81527	166
Cxxc1	0.1584	0.15877	0.981025	223	0.800245	0.097498	0.097055	0.980958	140	1.011	1.81125	167
Wdtc1	0.10137	0.10078	0.981025	145	0.994091	0.15351	0.15353	0.982175	223	0.813863	1.80795	168
Sap30	0.73802	0.7366	0.996811	1040	0.131932	0.021278	0.021639	0.956846	31	1.67207	1.804	169
Prkcq	0.061368	0.060482	0.977555	86	1.21206	0.25632	0.25717	0.993143	365	0.591218	1.80328	170
Gm6531	0.058024	0.057285	0.977555	81	1.23639	0.27266	0.2738	0.993143	388	0.564379	1.80077	171
Ttbk2	0.20252	0.20308	0.981025	284	0.693532	0.079252	0.078277	0.971074	115	1.10099	1.79452	172
Cdk16	0.43578	0.43448	0.988434	625	0.360733	0.037072	0.036715	0.956846	54	1.43095	1.79169	173
Mob2	0.38973	0.38901	0.981025	563	0.409236	0.041837	0.041372	0.956846	61	1.37844	1.78768	174
Pnck	0.064701	0.063561	0.977555	91	1.18909	0.25301	0.25373	0.993143	358	0.596862	1.78595	175
Plk2	0.12996	0.12974	0.981025	182	0.88619	0.12996	0.12965	0.980958	187	0.88619	1.77238	176
Krt23	0.5432	0.5411	0.988434	779	0.26504	0.032288	0.032045	0.956846	47	1.49096	1.756	177
Hspa1a	0.27751	0.27852	0.981025	400	0.556721	0.064036	0.063159	0.956846	94	1.19358	1.7503	178
Ltk	0.068689	0.067553	0.977555	97	1.16311	0.26125	0.26267	0.993143	372	0.582944	1.74606	179
Kdm5c	0.2419	0.2425	0.981025	348	0.616364	0.075962	0.075102	0.971074	110	1.1194	1.73577	180
Frk	0.23292	0.2333	0.981025	334	0.632793	0.080566	0.079633	0.971074	117	1.09385	1.72664	181
Ulk3	0.072662	0.071566	0.977555	103	1.13869	0.25906	0.26028	0.993143	369	0.5866	1.72529	182
Kdm7a	0.067361	0.06601	0.977555	95	1.17159	0.28179	0.28268	0.993143	404	0.550074	1.72167	183
Ncoa1	0.32703	0.32685	0.981025	471	0.485412	0.058694	0.058219	0.956846	86	1.23141	1.71682	184
Kat2a	0.071339	0.070113	0.977555	101	1.14667	0.26942	0.27062	0.993143	383	0.56957	1.71624	185
Carm1	0.092965	0.092143	0.981025	134	1.03168	0.20775	0.20851	0.991265	300	0.682459	1.71414	186
Hdac2	0.29872	0.29901	0.981025	428	0.524736	0.064701	0.063768	0.956846	95	1.18909	1.71382	187
Bmp2k	0.073983	0.072929	0.977555	105	1.13087	0.26234	0.26375	0.993143	374	0.581135	1.712	188
Epha2	0.12367	0.12351	0.981025	175	0.907736	0.15718	0.15737	0.982175	228	0.803603	1.71134	189
Macrod2	0.10458	0.10399	0.981025	149	0.980551	0.18605	0.18663	0.982175	271	0.73037	1.71092	190
Myt1	0.66279	0.66077	0.996811	945	0.178624	0.029545	0.02934	0.956846	43	1.52952	1.70814	191
Acvr2a	0.3539	0.35288	0.981025	512	0.451119	0.055342	0.05458	0.956846	81	1.25695	1.70806	192
Camk2b	0.41449	0.4132	0.988434	596	0.382486	0.047258	0.046596	0.956846	69	1.32552	1.70801	193
D14Abb1e	0.074643	0.073628	0.977555	106	1.12701	0.26289	0.26431	0.993143	375	0.580226	1.70724	194
Mapk9	0.21525	0.21547	0.981025	306	0.667057	0.092965	0.092067	0.980958	133	1.03168	1.69874	195
Cars2	0.38176	0.38075	0.981025	552	0.41821	0.052654	0.051826	0.956846	77	1.27857	1.69678	196
Ndst4	0.070677	0.069456	0.977555	100	1.15072	0.28499	0.28556	0.993143	409	0.54517	1.69589	197
Vegfa	0.068025	0.066709	0.977555	96	1.16733	0.29715	0.2975	0.994106	427	0.527024	1.69436	198
Akt1	0.17412	0.17434	0.981025	243	0.759151	0.11798	0.11762	0.980958	168	0.928192	1.68734	199
Dgkd	0.81132	0.81119	0.996811	1157	0.0908078	0.025419	0.025527	0.956846	37	1.59484	1.68565	200
Rps6kl1	0.072001	0.070909	0.977555	102	1.14266	0.28659	0.287	0.993143	412	0.542739	1.6854	201
Yes1	0.77988	0.77923	0.996811	1110	0.107972	0.026796	0.026614	0.956846	39	1.57193	1.6799	202
Sbk1	0.073323	0.07223	0.977555	104	1.13476	0.29294	0.29329	0.994106	421	0.533221	1.66798	203
Mettl2	0.077937	0.077053	0.977555	110	1.10826	0.27804	0.27915	0.993143	397	0.555893	1.66415	204
Comtd1	0.19725	0.19788	0.981025	279	0.704983	0.11035	0.11022	0.980958	157	0.957228	1.66221	205
Srms	0.79233	0.79197	0.996811	1128	0.101094	0.027484	0.027216	0.956846	40	1.56092	1.66201	206
Ttbk1	0.24134	0.24195	0.981025	347	0.617371	0.091667	0.090794	0.980958	131	1.03779	1.65516	207
Ywhaz	0.077279	0.076485	0.977555	109	1.11194	0.28977	0.2901	0.993143	418	0.537947	1.64989	208
Vcp	0.088413	0.087652	0.977555	128	1.05348	0.25687	0.25774	0.993143	366	0.590287	1.64377	209
Pak7	0.079252	0.078208	0.977555	112	1.10099	0.28818	0.28851	0.993143	415	0.540336	1.64133	210
Clk2	0.18901	0.1894	0.981025	265	0.723515	0.12178	0.12146	0.980958	173	0.914424	1.63794	211
Mettl20	0.76701	0.76594	0.996811	1090	0.115199	0.030231	0.030018	0.956846	44	1.51955	1.63475	212
Nek4	0.083842	0.082788	0.977555	119	1.07654	0.27697	0.27794	0.993143	395	0.557567	1.63411	213
Comt	0.085804	0.084836	0.977555	123	1.06649	0.2732	0.27432	0.993143	389	0.563519	1.63001	214
Nek1	0.080566	0.079585	0.977555	114	1.09385	0.29241	0.29277	0.994106	420	0.534008	1.62786	215
Iars2	0.31325	0.31371	0.981025	451	0.504109	0.075303	0.074486	0.971074	109	1.12319	1.6273	216
Tesk1	0.34603	0.34511	0.981025	497	0.460886	0.070015	0.068978	0.967269	102	1.15481	1.6157	217
Eps8l2	0.089716	0.08896	0.977555	130	1.04713	0.27104	0.27224	0.993143	385	0.566967	1.6141	218
Mapk4	0.2141	0.21441	0.981025	304	0.669383	0.11544	0.11535	0.980958	164	0.937644	1.60703	219
Hsp90ab1	0.39019	0.38952	0.981025	564	0.408724	0.063369	0.062516	0.956846	93	1.19812	1.60685	220
Slk	0.078595	0.077648	0.977555	111	1.10461	0.31582	0.31575	0.994252	452	0.50056	1.60517	221
Hist1h3b	0.0874	0.086642	0.977555	126	1.05849	0.28784	0.28813	0.993143	414	0.540849	1.59934	222
Shpk	0.20484	0.20541	0.981025	287	0.688585	0.12304	0.12275	0.980958	176	0.909954	1.59854	223
Eef2k	0.24636	0.24697	0.981025	355	0.60843	0.10266	0.10211	0.980958	147	0.988599	1.59703	224
Mapk1	0.23235	0.23274	0.981025	333	0.633857	0.10971	0.1096	0.980958	156	0.959754	1.59361	225
Coq3	0.090367	0.08959	0.977555	131	1.04399	0.28286	0.28369	0.993143	406	0.548428	1.59242	226
Cdkn3	0.084786	0.083757	0.977555	121	1.07168	0.30406	0.30422	0.994106	437	0.517041	1.58872	227
Braf	0.10201	0.10148	0.981025	146	0.991357	0.25577	0.25656	0.993143	364	0.59215	1.58351	228
Map2k2	0.25301	0.2537	0.981025	363	0.596862	0.1033	0.10281	0.980958	148	0.9859	1.58276	229
Cyp1a1	0.093614	0.092772	0.981025	135	1.02866	0.27965	0.28066	0.993143	400	0.553385	1.58204	230
Baiap2	0.58069	0.57885	0.988434	833	0.236056	0.045228	0.044458	0.956846	66	1.34459	1.58065	231
Sdha	0.086457	0.085528	0.977555	124	1.0632	0.30498	0.30505	0.994106	438	0.515729	1.57893	232
Mybbp1a	0.083188	0.082117	0.977555	118	1.07994	0.31787	0.3176	0.994252	455	0.49775	1.57769	233
Pip4k2b	0.75917	0.75797	0.996811	1078	0.119661	0.035024	0.034702	0.956846	51	1.45563	1.5753	234
Kalrn	0.36362	0.36262	0.981025	525	0.439352	0.073323	0.07241	0.971074	106	1.13476	1.57411	235
Tlk2	0.38879	0.38811	0.981025	561	0.410285	0.068689	0.067719	0.967269	100	1.16311	1.5734	236
Cdk5	0.087762	0.087057	0.977555	127	1.05669	0.3055	0.30556	0.994106	439	0.514989	1.57168	237
Erg	0.1033	0.10271	0.981025	148	0.9859	0.26398	0.26554	0.993143	377	0.578429	1.56433	238
Rps6kc1	0.15788	0.15827	0.981025	222	0.801673	0.17718	0.17765	0.982175	258	0.751585	1.55326	239
Zmynd8	0.31736	0.31742	0.981025	457	0.498448	0.089065	0.088241	0.980958	128	1.05029	1.54874	240
Sephs1	0.096852	0.096343	0.981025	140	1.01389	0.29188	0.29219	0.994106	419	0.534796	1.54869	241
Mast1	0.11608	0.11592	0.981025	165	0.935243	0.24413	0.24507	0.993143	350	0.612379	1.54762	242
Cdcp1	0.80725	0.80718	0.996811	1151	0.0929919	0.035707	0.035255	0.956846	52	1.44725	1.54024	243
Ncor2	0.09491	0.09426	0.981025	137	1.02269	0.30394	0.30406	0.994106	436	0.517212	1.5399	244
Ak5	0.097498	0.096972	0.981025	141	1.011	0.29662	0.2969	0.994106	426	0.5278	1.5388	245
Prdm14	0.17832	0.17882	0.981025	251	0.7488	0.16569	0.16588	0.982175	240	0.780704	1.5295	246
Mink1	0.78985	0.78964	0.996811	1125	0.102455	0.038436	0.03812	0.956846	56	1.41526	1.51772	247
Dyrk3	0.19784	0.1984	0.981025	280	0.703686	0.15412	0.15415	0.982175	224	0.812141	1.51583	248
Pigl	0.26725	0.26853	0.981025	384	0.573082	0.11417	0.1141	0.980958	162	0.942448	1.51553	249
Sirt2	0.59647	0.59487	0.988434	853	0.224411	0.051308	0.050422	0.956846	75	1.28981	1.51423	250
Mef2d	0.094262	0.093444	0.981025	136	1.02566	0.32703	0.32664	0.994252	469	0.485412	1.51108	251
Prkaa2	0.367	0.36572	0.981025	529	0.435334	0.084497	0.083522	0.971706	123	1.07316	1.50849	252
Usp7	0.10587	0.10536	0.981025	151	0.975227	0.29504	0.29539	0.994106	424	0.530119	1.50535	253
Epha4	0.11162	0.11156	0.981025	158	0.952258	0.28072	0.28166	0.993143	402	0.551727	1.50398	254
Gfi1b	0.37797	0.37678	0.981025	547	0.422543	0.083188	0.08211	0.971074	121	1.07994	1.50248	255
Eed	0.81704	0.81687	0.996811	1167	0.0877567	0.039117	0.038694	0.956846	57	1.40763	1.49539	256
Ern2	0.09879	0.098238	0.981025	142	1.00529	0.32501	0.3247	0.994252	466	0.488103	1.49339	257
Cdkn2d	0.22384	0.22392	0.981025	319	0.650062	0.14366	0.1436	0.980958	209	0.842664	1.49273	258
Cdk10	0.43753	0.43615	0.988434	627	0.358992	0.073983	0.073074	0.971074	107	1.13087	1.48986	259
Nek5	0.14551	0.14559	0.981025	202	0.837107	0.22327	0.22362	0.993143	321	0.65117	1.48828	260
Trmt13	0.10523	0.10463	0.981025	150	0.97786	0.31068	0.31086	0.994252	447	0.507687	1.48555	261
Aurkaip1	0.24798	0.24874	0.981025	356	0.605583	0.13412	0.1338	0.980958	193	0.872506	1.47809	262
Atm	0.096205	0.09572	0.981025	139	1.0168	0.34702	0.34636	0.994252	495	0.459645	1.47645	263
Pfkl	0.08515	0.08411	0.977555	122	1.06982	0.39252	0.39208	0.998116	560	0.406138	1.47595	264
Kdm6b	0.3485	0.34758	0.981025	502	0.457797	0.098144	0.097699	0.980958	141	1.00814	1.46593	265
Prkcsh	0.18783	0.18826	0.981025	263	0.726235	0.18249	0.18313	0.982175	266	0.738761	1.465	266
Mki67	0.11481	0.11472	0.981025	163	0.94002	0.31119	0.31136	0.994252	448	0.506974	1.44699	267
Map3k13	0.10907	0.10896	0.981025	155	0.962295	0.32956	0.3292	0.994252	473	0.482066	1.44436	268
Smarcc1	0.57486	0.57299	0.988434	828	0.240438	0.062703	0.061907	0.956846	92	1.20271	1.44315	269
Adck4	0.74214	0.74055	0.996811	1045	0.129514	0.049285	0.048471	0.956846	72	1.30729	1.4368	270
Cdkn1a	0.12178	0.12144	0.981025	172	0.914424	0.30238	0.30251	0.994106	435	0.519447	1.43387	271
Prkci	0.11226	0.1123	0.981025	159	0.949775	0.32804	0.3277	0.994252	471	0.484073	1.43385	272
Myod1	0.15779	0.15809	0.981025	221	0.801921	0.23404	0.23482	0.993143	335	0.63071	1.43263	273
Ski	0.11035	0.11024	0.981025	156	0.957228	0.33609	0.33593	0.994252	480	0.473544	1.43077	274
Pkm	0.10266	0.10202	0.981025	147	0.988599	0.36314	0.3624	0.994252	521	0.439926	1.42852	275
Aadacl3	0.13434	0.13409	0.981025	187	0.871795	0.27912	0.28016	0.993143	399	0.554209	1.426	276
Gatc	0.86161	0.86152	0.996811	1212	0.0646893	0.043873	0.043205	0.956846	64	1.3578	1.42249	277
Ripk1	0.10779	0.1075	0.981025	153	0.967422	0.35096	0.35034	0.994252	501	0.454742	1.42216	278
Chkb	0.80184	0.80175	0.996811	1144	0.0959123	0.047934	0.047274	0.956846	70	1.31936	1.41527	279
Nceh1	0.15412	0.1543	0.981025	216	0.812141	0.24969	0.2505	0.993143	356	0.602599	1.41474	280
Chd4	0.21295	0.21333	0.981025	302	0.671722	0.1813	0.18201	0.982175	264	0.741602	1.41332	281
Mbd1	0.12115	0.12085	0.981025	171	0.916677	0.32043	0.3202	0.994252	459	0.494267	1.41094	282
Vrk2	0.31119	0.31153	0.981025	447	0.506974	0.12556	0.12546	0.980958	180	0.901149	1.40812	283
Pmvk	0.11671	0.1165	0.981025	166	0.932892	0.33559	0.33543	0.994252	479	0.474191	1.40708	284
Camk2g	0.11988	0.1195	0.981025	170	0.921253	0.32754	0.32716	0.994252	470	0.484736	1.40599	285
Mapk8ip2	0.12241	0.12204	0.981025	173	0.912183	0.32348	0.32305	0.994252	464	0.490153	1.40234	286
Hipk3	0.14675	0.14678	0.981025	204	0.833422	0.27751	0.27846	0.993143	396	0.556721	1.39014	287
Myocd	0.1129	0.11284	0.981025	160	0.947306	0.36507	0.36429	0.994252	523	0.437624	1.38493	288
Tfdp1	0.24525	0.24585	0.981025	353	0.610391	0.1681	0.16815	0.982175	243	0.774432	1.38482	289
Efnb2	0.39159	0.39088	0.981025	566	0.407168	0.10715	0.1068	0.980958	153	0.970008	1.37718	290
Elavl1	0.37465	0.3733	0.981025	540	0.426374	0.11226	0.11228	0.980958	160	0.949775	1.37615	291
Adck1	0.15289	0.15311	0.981025	214	0.815621	0.27536	0.27635	0.993143	392	0.560099	1.37572	292
Sp7	0.12556	0.12547	0.981025	178	0.901149	0.33759	0.33741	0.994252	483	0.47161	1.37276	293
Crk	0.11098	0.11089	0.981025	157	0.954755	0.38411	0.3838	0.998116	547	0.415544	1.3703	294
Qk	0.11417	0.1141	0.981025	162	0.942448	0.3737	0.37285	0.994252	535	0.427477	1.36992	295
Prdm9	0.19255	0.19319	0.981025	271	0.715456	0.22213	0.22247	0.993143	319	0.653393	1.36885	296
Nsun6	0.13184	0.1317	0.981025	184	0.879953	0.33208	0.33173	0.994252	476	0.478757	1.35871	297
Pip4k2a	0.13745	0.1371	0.981025	192	0.861855	0.31941	0.31909	0.994252	457	0.495651	1.35751	298
Cdk2ap2	0.11861	0.11825	0.981025	168	0.925879	0.37083	0.37002	0.994252	530	0.430825	1.3567	299
Asmt	0.091017	0.090219	0.977555	132	1.04088	0.48622	0.48493	0.998116	684	0.313167	1.35404	300
Mpp3	0.31016	0.31051	0.981025	445	0.508414	0.14304	0.14299	0.980958	208	0.844542	1.35296	301
Baz1b	0.61143	0.60958	0.988434	882	0.213653	0.072662	0.071746	0.971074	105	1.13869	1.35235	302
Kdm4c	0.16265	0.16294	0.981025	228	0.788746	0.27482	0.27582	0.993143	391	0.560952	1.3497	303
Nek7	0.050634	0.049633	0.977555	71	1.29556	0.88554	0.88528	0.998116	1256	0.0527918	1.34835	304
Hspa5	0.14736	0.14745	0.981025	205	0.83162	0.30706	0.30716	0.994106	441	0.512777	1.3444	305
Zfp541	0.3189	0.31876	0.981025	459	0.496345	0.14242	0.14227	0.980958	207	0.846429	1.34277	306
Pik3cd	0.18427	0.18465	0.981025	259	0.734545	0.24692	0.24771	0.993143	354	0.607444	1.34199	307
Adck3	0.30602	0.30617	0.981025	438	0.51425	0.14982	0.15014	0.982175	218	0.82443	1.33868	308
Btk	0.33559	0.33529	0.981025	484	0.474191	0.13994	0.13952	0.980958	203	0.854058	1.32825	309
Dtymk	0.20018	0.20082	0.981025	283	0.698579	0.23517	0.23583	0.993143	337	0.628618	1.3272	310
Cdk20	0.1243	0.12418	0.981025	176	0.905529	0.37892	0.37813	0.998003	542	0.421452	1.32698	311
Nme4	0.1287	0.12868	0.981025	181	0.890421	0.36748	0.36666	0.994252	526	0.434766	1.32519	312
Pfkfb4	0.76491	0.7637	0.996811	1088	0.11639	0.062035	0.061367	0.956846	91	1.20736	1.32375	313
Per2	0.72866	0.72739	0.996811	1029	0.137475	0.065367	0.06437	0.956846	96	1.18464	1.32212	314
Hdac9	0.62562	0.62382	0.990775	901	0.203689	0.076621	0.075883	0.971074	111	1.11565	1.31934	315
Dok7	0.68465	0.68254	0.996811	969	0.164531	0.070677	0.069622	0.967269	103	1.15072	1.31525	316
Uhrf1bp1	0.12493	0.12489	0.981025	177	0.903333	0.38833	0.38811	0.998116	554	0.410799	1.31413	317
Kdm5a	0.13558	0.13533	0.981025	189	0.867804	0.36217	0.36134	0.994252	519	0.441088	1.30889	318
Ephb2	0.13994	0.13967	0.981025	195	0.854058	0.3539	0.35315	0.994252	505	0.451119	1.30518	319
Pank4	0.29715	0.29752	0.981025	427	0.527024	0.1669	0.16696	0.982175	242	0.777544	1.30457	320
Prkab1	0.64177	0.64014	0.996811	917	0.192621	0.077279	0.076596	0.971074	112	1.11194	1.30456	321
Itpkc	0.14982	0.15019	0.981025	209	0.82443	0.33107	0.33076	0.994252	474	0.48008	1.30451	322
Akip1	0.13309	0.13291	0.981025	185	0.875855	0.37608	0.37519	0.994252	540	0.42472	1.30057	323
Ephb3	0.15656	0.15686	0.981025	219	0.805319	0.31992	0.31971	0.994252	458	0.494959	1.30028	324
Nop56	0.43228	0.43086	0.988434	622	0.364235	0.11671	0.11653	0.980958	166	0.932892	1.29713	325
Ppm1e	0.14859	0.14884	0.981025	207	0.82801	0.34008	0.33961	0.994252	485	0.468419	1.29643	326
Fgfr4	0.26888	0.27	0.981025	386	0.570442	0.18842	0.18901	0.982175	275	0.724873	1.29531	327
Gorab	0.32501	0.32495	0.981025	468	0.488103	0.15595	0.15596	0.982175	226	0.807015	1.29512	328
Pacsin2	0.14366	0.14374	0.981025	199	0.842664	0.35537	0.35463	0.994252	508	0.449319	1.29198	329
Ehmt1	0.13121	0.13101	0.981025	183	0.882033	0.39019	0.38987	0.998116	557	0.408724	1.29076	330
Pip5k1a	0.3954	0.39439	0.981025	572	0.402963	0.12964	0.12937	0.980958	186	0.887261	1.29022	331
Pkn2	0.89395	0.89436	0.996811	1270	0.0486868	0.057354	0.056822	0.956846	84	1.24144	1.29012	332
Wee2	0.89318	0.89362	0.996811	1269	0.049061	0.058024	0.057444	0.956846	85	1.23639	1.28545	333
Akap11	0.15167	0.15201	0.981025	212	0.8191	0.34406	0.34346	0.994252	491	0.463366	1.28247	334
Taok3	0.12745	0.12744	0.981025	180	0.89466	0.41178	0.41077	0.998116	583	0.385335	1.27999	335
Cdk8	0.18665	0.18712	0.981025	261	0.728972	0.28393	0.28468	0.993143	408	0.546789	1.27576	336
Dhx36	0.42787	0.42608	0.988434	614	0.368688	0.1243	0.12411	0.980958	178	0.905529	1.27422	337
Fn3krp	0.31068	0.31101	0.981025	446	0.507687	0.17232	0.17252	0.982175	249	0.763664	1.27135	338
Marcksl1	0.065367	0.064163	0.977555	92	1.18464	0.82426	0.8241	0.998116	1156	0.0839358	1.26858	339
Prkag2	0.2118	0.21217	0.981025	300	0.674074	0.25521	0.25605	0.993143	362	0.593102	1.26718	340
Map3k5	0.51733	0.51566	0.988434	743	0.286232	0.10523	0.10465	0.980958	150	0.97786	1.26409	341
Itpkb	0.29662	0.29689	0.981025	426	0.5278	0.18783	0.18839	0.982175	274	0.726235	1.25403	342
Pik3r1	0.1387	0.13824	0.981025	194	0.857924	0.40359	0.40272	0.998116	575	0.39406	1.25198	343
Dyrk4	0.16022	0.16042	0.981025	226	0.795283	0.34949	0.34879	0.994252	498	0.456565	1.25185	344
Jarid2	0.14489	0.14493	0.981025	201	0.838962	0.38692	0.38674	0.998116	553	0.412379	1.25134	345
Stk31	0.14613	0.1462	0.981025	203	0.835261	0.38364	0.38325	0.998116	546	0.416076	1.25134	346
Dclk1	0.1902	0.19066	0.981025	267	0.720789	0.29767	0.29796	0.994106	428	0.526265	1.24705	347
Akap2	0.16326	0.16353	0.981025	229	0.78712	0.35047	0.34982	0.994252	500	0.455349	1.24247	348
Fgr	0.32804	0.32786	0.981025	473	0.484073	0.17652	0.17701	0.982175	256	0.753206	1.23728	349
Hdac8	0.14118	0.14112	0.981025	196	0.850227	0.41763	0.41637	0.998116	593	0.379208	1.22944	350
Prkce	0.73871	0.73733	0.996811	1041	0.131526	0.079909	0.078942	0.971074	116	1.0974	1.22893	351
Sin3a	0.15961	0.15989	0.981025	225	0.79694	0.37274	0.37192	0.994252	533	0.428594	1.22553	352
Inmt	0.15044	0.15075	0.981025	210	0.822637	0.40038	0.39959	0.998116	570	0.397528	1.22016	353
Mrvi1	0.14921	0.14952	0.981025	208	0.826202	0.40542	0.40454	0.998116	576	0.392095	1.2183	354
Pomk	0.30185	0.30217	0.981025	433	0.520209	0.20135	0.20201	0.991265	291	0.696048	1.21626	355
Tk1	0.37417	0.37291	0.981025	539	0.426931	0.16265	0.16279	0.982175	235	0.788746	1.21568	356
Nell1	0.65095	0.64926	0.996811	928	0.186452	0.093614	0.092759	0.980958	134	1.02866	1.21511	357
Csnk2a2	0.32653	0.32635	0.981025	470	0.486077	0.18901	0.18953	0.982175	276	0.723515	1.20959	358
Rnmt	0.16629	0.16651	0.981025	235	0.779134	0.37417	0.37329	0.994252	536	0.426931	1.20606	359
Gli3	0.12304	0.12276	0.981025	174	0.909954	0.50727	0.5058	0.998116	713	0.294761	1.20471	360
Aarsd1	0.27374	0.27482	0.981025	395	0.562662	0.22839	0.22894	0.993143	327	0.641323	1.20398	361
Ip6k2	0.14798	0.14826	0.981025	206	0.829797	0.42344	0.42206	0.998116	598	0.373208	1.20301	362
Mta1	0.15718	0.15759	0.981025	220	0.803603	0.40176	0.40096	0.998116	571	0.396033	1.19964	363
Chek1	0.5306	0.52869	0.988434	761	0.275233	0.11925	0.11891	0.980958	170	0.923542	1.19877	364
Csnk1g1	0.26996	0.27113	0.981025	388	0.568701	0.23461	0.23535	0.993143	336	0.629653	1.19835	365
Kpna2	0.17472	0.17511	0.981025	244	0.757657	0.37322	0.37231	0.994252	534	0.428035	1.18569	366
Mapk1ip1l	0.55659	0.55487	0.988434	801	0.254465	0.11735	0.11701	0.980958	167	0.930517	1.18498	367
Tbl1x	0.9811	0.98104	0.997201	1402	0.00828672	0.066697	0.065588	0.956846	98	1.17589	1.18418	368
Tubb2a	0.15228	0.15258	0.981025	213	0.817357	0.43008	0.42885	0.998116	607	0.366451	1.18381	369
Plk1	0.49025	0.48864	0.988434	697	0.309582	0.13371	0.13339	0.980958	192	0.873836	1.18342	370
Wdr77	0.19667	0.19721	0.981025	278	0.706262	0.33409	0.33394	0.994252	478	0.476137	1.1824	371
Hdac4	0.17652	0.17705	0.981025	247	0.753206	0.37227	0.3715	0.994252	532	0.429142	1.18235	372
Fastkd1	0.68357	0.68153	0.996811	968	0.165217	0.096852	0.096377	0.980958	139	1.01389	1.17911	373
Cmpk1	0.1681	0.16824	0.981025	236	0.774432	0.39438	0.39374	0.998116	563	0.404085	1.17852	374
Alkbh2	0.15901	0.15932	0.981025	224	0.798576	0.42032	0.41893	0.998116	596	0.37642	1.175	375
2610018G03Rik	0.5276	0.52577	0.988434	757	0.277695	0.12682	0.12677	0.980958	182	0.896812	1.17451	376
Mst1r	0.19432	0.19503	0.981025	274	0.711482	0.34554	0.34482	0.994252	492	0.461502	1.17298	377
Etnk2	0.83583	0.83609	0.996811	1188	0.077882	0.081222	0.080242	0.971074	118	1.09033	1.16821	378
Prkcz	0.17052	0.17071	0.981025	238	0.768225	0.399	0.39824	0.998116	568	0.399027	1.16725	379
Ror2	0.42566	0.42379	0.988434	609	0.370937	0.16022	0.16016	0.982175	232	0.795283	1.16622	380
Rcor1	0.15105	0.15137	0.981025	211	0.820879	0.45176	0.45105	0.998116	641	0.345092	1.16597	381
Alkbh5	0.24914	0.24979	0.981025	357	0.603557	0.27428	0.27534	0.993143	390	0.561806	1.16536	382
Mmachc	0.19314	0.19377	0.981025	272	0.714128	0.35488	0.35409	0.994252	507	0.449918	1.16405	383
Ptk2b	0.79963	0.79949	0.996811	1140	0.0971109	0.085804	0.084885	0.979294	124	1.06649	1.1636	384
Ddx20	0.15473	0.15494	0.981025	217	0.810425	0.44447	0.44345	0.998116	629	0.352158	1.16258	385
Setd1b	0.54503	0.54307	0.988434	781	0.26358	0.12619	0.12616	0.980958	181	0.898975	1.16255	386
Grk5	0.16569	0.16598	0.981025	234	0.780704	0.41584	0.41478	0.998116	591	0.381074	1.16178	387
Dusp10	0.19608	0.19666	0.981025	277	0.707567	0.35243	0.35168	0.994252	503	0.452927	1.16049	388
Xylb	0.39946	0.39831	0.981025	581	0.398527	0.17712	0.17758	0.982175	257	0.751732	1.15026	389
Wars	0.15351	0.15367	0.981025	215	0.813863	0.4615	0.46062	0.998116	655	0.335828	1.14969	390
Tgfbr1	0.90855	0.90923	0.996811	1290	0.0416512	0.078595	0.077717	0.971074	114	1.10461	1.14626	391
Prps1	0.16387	0.16411	0.981025	231	0.785501	0.43884	0.4377	0.998116	620	0.357694	1.14319	392
Lck	0.78265	0.78211	0.996811	1114	0.106432	0.092316	0.091403	0.980958	132	1.03472	1.14116	393
Pet112	0.16931	0.16943	0.981025	237	0.771317	0.42699	0.42557	0.998116	602	0.369582	1.1409	394
Pask	0.51503	0.51363	0.988434	739	0.288167	0.14056	0.14023	0.980958	204	0.852138	1.14031	395
Morf4l1	0.20833	0.20877	0.981025	293	0.681248	0.3485	0.34778	0.994252	497	0.457797	1.13905	396
Lcmt2	0.63907	0.63734	0.996759	915	0.194452	0.11608	0.11593	0.980958	165	0.935243	1.12969	397
Mark3	0.90345	0.90417	0.996811	1281	0.0440959	0.082533	0.081529	0.971074	120	1.08337	1.12747	398
Insm1	0.2903	0.29063	0.981025	416	0.537153	0.25741	0.25829	0.993143	367	0.589375	1.12653	399
Rb1cc1	0.3612	0.36012	0.981025	522	0.442252	0.21295	0.21359	0.991265	308	0.671722	1.11397	400
Hic1	0.51464	0.51326	0.988434	738	0.288496	0.15044	0.15068	0.982175	219	0.822637	1.11113	401
Farsb	0.60564	0.60396	0.988434	870	0.217785	0.12808	0.12801	0.980958	183	0.892519	1.1103	402
Phb	0.17592	0.17637	0.981025	246	0.754685	0.44101	0.43988	0.998116	623	0.355552	1.11024	403
Nipbl	0.32956	0.32932	0.981025	476	0.482066	0.23573	0.2364	0.993143	338	0.627585	1.10965	404
Gars	0.44791	0.44678	0.988434	641	0.348809	0.17532	0.17576	0.982175	254	0.756169	1.10498	405
Smg1	0.17532	0.17577	0.981025	245	0.756169	0.44876	0.44803	0.998116	635	0.347986	1.10415	406
Map4k2	0.17112	0.17132	0.981025	239	0.766699	0.46234	0.46152	0.998116	656	0.335039	1.10174	407
Phkb	0.18189	0.1824	0.981025	255	0.740191	0.43535	0.43437	0.998116	614	0.361161	1.10135	408
Plk3	0.22213	0.22224	0.981025	316	0.653393	0.35683	0.3562	0.994252	511	0.447539	1.10093	409
Pik3r4	0.25577	0.25646	0.981025	368	0.59215	0.31222	0.31241	0.994252	449	0.505539	1.09769	410
2810408M09Rik	0.33959	0.33907	0.981025	489	0.469045	0.2363	0.23693	0.993143	339	0.626536	1.09558	411
Stk32a	0.087109	0.086206	0.977555	125	1.05994	0.93863	0.93972	0.998116	1340	0.0275056	1.08744	412
Hmg20b	0.33107	0.33083	0.981025	478	0.48008	0.24747	0.24833	0.993143	355	0.606477	1.08656	413
Map3k15	0.16447	0.16466	0.981025	232	0.783913	0.50021	0.49906	0.998116	703	0.300848	1.08476	414
Tpmt	0.1807	0.1813	0.981025	254	0.743042	0.46065	0.45974	0.998116	654	0.336629	1.07967	415
Rps6ka5	0.20426	0.20482	0.981025	286	0.689817	0.40769	0.40683	0.998116	577	0.38967	1.07949	416
Camk2n1	0.32399	0.32391	0.981025	467	0.489468	0.25796	0.25885	0.993143	368	0.588448	1.07792	417
Trim24	0.18249	0.183	0.981025	256	0.738761	0.45813	0.45734	0.998116	649	0.339011	1.07777	418
Tnni3k	0.53508	0.5332	0.988434	767	0.271581	0.15656	0.15668	0.982175	227	0.805319	1.0769	419
Vprbp	0.21755	0.21765	0.981025	310	0.662441	0.38646	0.38625	0.998116	552	0.412895	1.07534	420
Nek3	0.28126	0.28225	0.981025	406	0.550892	0.30029	0.30062	0.994106	431	0.522459	1.07335	421
Mst1	0.16351	0.16372	0.981025	230	0.786456	0.51839	0.5171	0.998116	727	0.285343	1.0718	422
Tyw3	0.17951	0.18007	0.981025	253	0.745911	0.47809	0.47705	0.998116	675	0.32049	1.0664	423
Jakmip3	0.17891	0.17945	0.981025	252	0.747365	0.48054	0.47926	0.998116	678	0.31827	1.06564	424
Sirt7	0.75177	0.75043	0.996811	1064	0.123915	0.11481	0.11469	0.980958	163	0.94002	1.06394	425
Cars	0.19197	0.19261	0.981025	270	0.716767	0.45261	0.4519	0.998116	642	0.344276	1.06104	426
Rps6ka6	0.87819	0.87825	0.996811	1240	0.0564115	0.099435	0.098937	0.980958	143	1.00246	1.05887	427
Brms1	0.19491	0.19559	0.981025	275	0.710166	0.45133	0.45061	0.998116	640	0.345506	1.05567	428
Map3k1	0.25796	0.25881	0.981025	370	0.588448	0.34207	0.34145	0.994252	488	0.465885	1.05433	429
Uck1	0.93918	0.93969	0.996811	1349	0.0272512	0.09491	0.094253	0.980958	136	1.02269	1.04994	430
Cit	0.52873	0.52695	0.988434	759	0.276766	0.16871	0.16877	0.982175	244	0.772859	1.04963	431
Ydjc	0.59049	0.58858	0.988434	846	0.228787	0.15167	0.15188	0.982175	221	0.8191	1.04789	432
Hes1	0.14428	0.14439	0.981025	200	0.840794	0.62438	0.62358	0.998116	888	0.204551	1.04534	433
Ezh1	0.21122	0.21158	0.981025	298	0.675265	0.42743	0.42599	0.998116	603	0.369135	1.0444	434
Setmar	0.80019	0.79999	0.996811	1141	0.0968069	0.1129	0.11287	0.980958	161	0.947306	1.04411	435
Nars2	0.15595	0.15615	0.981025	218	0.807015	0.58001	0.57892	0.998116	819	0.236565	1.04358	436
Nrip1	0.30757	0.3079	0.981025	441	0.512056	0.2961	0.29633	0.994106	425	0.528562	1.04062	437
Bckdk	0.26289	0.26434	0.981025	378	0.580226	0.34752	0.34693	0.994252	496	0.45902	1.03925	438
Eps8l1	0.86296	0.86296	0.996811	1217	0.0640093	0.10587	0.10539	0.980958	151	0.975227	1.03924	439
N6amt2	0.18368	0.18416	0.981025	258	0.735938	0.50296	0.50183	0.998116	707	0.298467	1.0344	440
Prmt1	0.19843	0.19892	0.981025	281	0.702393	0.46568	0.46473	0.998116	659	0.331912	1.03431	441
Dgkk	0.21064	0.21096	0.981025	297	0.676459	0.44057	0.43947	0.998116	622	0.355985	1.03244	442
Gkap1	0.20601	0.20664	0.981025	289	0.686112	0.45431	0.45353	0.998116	645	0.342648	1.02876	443
Camkmt	0.53285	0.53091	0.988434	765	0.273395	0.17592	0.17637	0.982175	255	0.754685	1.02808	444
Csk	0.23066	0.23091	0.981025	330	0.637028	0.41042	0.40962	0.998116	580	0.386771	1.0238	445
Ncoa3	0.87411	0.87393	0.996811	1230	0.0584339	0.10843	0.10834	0.980958	155	0.964851	1.02328	446
Ulk4	0.22952	0.22973	0.981025	328	0.639179	0.41313	0.41201	0.998116	586	0.383913	1.02309	447
Cnksr1	0.21237	0.21277	0.981025	301	0.672907	0.44705	0.4462	0.998116	632	0.349644	1.02255	448
Phc2	0.5362	0.53414	0.988434	769	0.270673	0.17832	0.17885	0.982175	260	0.7488	1.01947	449
Rock2	0.23179	0.23214	0.981025	332	0.634905	0.41674	0.41558	0.998116	592	0.380135	1.01504	450
Sgk1	0.19901	0.1995	0.981025	282	0.701125	0.48985	0.48845	0.998116	691	0.309937	1.01106	451
Map2k5	0.19373	0.1944	0.981025	273	0.712803	0.50493	0.50358	0.998116	710	0.296769	1.00957	452
Pkig	0.50336	0.50188	0.988434	718	0.298121	0.19667	0.19739	0.984183	287	0.706262	1.00438	453
Srcin1	0.19138	0.19191	0.981025	269	0.718103	0.51848	0.51721	0.998116	728	0.285268	1.00337	454
Akap3	0.35047	0.34958	0.981025	505	0.455349	0.28339	0.28415	0.993143	407	0.547615	1.00296	455
Wdr4	0.93314	0.93366	0.996811	1334	0.0300532	0.10651	0.10613	0.980958	152	0.97261	1.00266	456
Aim1	0.29557	0.29582	0.981025	424	0.52934	0.33909	0.33879	0.994252	484	0.469685	0.999025	457
Papss1	0.18546	0.18594	0.981025	260	0.73175	0.541	0.53961	0.998116	763	0.266803	0.998552	458
Aadac	0.25135	0.25204	0.981025	360	0.599721	0.40267	0.40181	0.998116	573	0.395051	0.994772	459
Kdm3a	0.32855	0.32831	0.981025	474	0.483399	0.30809	0.30825	0.994106	443	0.511322	0.994721	460
Prdm4	0.36651	0.36538	0.981025	528	0.435914	0.27643	0.27738	0.993143	394	0.558415	0.994329	461
Tarsl2	0.97206	0.97204	0.997201	1384	0.0123069	0.10458	0.10403	0.980958	149	0.980551	0.992858	462
Fert2	0.2508	0.25143	0.981025	359	0.600672	0.40815	0.40731	0.998116	578	0.38918	0.989853	463
Traf6	0.4336	0.43221	0.988434	623	0.362911	0.23742	0.23805	0.993143	341	0.624483	0.987393	464
Ikzf3	0.23348	0.23398	0.981025	335	0.63175	0.44317	0.44202	0.998116	627	0.35343	0.98518	465
Yars	0.21583	0.21603	0.981025	307	0.665888	0.48013	0.47888	0.998116	677	0.318641	0.984529	466
Guk1	0.29504	0.29537	0.981025	423	0.530119	0.35194	0.35126	0.994252	502	0.453531	0.98365	467
Suv39h2	0.20717	0.20772	0.981025	291	0.683673	0.50257	0.50149	0.998116	706	0.298803	0.982477	468
Nek8	0.18961	0.19005	0.981025	266	0.722139	0.55084	0.54984	0.998116	776	0.258975	0.981113	469
Madd	0.20659	0.20717	0.981025	290	0.684891	0.50766	0.50637	0.998116	714	0.294427	0.979318	470
Smyd5	0.21353	0.21392	0.981025	303	0.670541	0.49545	0.49424	0.998116	698	0.305	0.975541	471
Tlk1	0.22099	0.22103	0.981025	315	0.655627	0.47972	0.4785	0.998116	676	0.319012	0.97464	472
Sgk2	0.48136	0.47967	0.988434	683	0.31753	0.22099	0.22133	0.993143	317	0.655627	0.973157	473
Bhmt	0.52609	0.52419	0.988434	754	0.27894	0.2031	0.20393	0.991265	293	0.69229	0.97123	474
Sap25	0.79442	0.79426	0.996811	1130	0.0999498	0.13496	0.13462	0.980958	195	0.869795	0.969745	475
Hars	0.30706	0.30729	0.981025	440	0.512777	0.34998	0.34932	0.994252	499	0.455957	0.968734	476
Pdx1	0.2458	0.2464	0.981025	354	0.609418	0.4384	0.43734	0.998116	619	0.358129	0.967548	477
Pi4k2b	0.22782	0.22786	0.981025	325	0.642408	0.47645	0.4754	0.998116	673	0.321983	0.964391	478
Adpgk	0.22042	0.22049	0.981025	314	0.656749	0.49385	0.49253	0.998116	695	0.306405	0.963154	479
Hk1	0.24302	0.24374	0.981025	350	0.614358	0.4509	0.45032	0.998116	639	0.34592	0.960278	480
Fyttd1	0.47891	0.47737	0.988434	680	0.319746	0.23009	0.23075	0.993143	330	0.638102	0.957848	481
Mettl15	0.27912	0.28019	0.981025	402	0.554209	0.39854	0.39769	0.998116	567	0.399528	0.953737	482
Map2k1	0.21006	0.21043	0.981025	296	0.677657	0.52985	0.52855	0.998116	745	0.275847	0.953504	483
Smyd4	0.38646	0.38587	0.981025	557	0.412895	0.28871	0.28906	0.993143	416	0.539538	0.952434	484
Palm2	0.31222	0.31259	0.981025	449	0.505539	0.3612	0.36036	0.994252	517	0.442252	0.947792	485
Tyro3	0.61303	0.61121	0.98941	884	0.212518	0.18487	0.18548	0.982175	270	0.733134	0.945652	486
Csnka2ip	0.27697	0.27799	0.981025	399	0.557567	0.41268	0.41162	0.998116	585	0.384387	0.941954	487
Gm8298	0.44057	0.43916	0.988434	632	0.355985	0.25961	0.26094	0.993143	370	0.585679	0.941664	488
Grk4	0.87585	0.87579	0.996811	1233	0.0575703	0.13184	0.13164	0.980958	189	0.879953	0.937523	489
Dapk1	0.22896	0.2292	0.981025	327	0.64024	0.51097	0.50964	0.998116	719	0.291605	0.931845	490
Trim66	0.51077	0.50942	0.988434	733	0.291775	0.23122	0.23191	0.993143	331	0.635975	0.927749	491
Mlkl	0.19079	0.19123	0.981025	268	0.719444	0.62125	0.62026	0.998116	881	0.206734	0.926178	492
Tbl1xr1	0.21927	0.21942	0.981025	312	0.659021	0.54247	0.5412	0.998116	765	0.265624	0.924645	493
Acvr1c	0.20543	0.20598	0.981025	288	0.687336	0.58443	0.58326	0.998116	826	0.233267	0.920604	494
Riok2	0.52797	0.52615	0.988434	758	0.277391	0.22896	0.22962	0.993143	328	0.64024	0.917631	495
Lars2	0.21698	0.21704	0.981025	309	0.66358	0.55731	0.55622	0.998116	786	0.253903	0.917483	496
Zap70	0.4509	0.44987	0.988434	646	0.34592	0.27158	0.27279	0.993143	386	0.566102	0.912022	497
Irak1	0.36023	0.35922	0.981025	520	0.44342	0.34058	0.3401	0.994252	486	0.467781	0.911201	498
Tyms	0.27643	0.27748	0.981025	398	0.558415	0.44403	0.44288	0.998116	628	0.352588	0.911003	499
Phf19	0.38364	0.3828	0.981025	555	0.416076	0.32196	0.32159	0.994252	462	0.492198	0.908274	500
Lrrk2	0.26234	0.26379	0.981025	377	0.581135	0.47274	0.47171	0.998116	668	0.325378	0.906513	501
Arid4b	0.23404	0.23452	0.981025	336	0.63071	0.53173	0.53032	0.998116	748	0.274309	0.905019	502
Cyp1a2	0.57382	0.572	0.988434	826	0.241224	0.21698	0.2174	0.993143	313	0.66358	0.904805	503
Prdm13	0.51618	0.51474	0.988434	741	0.287199	0.24134	0.24223	0.993143	346	0.617371	0.90457	504
Hunk	0.67923	0.6773	0.996811	963	0.167983	0.18368	0.18425	0.982175	268	0.735938	0.903921	505
Phka2	0.29294	0.29332	0.981025	420	0.533221	0.4261	0.4246	0.998116	601	0.370488	0.90371	506
Pank1	0.28233	0.28324	0.981025	407	0.549243	0.44274	0.44147	0.998116	626	0.353851	0.903094	507
Klhl31	0.97483	0.97492	0.997201	1394	0.0110711	0.1287	0.12863	0.980958	184	0.890421	0.901493	508
Kmt2a	0.34108	0.34037	0.981025	491	0.467144	0.36796	0.36709	0.994252	527	0.434199	0.901343	509
Mef2a	0.34058	0.33992	0.981025	490	0.467781	0.3694	0.36844	0.994252	528	0.432503	0.900284	510
Ntrk2	0.39808	0.39696	0.981025	577	0.40003	0.31685	0.31665	0.994252	454	0.499146	0.899176	511
Morf4l2	0.98198	0.98186	0.997201	1405	0.00789736	0.12933	0.12912	0.980958	185	0.888301	0.896198	512
Smg5	0.22612	0.22632	0.981025	322	0.645661	0.56263	0.5616	0.998116	793	0.249777	0.895438	513
Raf1	0.2031	0.20375	0.981025	285	0.69229	0.62748	0.62654	0.998116	892	0.2024	0.89469	514
Mos	0.8761	0.87607	0.996811	1234	0.0574463	0.14551	0.14549	0.980958	212	0.837107	0.894553	515
Naca	0.77948	0.77887	0.996811	1109	0.108195	0.16387	0.16402	0.982175	237	0.785501	0.893696	516
Whsc1l1	0.75484	0.75358	0.996811	1070	0.122145	0.16931	0.16938	0.982175	245	0.771317	0.893462	517
Fam86	0.22669	0.22677	0.981025	323	0.644568	0.5651	0.56402	0.998116	798	0.247875	0.892442	518
Camkk2	0.23742	0.23779	0.981025	341	0.624483	0.54174	0.54048	0.998116	764	0.266209	0.890692	519
Park2	0.69993	0.69779	0.996811	994	0.154945	0.18427	0.18478	0.982175	269	0.734545	0.889491	520
Camta2	0.38926	0.38858	0.981025	562	0.40976	0.33157	0.33127	0.994252	475	0.479425	0.889185	521
Efna5	0.35243	0.35149	0.981025	509	0.452927	0.36651	0.36573	0.994252	525	0.435914	0.888841	522
Map4k1	0.35732	0.35646	0.981025	516	0.446943	0.36169	0.36092	0.994252	518	0.441663	0.888606	523
Srpk2	0.54722	0.54531	0.988434	784	0.261838	0.23798	0.23869	0.993143	342	0.62346	0.885298	524
Alpk1	0.2519	0.25261	0.981025	361	0.598772	0.51733	0.51589	0.998116	725	0.286232	0.885004	525
Prmt10	0.68222	0.68016	0.996811	966	0.166076	0.19138	0.19202	0.984183	279	0.718103	0.884179	526
Irf2bp2	0.36748	0.36635	0.981025	530	0.434766	0.35634	0.35557	0.994252	510	0.448135	0.882902	527
Hk2	0.56581	0.5639	0.988434	813	0.247329	0.23292	0.23369	0.993143	334	0.632793	0.880123	528
Stk32c	0.21468	0.21496	0.981025	305	0.668208	0.62031	0.61937	0.998116	879	0.207391	0.8756	529
Lats1	0.22327	0.22333	0.981025	318	0.65117	0.60009	0.59937	0.998116	851	0.221784	0.872953	530
Cbx3	0.23686	0.23716	0.981025	340	0.625508	0.56826	0.5671	0.998116	802	0.245453	0.870961	531
Cdkn1b	0.75133	0.74996	0.996811	1062	0.124169	0.17951	0.18011	0.982175	261	0.745911	0.870081	532
Mob1a	0.22839	0.22854	0.981025	326	0.641323	0.59082	0.58968	0.998116	834	0.228545	0.869868	533
Cdk1	0.21984	0.21996	0.981025	313	0.657893	0.61431	0.61337	0.998116	870	0.211612	0.869506	534
Akap17b	0.56122	0.55945	0.988434	806	0.250867	0.24078	0.24161	0.993143	345	0.61838	0.869246	535
Ndufaf7	0.35634	0.35539	0.981025	515	0.448135	0.37939	0.3787	0.998003	543	0.420914	0.86905	536
Taok1	0.25906	0.26021	0.981025	371	0.5866	0.5242	0.52294	0.998116	738	0.280503	0.867103	537
Oxsr1	0.78773	0.78747	0.996811	1120	0.103623	0.17292	0.17314	0.982175	250	0.762155	0.865777	538
Dusp19	0.63362	0.63179	0.994239	909	0.198171	0.2164	0.2169	0.993143	312	0.664743	0.862914	539
Setd1a	0.64594	0.64443	0.996811	922	0.189808	0.21353	0.21425	0.991265	309	0.670541	0.860349	540
Nsun4	0.27482	0.27586	0.981025	396	0.560952	0.50218	0.50104	0.998116	705	0.299141	0.860092	541
Pdik1l	0.23517	0.23551	0.981025	338	0.628618	0.58747	0.58607	0.998116	829	0.231014	0.859632	542
Pdxk	0.2391	0.23963	0.981025	344	0.62142	0.58679	0.58546	0.998116	828	0.231517	0.852938	543
Mast2	0.22726	0.22744	0.981025	324	0.643477	0.62157	0.62053	0.998116	882	0.20651	0.849987	544
Kdm6a	0.34356	0.34275	0.981025	494	0.463997	0.41132	0.41032	0.998116	582	0.38582	0.849818	545
Trmt10b	0.70886	0.70689	0.996811	1005	0.14944	0.1996	0.20046	0.991265	289	0.699839	0.849279	546
Tbkbp1	0.25466	0.25531	0.981025	366	0.594039	0.55659	0.55552	0.998116	783	0.254465	0.848504	547
Nnmt	0.83505	0.83514	0.996811	1187	0.0782875	0.16991	0.17006	0.982175	246	0.769781	0.848069	548
Zfp335	0.2607	0.26213	0.981025	374	0.583859	0.54649	0.54535	0.998116	770	0.262418	0.846277	549
Plk4	0.23461	0.23503	0.981025	337	0.629653	0.60758	0.60683	0.998116	862	0.216397	0.84605	550
Obscn	0.53768	0.53547	0.988434	772	0.269476	0.26725	0.26855	0.993143	382	0.573082	0.842558	551
Gatad2a	0.27158	0.27279	0.981025	391	0.566102	0.53023	0.52895	0.998116	746	0.275536	0.841638	552
Trmt12	0.25411	0.25471	0.981025	365	0.594978	0.56686	0.56558	0.998116	800	0.246524	0.841502	553
Sbk2	0.22441	0.22453	0.981025	320	0.648958	0.64594	0.64453	0.998116	917	0.189808	0.838766	554
Spen	0.24358	0.24437	0.981025	351	0.613358	0.59515	0.59432	0.998116	845	0.225374	0.838732	555
Wdr83	0.31685	0.31689	0.981025	456	0.499146	0.4596	0.4588	0.998116	652	0.33762	0.836766	556
Txk	0.57209	0.57023	0.988434	823	0.242536	0.25466	0.25545	0.993143	361	0.594039	0.836575	557
Prkg1	0.43403	0.43268	0.988434	624	0.36248	0.33709	0.33695	0.994252	482	0.472254	0.834734	558
Lmtk3	0.73617	0.73488	0.996811	1038	0.133022	0.19901	0.19974	0.991265	288	0.701125	0.834147	559
Banp	0.25741	0.25829	0.981025	369	0.589375	0.57139	0.57028	0.998116	807	0.243067	0.832442	560
Akap6	0.56193	0.56002	0.988434	808	0.250318	0.2618	0.26314	0.993143	373	0.58203	0.832348	561
Stk4	0.25553	0.25625	0.981025	367	0.592558	0.57584	0.57454	0.998116	814	0.239698	0.832256	562
Efnb1	0.24969	0.25038	0.981025	358	0.602599	0.59015	0.58892	0.998116	833	0.229038	0.831636	563
Tnk2	0.52647	0.52458	0.988434	755	0.278626	0.28019	0.28124	0.993143	401	0.552547	0.831174	564
Dlgap1	0.47522	0.47377	0.988434	676	0.323105	0.31325	0.31349	0.994252	451	0.504109	0.827214	565
Ip6k3	0.29977	0.30015	0.981025	430	0.523212	0.50099	0.49988	0.998116	704	0.300171	0.823383	566
Lrguk	0.5006	0.49916	0.988434	712	0.300509	0.30081	0.30113	0.994106	432	0.521708	0.822217	567
Dgke	0.62125	0.61939	0.990775	892	0.206734	0.24246	0.24348	0.993143	348	0.61536	0.822093	568
Prkcd	0.24078	0.24136	0.981025	346	0.61838	0.62779	0.62683	0.998116	893	0.202186	0.820565	569
Flt3l	0.29188	0.29222	0.981025	418	0.534796	0.51886	0.51757	0.998116	729	0.28495	0.819745	570
Pik3r6	0.32196	0.32184	0.981025	463	0.492198	0.47068	0.46985	0.998116	665	0.327274	0.819472	571
Efcab6	0.28871	0.28924	0.981025	413	0.539538	0.52647	0.52525	0.998116	741	0.278626	0.818165	572
Araf	0.84183	0.84184	0.996811	1193	0.0747756	0.1807	0.18143	0.982175	263	0.743042	0.817817	573
Ppm1f	0.87298	0.87277	0.996811	1228	0.0589957	0.17472	0.1751	0.982175	253	0.757657	0.816653	574
Ripk3	0.52192	0.52017	0.988434	749	0.282396	0.29346	0.2938	0.994106	422	0.532451	0.814847	575
Dgkz	0.30809	0.30843	0.981025	442	0.511322	0.49783	0.49669	0.998116	701	0.302919	0.814241	576
Marcks	0.97097	0.97095	0.997201	1381	0.0127942	0.1584	0.15854	0.982175	229	0.800245	0.813039	577
Alk	0.92605	0.9269	0.996811	1316	0.0333656	0.16629	0.1664	0.982175	241	0.779134	0.812499	578
Aatf	0.51155	0.51015	0.988434	735	0.291112	0.30133	0.30155	0.994106	433	0.520958	0.81207	579
Nck1	0.45133	0.45017	0.988434	647	0.345506	0.34356	0.34297	0.994252	490	0.463997	0.809503	580
Sh3pxd2a	0.33859	0.33808	0.981025	488	0.470326	0.4596	0.4588	0.998116	653	0.33762	0.807946	581
Dclk3	0.77788	0.77727	0.996811	1105	0.109087	0.20077	0.20162	0.991265	290	0.697301	0.806389	582
Dnmt3b	0.59316	0.5914	0.988434	849	0.226828	0.26344	0.26491	0.993143	376	0.579318	0.806146	583
Galk2	0.45643	0.45541	0.988434	653	0.340626	0.34257	0.34193	0.994252	489	0.465251	0.805876	584
Stk3	0.2705	0.27159	0.981025	389	0.567833	0.58069	0.5796	0.998116	820	0.236056	0.803888	585
Nudt21	0.43797	0.43656	0.988434	628	0.358556	0.36023	0.35946	0.994252	515	0.44342	0.801976	586
Nek9	0.9743	0.97447	0.997201	1390	0.0113073	0.16205	0.16218	0.982175	234	0.790351	0.801658	587
Ywhab	0.27104	0.27221	0.981025	390	0.566967	0.58341	0.58235	0.998116	824	0.234026	0.800993	588
Coq5	0.65532	0.65357	0.996811	931	0.183547	0.2419	0.24278	0.993143	347	0.616364	0.799911	589
Satb2	0.26125	0.26267	0.981025	375	0.582944	0.60854	0.60778	0.998116	864	0.215711	0.798655	590
Alkbh3	0.53434	0.53242	0.988434	766	0.272182	0.29819	0.29848	0.994106	429	0.525507	0.797689	591
Tie1	0.399	0.39779	0.981025	579	0.399027	0.39992	0.39911	0.998116	569	0.398027	0.797054	592
Ak6	0.23854	0.239	0.981025	343	0.622439	0.67923	0.67811	0.998116	958	0.167983	0.790422	593
Hemk1	0.34998	0.34912	0.981025	504	0.455957	0.46443	0.46352	0.998116	657	0.33308	0.789037	594
Map4k4	0.26942	0.27056	0.981025	387	0.56957	0.60401	0.60306	0.998116	857	0.218956	0.788526	595
Prkg2	0.27965	0.28077	0.981025	403	0.553385	0.58307	0.58204	0.998116	823	0.234279	0.787664	596
Tbck	0.48095	0.47927	0.988434	682	0.3179	0.34108	0.34055	0.994252	487	0.467144	0.785044	597
Mob1b	0.2759	0.2769	0.981025	397	0.559248	0.59482	0.59397	0.998116	844	0.225614	0.784863	598
Ppip5k1	0.26453	0.26602	0.981025	380	0.577525	0.62094	0.61991	0.998116	880	0.20695	0.784475	599
Pagr1a	0.26016	0.26147	0.981025	373	0.584759	0.63575	0.63436	0.998116	903	0.196714	0.781473	600
Ucn	0.17712	0.17761	0.981025	249	0.751732	0.93446	0.93551	0.998116	1334	0.0294393	0.781172	601
Rcsd1	0.7289	0.72763	0.996811	1030	0.137332	0.22726	0.22782	0.993143	325	0.643477	0.780809	602
Rest	0.27804	0.27919	0.981025	401	0.555893	0.59614	0.59543	0.998116	846	0.224652	0.780544	603
Rps6ka4	0.23122	0.2315	0.981025	331	0.635975	0.71903	0.7188	0.998116	1012	0.143253	0.779228	604
Mapkapk5	0.75089	0.74946	0.996811	1061	0.124424	0.22156	0.22194	0.993143	318	0.654509	0.778932	605
Ip6k1	0.96181	0.96207	0.997201	1375	0.0169107	0.17412	0.17431	0.982175	252	0.759151	0.776062	606
Gcn1l1	0.30861	0.30899	0.981025	443	0.51059	0.5443	0.54309	0.998116	769	0.264162	0.774752	607
Bcorl1	0.4314	0.42992	0.988434	621	0.36512	0.39066	0.39036	0.998116	558	0.408201	0.773321	608
Camkk1	0.58915	0.58701	0.988434	843	0.229774	0.28606	0.28644	0.993143	411	0.543543	0.773317	609
Taf10	0.97238	0.9724	0.997201	1385	0.012164	0.17352	0.17375	0.982175	251	0.76065	0.772814	610
Trib3	0.18842	0.18887	0.981025	264	0.724873	0.89647	0.89619	0.998116	1271	0.0474642	0.772337	611
Dok2	0.51848	0.51693	0.988434	744	0.285268	0.32653	0.32615	0.994252	468	0.486077	0.771345	612
Hist1h3a	0.81307	0.81302	0.996811	1161	0.0898721	0.20833	0.20902	0.991265	301	0.681248	0.77112	613
Stk11	0.59812	0.59642	0.988434	856	0.223212	0.28552	0.28603	0.993143	410	0.544363	0.767575	614
Cbx1	0.42743	0.42567	0.988434	613	0.369135	0.40221	0.4014	0.998116	572	0.395547	0.764682	615
1700052N19Rik	0.37655	0.37529	0.981025	544	0.424177	0.45728	0.45651	0.998116	648	0.339818	0.763995	616
Hinfp	0.32906	0.32885	0.981025	475	0.482725	0.52382	0.5226	0.998116	737	0.280818	0.763543	617
Rrp8	0.24469	0.24536	0.981025	352	0.611384	0.70835	0.70764	0.998116	997	0.149752	0.761136	618
Prmt3	0.63148	0.62966	0.99331	906	0.19964	0.2759	0.2768	0.993143	393	0.559248	0.758889	619
Ftsj1	0.28606	0.28651	0.981025	411	0.543543	0.61015	0.60924	0.998116	866	0.214563	0.758106	620
Hars2	0.31274	0.31309	0.981025	450	0.504817	0.55838	0.55725	0.998116	788	0.25307	0.757887	621
Trmt10c	0.33709	0.33679	0.981025	486	0.472254	0.51925	0.51794	0.998116	730	0.284623	0.756878	622
Ppp1r16b	0.37227	0.371	0.981025	536	0.429142	0.47192	0.47096	0.998116	667	0.326132	0.755274	623
Dnmt3a	0.35926	0.35823	0.981025	518	0.444591	0.48925	0.48795	0.998116	689	0.310469	0.75506	624
Csnk2a1	0.26344	0.26492	0.981025	379	0.579318	0.66815	0.66709	0.998116	945	0.175126	0.754444	625
Dcakd	0.97799	0.97791	0.997201	1399	0.00966559	0.18011	0.1808	0.982175	262	0.744462	0.754128	626
Prkaa1	0.25961	0.26087	0.981025	372	0.585679	0.67895	0.67781	0.998116	957	0.168162	0.753841	627
Matr3	0.17772	0.17821	0.981025	250	0.750264	0.99391	0.99352	0.998357	1424	0.00265294	0.752917	628
Hspa8	0.84691	0.84714	0.996811	1200	0.0721627	0.21006	0.21073	0.991265	304	0.677657	0.749819	629
Csnk1g2	0.28552	0.28604	0.981025	410	0.544363	0.62376	0.62289	0.998116	887	0.204982	0.749346	630
Rad9a	0.2618	0.26317	0.981025	376	0.58203	0.6814	0.68034	0.998116	961	0.166598	0.748628	631
Mettl16	0.37131	0.37007	0.981025	535	0.430263	0.48095	0.47964	0.998116	679	0.3179	0.748163	632
Hipk1	0.43096	0.42948	0.988434	620	0.365563	0.41494	0.41389	0.998116	588	0.382015	0.747578	633
Map3k19	0.79385	0.79369	0.996811	1129	0.100262	0.22555	0.22611	0.993143	322	0.646757	0.747019	634
Azi2	0.92967	0.93027	0.996811	1328	0.0316712	0.19314	0.19394	0.984183	281	0.714128	0.745799	635
Stk16	0.29399	0.29434	0.981025	422	0.531667	0.61494	0.61402	0.998116	871	0.211167	0.742835	636
Akap14	0.4045	0.40326	0.984751	586	0.393081	0.44791	0.44714	0.998116	633	0.348809	0.741891	637
Dalrd3	0.31582	0.31597	0.981025	455	0.50056	0.57417	0.57299	0.998116	812	0.24096	0.74152	638
Pkn3	0.40815	0.40702	0.988434	588	0.38918	0.44576	0.44484	0.998116	630	0.350899	0.740079	639
Ripk4	0.22498	0.22518	0.981025	321	0.647856	0.8115	0.81131	0.998116	1141	0.0907115	0.738568	640
Trp53rk	0.4661	0.46503	0.988434	663	0.331521	0.39345	0.39297	0.998116	562	0.40511	0.736631	641
Emg1	0.35975	0.35875	0.981025	519	0.443999	0.51348	0.51229	0.998116	720	0.289476	0.733476	642
Tssk1	0.29241	0.29282	0.981025	419	0.534008	0.63877	0.63725	0.998116	905	0.194655	0.728663	643
Hdac6	0.39252	0.3917	0.981025	568	0.406138	0.47768	0.4767	0.998116	674	0.320863	0.727001	644
Akap12	0.33057	0.33038	0.981025	477	0.480737	0.56965	0.56847	0.998116	804	0.244392	0.725128	645
Kdm4b	0.3827	0.38173	0.981025	553	0.417142	0.49226	0.49094	0.998116	694	0.307805	0.724947	646
Mettl22	0.2732	0.27433	0.981025	394	0.563519	0.68999	0.68893	0.998116	973	0.161157	0.724677	647
Zfp148	0.69316	0.69102	0.996811	984	0.159167	0.27212	0.27332	0.993143	387	0.56524	0.724406	648
Ilf3	0.29346	0.29383	0.981025	421	0.532451	0.64327	0.64193	0.998116	913	0.191607	0.724058	649
Pip5k1c	0.23009	0.23032	0.981025	329	0.638102	0.82194	0.82165	0.998116	1155	0.0851599	0.723262	650
D2Wsu81e	0.32094	0.3209	0.981025	461	0.493576	0.59282	0.59184	0.998116	840	0.227077	0.720653	651
Ulk2	0.71706	0.71544	0.996811	1014	0.144445	0.26562	0.26711	0.993143	380	0.575739	0.720184	652
Rlim	0.27266	0.27379	0.981025	393	0.564379	0.70251	0.70158	0.998116	988	0.153347	0.717726	653
Henmt1	0.33258	0.33228	0.981025	480	0.478104	0.57624	0.57495	0.998116	816	0.239397	0.7175	654
Tyrobp	0.51271	0.51127	0.988434	736	0.290128	0.37465	0.37366	0.994252	537	0.426374	0.716502	655
Dyrk2	0.65964	0.65781	0.996811	939	0.180693	0.29399	0.29431	0.994106	423	0.531667	0.71236	656
Alpk2	0.47398	0.47262	0.988434	675	0.32424	0.40951	0.40877	0.998116	579	0.387735	0.711975	657
Skp2	0.31941	0.31927	0.981025	460	0.495651	0.61207	0.61115	0.998116	868	0.213199	0.70885	658
Ccar2	0.28286	0.28372	0.981025	408	0.548428	0.6929	0.69187	0.998116	975	0.159329	0.707758	659
Cerkl	0.34257	0.34174	0.981025	493	0.465251	0.57382	0.57268	0.998116	811	0.241224	0.706475	660
Skp1a	0.3148	0.31506	0.981025	453	0.501965	0.62562	0.62486	0.998116	889	0.203689	0.705655	661
Tssk2	0.74911	0.74766	0.996811	1058	0.125454	0.26453	0.26602	0.993143	378	0.577525	0.702979	662
Nme2	0.64772	0.64616	0.996811	925	0.188613	0.30602	0.30607	0.994106	440	0.51425	0.702863	663
Erbb3	0.78599	0.78563	0.996811	1116	0.104583	0.25246	0.2532	0.993143	357	0.597807	0.70239	664
Magi3	0.78647	0.78613	0.996811	1118	0.104318	0.25356	0.25417	0.993143	359	0.595919	0.700237	665
D7Ertd443e	0.98833	0.98808	0.997201	1417	0.00509802	0.20252	0.20329	0.991265	292	0.693532	0.69863	666
Pik3c3	0.31839	0.31831	0.981025	458	0.497041	0.63332	0.63203	0.998116	900	0.198377	0.695417	667
Mphosph8	0.52457	0.52271	0.988434	752	0.280197	0.38458	0.38431	0.998116	548	0.415013	0.69521	668
Smok2a	0.39391	0.39298	0.981025	570	0.404603	0.51503	0.51381	0.998116	721	0.288167	0.69277	669
Cib1	0.3694	0.3681	0.981025	533	0.432503	0.55373	0.55257	0.998116	781	0.256702	0.689205	670
Sphk2	0.28977	0.29017	0.981025	415	0.537947	0.70734	0.70663	0.998116	994	0.150372	0.688318	671
N6amt1	0.41404	0.41275	0.988434	595	0.382958	0.49505	0.49375	0.998116	697	0.305351	0.688309	672
Fn3k	0.65561	0.65381	0.996811	932	0.183354	0.31274	0.31293	0.994252	450	0.504817	0.688171	673
Prkcdbp	0.99478	0.99455	0.99735	1426	0.00227295	0.20659	0.20741	0.991265	298	0.684891	0.687164	674
Pkib	0.56369	0.56194	0.988434	809	0.24896	0.36459	0.36392	0.994252	522	0.438195	0.687155	675
Nmrk2	0.33157	0.33135	0.981025	479	0.479425	0.62313	0.62221	0.998116	885	0.205421	0.684846	676
Ehmt2	0.29135	0.29165	0.981025	417	0.535585	0.70961	0.70898	0.998116	999	0.14898	0.684565	677
Nmrk1	0.28019	0.28131	0.981025	404	0.552547	0.73963	0.73921	0.998116	1039	0.130985	0.683533	678
Ash1l	0.5061	0.50456	0.988434	723	0.295764	0.41087	0.40998	0.998116	581	0.386296	0.682059	679
Camkv	0.9747	0.9748	0.997201	1393	0.011129	0.2141	0.21474	0.991265	310	0.669383	0.680512	680
Ksr2	0.20891	0.20932	0.981025	294	0.680041	0.99988	0.99985	0.999851	1431	5.21185e-05	0.680093	681
Ikbkap	0.30342	0.30365	0.981025	435	0.517956	0.68866	0.68768	0.998116	971	0.161995	0.679951	682
Lmna	0.37513	0.37379	0.981025	541	0.425818	0.55766	0.55653	0.998116	787	0.253631	0.679449	683
Uhrf1	0.25246	0.25314	0.981025	362	0.597807	0.83013	0.82997	0.998116	1168	0.0808539	0.678661	684
Efna4	0.3055	0.30569	0.981025	437	0.514989	0.68653	0.68532	0.998116	969	0.16334	0.678329	685
Mepce	0.74395	0.74238	0.996811	1048	0.128456	0.28233	0.2832	0.993143	405	0.549243	0.677699	686
Pemt	0.48258	0.48083	0.988434	686	0.316431	0.43578	0.43478	0.998116	615	0.360733	0.677163	687
D8Ertd82e	0.42344	0.42177	0.988434	605	0.373208	0.49704	0.49581	0.998116	699	0.303609	0.676817	688
Rars	0.24246	0.2432	0.981025	349	0.61536	0.87184	0.87151	0.998116	1236	0.0595632	0.674923	689
Sphkap	0.5454	0.54346	0.988434	782	0.263285	0.38879	0.38849	0.998116	555	0.410285	0.67357	690
Aurka	0.7887	0.78851	0.996811	1123	0.103088	0.26996	0.27118	0.993143	384	0.568701	0.671789	691
Cnksr3	0.44962	0.44854	0.988434	644	0.347154	0.47439	0.47337	0.998116	670	0.323864	0.671019	692
Agk	0.37845	0.37727	0.981025	548	0.421991	0.56369	0.56269	0.998116	795	0.24896	0.670951	693
Prkcg	0.33759	0.33724	0.981025	487	0.47161	0.63453	0.63324	0.998116	901	0.197548	0.669158	694
Mob3c	0.32298	0.32277	0.981025	465	0.490824	0.66618	0.66488	0.998116	941	0.176408	0.667233	695
Lrrk1	0.48945	0.48787	0.988434	696	0.310292	0.44144	0.44032	0.998116	624	0.355128	0.66542	696
Nsun7	0.25356	0.25413	0.981025	364	0.595919	0.85763	0.85745	0.998116	1213	0.0667	0.662619	697
Trmt6	0.23798	0.2384	0.981025	342	0.62346	0.9186	0.91931	0.998116	1302	0.0368736	0.660333	698
Tfb1m	0.2227	0.22279	0.981025	317	0.65228	0.98228	0.98196	0.998116	1404	0.0077647	0.660044	699
Mast4	0.53098	0.52905	0.988434	762	0.274922	0.41223	0.41116	0.998116	584	0.38486	0.659782	700
Zfp932	0.42964	0.42804	0.988434	617	0.366895	0.50961	0.5084	0.998116	717	0.292762	0.659657	701
Brms1l	0.95053	0.95118	0.997201	1359	0.0220342	0.23235	0.23315	0.993143	333	0.633857	0.655891	702
Tssk6	0.55695	0.55525	0.988434	802	0.254184	0.39669	0.3959	0.998116	565	0.401549	0.655733	703
Epha8	0.67345	0.67145	0.996811	956	0.171695	0.32855	0.32818	0.994252	472	0.483399	0.655093	704
Pcgf6	0.39623	0.39516	0.981025	574	0.402053	0.55909	0.55797	0.998116	789	0.252518	0.654571	705
Dot1l	0.26779	0.26902	0.981025	385	0.572206	0.82949	0.8293	0.998116	1166	0.0811888	0.653394	706
Nr2c1	0.56545	0.56364	0.988434	812	0.247606	0.39299	0.39254	0.998116	561	0.405619	0.653224	707
Tab2	0.44144	0.44007	0.988434	634	0.355128	0.50571	0.5044	0.998116	711	0.296098	0.651227	708
Styk1	0.92058	0.92121	0.996811	1309	0.0359385	0.24358	0.24457	0.993143	349	0.613358	0.649297	709
Ndst2	0.33409	0.33388	0.981025	482	0.476137	0.67234	0.67119	0.998116	950	0.172411	0.648548	710
Lrrc47	0.62344	0.62159	0.990775	897	0.205205	0.36072	0.35995	0.994252	516	0.44283	0.648035	711
Hnmt	0.95071	0.95134	0.997201	1360	0.0219519	0.23686	0.2375	0.993143	340	0.625508	0.64746	712
Ak3	0.31531	0.31558	0.981025	454	0.501262	0.7178	0.71756	0.998116	1009	0.143997	0.645259	713
Pick1	0.65474	0.65294	0.996811	930	0.183931	0.34603	0.3453	0.994252	493	0.460886	0.644817	714
Ppp2ca	0.80797	0.80793	0.996811	1152	0.0926048	0.28126	0.28221	0.993143	403	0.550892	0.643497	715
Bhlhe41	0.71509	0.7133	0.996811	1012	0.145639	0.31839	0.31806	0.994252	456	0.497041	0.64268	716
Bmpr1a	0.41268	0.41144	0.988434	592	0.384387	0.55193	0.55081	0.998116	778	0.258116	0.642503	717
Grip1	0.35096	0.3501	0.981025	506	0.454742	0.65066	0.64933	0.998116	923	0.186646	0.641388	718
Stk10	0.55373	0.5519	0.988434	798	0.256702	0.41358	0.41249	0.998116	587	0.38344	0.640142	719
Ddx1	0.64357	0.64203	0.996811	919	0.191404	0.3578	0.35707	0.994252	513	0.44636	0.637764	720
Hkdc1	0.52533	0.52343	0.988434	753	0.279568	0.43927	0.43817	0.998116	621	0.357268	0.636836	721
Suv420h2	0.30238	0.30262	0.981025	434	0.519447	0.76512	0.76419	0.998116	1083	0.11627	0.635717	722
Pak1	0.75353	0.75228	0.996811	1068	0.122899	0.30861	0.30875	0.994106	444	0.51059	0.633489	723
Skor2	0.3737	0.37248	0.981025	538	0.427477	0.62344	0.62257	0.998116	886	0.205205	0.632682	724
Ptk7	0.33609	0.33578	0.981025	485	0.473544	0.69342	0.69236	0.998116	976	0.159004	0.632548	725
Cdk5r2	0.61463	0.61277	0.989702	886	0.211386	0.38034	0.37967	0.998116	544	0.419828	0.631214	726
E2f6	0.52985	0.52799	0.988434	760	0.275847	0.44187	0.4407	0.998116	625	0.354705	0.630553	727
Gnmt	0.40951	0.40844	0.988434	589	0.387735	0.57278	0.57151	0.998116	809	0.242012	0.629748	728
Bcdin3d	0.32754	0.32738	0.981025	472	0.484736	0.71927	0.71907	0.998116	1013	0.143108	0.627844	729
Rbpj	0.67151	0.66959	0.996811	954	0.172948	0.35341	0.35264	0.994252	504	0.451721	0.624669	730
Akap13	0.32145	0.32135	0.981025	462	0.492887	0.74054	0.74001	0.998116	1041	0.130451	0.623338	731
Wars2	0.55048	0.54877	0.988434	790	0.259258	0.43316	0.43203	0.998116	611	0.363352	0.62261	732
Eps8	0.30498	0.3052	0.981025	436	0.515729	0.78325	0.7827	0.998116	1099	0.1061	0.621828	733
Wbscr22	0.38599	0.38539	0.981025	556	0.413424	0.61906	0.61804	0.998116	876	0.208267	0.621691	734
Akt3	0.86602	0.86575	0.996811	1219	0.0624721	0.27858	0.27966	0.993143	398	0.55505	0.617522	735
Pelp1	0.34949	0.34859	0.981025	503	0.456565	0.69105	0.69008	0.998116	974	0.160491	0.617056	736
Pphln1	0.26616	0.26761	0.981025	382	0.574857	0.90988	0.91033	0.998116	1291	0.0410159	0.615873	737
Phka1	0.75243	0.75112	0.996811	1066	0.123534	0.32247	0.322	0.994252	463	0.491511	0.615045	738
Strap	0.52001	0.51825	0.988434	747	0.283988	0.46694	0.46616	0.998116	662	0.330739	0.614727	739
Rsph3a	0.34702	0.34613	0.981025	499	0.459645	0.70174	0.70087	0.998116	986	0.153824	0.613469	740
Prkag3	0.42655	0.42472	0.988434	611	0.37003	0.57209	0.57086	0.998116	808	0.242536	0.612566	741
Mast3	0.56826	0.56646	0.988434	818	0.245453	0.43052	0.42928	0.998116	608	0.366007	0.61146	742
Khsrp	0.63545	0.63371	0.99543	911	0.196919	0.38505	0.3849	0.998116	549	0.414483	0.611401	743
Map4k3	0.36169	0.36072	0.981025	523	0.441663	0.67704	0.67579	0.998116	956	0.169386	0.611049	744
Map3k14	0.56756	0.56564	0.988434	816	0.245988	0.43228	0.43116	0.998116	610	0.364235	0.610223	745
Gmnn	0.47563	0.47419	0.988434	677	0.322731	0.51695	0.51558	0.998116	724	0.286551	0.609282	746
Trdmt1	0.70986	0.70793	0.996811	1006	0.148827	0.34653	0.34586	0.994252	494	0.460259	0.609086	747
Stk39	0.82177	0.82158	0.996811	1171	0.0852497	0.29977	0.3001	0.994106	430	0.523212	0.608462	748
Mark2	0.54867	0.54674	0.988434	786	0.260689	0.44962	0.44895	0.998116	637	0.347154	0.607843	749
Hykk	0.62282	0.62096	0.990775	895	0.205637	0.39761	0.39686	0.998116	566	0.400543	0.60618	750
Dgkq	0.53247	0.53044	0.988434	764	0.273705	0.46652	0.46568	0.998116	661	0.33113	0.604835	751
Epha6	0.93504	0.93555	0.996811	1336	0.0291698	0.26616	0.26761	0.993143	381	0.574857	0.604027	752
Nars	0.51541	0.51393	0.988434	740	0.287847	0.48298	0.4816	0.998116	681	0.316071	0.603918	753
Camk2a	0.38739	0.38681	0.981025	559	0.411852	0.64297	0.64164	0.998116	912	0.191809	0.603661	754
0610011F06Rik	0.41494	0.41365	0.988434	597	0.382015	0.60336	0.60247	0.998116	855	0.219423	0.601438	755
Sh3pxd2b	0.44705	0.44589	0.988434	639	0.349644	0.56122	0.56014	0.998116	792	0.250867	0.600511	756
Dyrk1b	0.62313	0.62125	0.990775	896	0.205421	0.40313	0.40221	0.998116	574	0.394555	0.599976	757
Mettl7a1	0.35829	0.35726	0.981025	517	0.445765	0.70122	0.70032	0.998116	985	0.154146	0.599911	758
Mettl17	0.8148	0.81474	0.996811	1164	0.088949	0.30913	0.30934	0.994106	445	0.509859	0.598808	759
Mettl6	0.54976	0.54783	0.988434	789	0.259827	0.45855	0.45778	0.998116	650	0.338613	0.59844	760
Sgk3	0.33308	0.33285	0.981025	481	0.477451	0.75798	0.75675	0.998116	1069	0.120342	0.597794	761
Pip5kl1	0.45686	0.45584	0.988434	654	0.340217	0.55265	0.55148	0.998116	780	0.25755	0.597767	762
Dok1	0.76088	0.75962	0.996811	1082	0.118684	0.33308	0.33289	0.994252	477	0.477451	0.596135	763
Mecp2	0.65329	0.65143	0.996811	929	0.184894	0.38973	0.3894	0.998116	556	0.409236	0.59413	764
Gck	0.70835	0.70629	0.996811	1004	0.149752	0.35975	0.35896	0.994252	514	0.443999	0.593751	765
Pak4	0.31428	0.31456	0.981025	452	0.502683	0.81097	0.81081	0.998116	1140	0.0909952	0.593678	766
Oard1	0.32551	0.32546	0.981025	469	0.487436	0.78344	0.78294	0.998116	1100	0.105994	0.59343	767
Aldh18a1	0.4785	0.47707	0.988434	679	0.320118	0.53359	0.5323	0.998116	751	0.272792	0.59291	768
Sap30l	0.34505	0.34416	0.981025	496	0.462118	0.74168	0.74098	0.998116	1043	0.129783	0.591901	769
Nemf	0.57035	0.56839	0.988434	821	0.243859	0.45048	0.44983	0.998116	638	0.346324	0.590183	770
As3mt	0.47768	0.47634	0.988434	678	0.320863	0.54026	0.53886	0.998116	762	0.267397	0.58826	771
Ywhae	0.34406	0.34323	0.981025	495	0.463366	0.75022	0.7493	0.998116	1054	0.124811	0.588177	772
Coasy	0.39066	0.38997	0.981025	565	0.408201	0.66079	0.65953	0.998116	932	0.179937	0.588138	773
Znhit1	0.61558	0.61377	0.990205	887	0.210715	0.41942	0.4181	0.998116	595	0.377351	0.588066	774
Ntmt1	0.79908	0.79888	0.996811	1138	0.0974097	0.32399	0.32365	0.994252	465	0.489468	0.586878	775
Ppp2cb	0.50961	0.50829	0.988434	731	0.292762	0.50805	0.50677	0.998116	715	0.294094	0.586856	776
Bmx	0.39206	0.39132	0.981025	567	0.406647	0.66107	0.65983	0.998116	933	0.179753	0.5864	777
Nucks1	0.28765	0.2881	0.981025	412	0.541136	0.90807	0.90859	0.998116	1288	0.0418807	0.583016	778
Tab1	0.44187	0.44049	0.988434	635	0.354705	0.59149	0.59029	0.998116	836	0.228053	0.582758	779
Shmt2	0.36459	0.36363	0.981025	526	0.438195	0.72122	0.72118	0.998116	1017	0.141932	0.580127	780
Sirt4	0.99252	0.99229	0.99735	1423	0.00326073	0.26507	0.26659	0.993143	379	0.576639	0.5799	781
Skap2	0.69864	0.69649	0.996811	991	0.155747	0.37703	0.37622	0.995141	541	0.423624	0.579371	782
Baiap2l1	0.36987	0.36859	0.981025	534	0.431951	0.71829	0.71807	0.998116	1011	0.1437	0.575651	783
Cmtr2	0.39761	0.39655	0.981025	576	0.400543	0.66872	0.66774	0.998116	946	0.174756	0.575298	784
Cib2	0.39854	0.39734	0.981025	578	0.399528	0.66759	0.6664	0.998116	943	0.17549	0.575018	785
Nrbp1	0.35194	0.35104	0.981025	508	0.453531	0.7568	0.75572	0.998116	1067	0.121019	0.57455	786
Hgs	0.55157	0.54981	0.988434	792	0.258399	0.48379	0.48253	0.998116	682	0.315343	0.573742	787
Rp1	0.29924	0.29961	0.981025	429	0.52398	0.89578	0.89553	0.998116	1270	0.0477986	0.571779	788
Lars	0.61779	0.6161	0.990405	889	0.209159	0.43403	0.43303	0.998116	612	0.36248	0.571639	789
Nadk2	0.75614	0.7548	0.996811	1073	0.121398	0.35732	0.35667	0.994252	512	0.446943	0.56834	790
Kdm5d	0.70734	0.70531	0.996811	1003	0.150372	0.3827	0.38223	0.998116	545	0.417142	0.567513	791
Clk3	0.36072	0.35972	0.981025	521	0.44283	0.75981	0.75877	0.998116	1073	0.119295	0.562125	792
Rbbp4	0.90922	0.90994	0.996811	1291	0.041331	0.30185	0.30206	0.994106	434	0.520209	0.56154	793
Plk5	0.5644	0.56264	0.988434	810	0.248413	0.48703	0.48581	0.998116	685	0.312444	0.560857	794
Clp1	0.60369	0.60196	0.988434	866	0.219186	0.45559	0.45479	0.998116	646	0.341426	0.560612	795
Irak4	0.95184	0.95255	0.997201	1361	0.021436	0.28924	0.28951	0.993143	417	0.538742	0.560178	796
Gamt	0.28072	0.28173	0.981025	405	0.551727	0.98149	0.98116	0.998116	1402	0.00811412	0.559841	797
Rars2	0.40267	0.40148	0.982085	585	0.395051	0.68438	0.68322	0.998116	965	0.164703	0.559753	798
Nek10	0.40221	0.40107	0.982085	584	0.395547	0.68518	0.68395	0.998116	967	0.164195	0.559742	799
Suz12	0.36266	0.36166	0.981025	524	0.4405	0.76534	0.76441	0.998116	1084	0.116146	0.556646	800
Sirt6	0.57	0.56805	0.988434	820	0.244125	0.48925	0.48795	0.998116	690	0.310469	0.554594	801
Smyd1	0.64713	0.6456	0.996811	924	0.189008	0.4314	0.43017	0.998116	609	0.36512	0.554128	802
Mob4	0.34207	0.34129	0.981025	492	0.465885	0.81823	0.81805	0.998116	1149	0.0871246	0.55301	803
Gykl1	0.37322	0.3719	0.981025	537	0.428035	0.75243	0.75142	0.998116	1059	0.123534	0.551569	804
Gm129	0.65907	0.6572	0.996811	937	0.181068	0.42832	0.42696	0.998116	606	0.368232	0.5493	805
Ibtk	0.45897	0.45793	0.988434	656	0.338216	0.61621	0.61521	0.998116	873	0.210271	0.548487	806
Ak1	0.39577	0.39479	0.981025	573	0.402557	0.71583	0.71533	0.998116	1006	0.14519	0.547747	807
Mark1	0.62157	0.61966	0.990775	893	0.20651	0.45601	0.45521	0.998116	647	0.341026	0.547536	808
Epha1	0.88345	0.8837	0.996811	1252	0.053818	0.32094	0.32068	0.994252	460	0.493576	0.547394	809
Sars	0.53805	0.53587	0.988434	773	0.269177	0.52722	0.52597	0.998116	742	0.278008	0.547185	810
Setd7	0.48339	0.48176	0.988434	688	0.315702	0.5878	0.58649	0.998116	830	0.23077	0.546473	811
Ak8	0.44101	0.43963	0.988434	633	0.355552	0.64446	0.64321	0.998116	916	0.190804	0.546356	812
Ckm	0.35145	0.35055	0.981025	507	0.454136	0.80939	0.80935	0.998116	1139	0.0918422	0.545979	813
Cdkl4	0.43052	0.42905	0.988434	619	0.366007	0.66165	0.66032	0.998116	934	0.179372	0.545378	814
Tpk1	0.49783	0.49636	0.988434	708	0.302919	0.57347	0.57239	0.998116	810	0.241489	0.544408	815
Csnk1a1	0.53953	0.53727	0.988434	776	0.267984	0.53098	0.52967	0.998116	747	0.274922	0.542906	816
Fam103a1	0.45261	0.45148	0.988434	649	0.344276	0.63514	0.63383	0.998116	902	0.197131	0.541406	817
Mettl7a3	0.47305	0.47163	0.988434	672	0.325093	0.60805	0.60729	0.998116	863	0.216061	0.541154	818
Mylk	0.37987	0.3787	0.981025	550	0.420365	0.75734	0.75612	0.998116	1068	0.120709	0.541074	819
Dgkg	0.49664	0.49513	0.988434	706	0.303958	0.57967	0.57861	0.998116	818	0.236819	0.540777	820
Dnmt1	0.55624	0.55448	0.988434	800	0.254738	0.52192	0.52056	0.998116	734	0.282396	0.537134	821
Cask	0.55229	0.55044	0.988434	794	0.257833	0.52571	0.52443	0.998116	740	0.279254	0.537087	822
Prkd1	0.37703	0.37576	0.981025	545	0.423624	0.77075	0.77007	0.998116	1089	0.113086	0.536711	823
Osr1	0.7042	0.70198	0.996811	999	0.152304	0.41512	0.41407	0.998116	589	0.381826	0.53413	824
Vrk1	0.34653	0.34564	0.981025	498	0.460259	0.84424	0.84415	0.998116	1189	0.0735341	0.533793	825
Qars	0.38692	0.38636	0.981025	558	0.412379	0.75614	0.75494	0.998116	1064	0.121398	0.533777	826
Nrk	0.40038	0.39925	0.981056	582	0.397528	0.73337	0.73304	0.998116	1032	0.134677	0.532204	827
Mettl7b	0.39299	0.39219	0.981025	569	0.405619	0.74822	0.74722	0.998116	1050	0.125971	0.531589	828
Hr	0.81167	0.81162	0.996811	1158	0.0906205	0.36266	0.36187	0.994252	520	0.4405	0.531121	829
Pdk1	0.63179	0.62993	0.99331	907	0.199427	0.4661	0.46525	0.998116	660	0.331521	0.530948	830
Eif2ak2	0.5512	0.54942	0.988434	791	0.258691	0.53583	0.53456	0.998116	757	0.270973	0.529664	831
Prdm1	0.35341	0.35241	0.981025	511	0.451721	0.83661	0.83705	0.998116	1174	0.0774769	0.529198	832
Trpm6	0.38786	0.38725	0.981025	560	0.411325	0.76238	0.76131	0.998116	1078	0.117829	0.529154	833
Mettl11b	0.60983	0.60809	0.988434	878	0.214791	0.48541	0.48416	0.998116	683	0.313891	0.528682	834
Mettl24	0.33509	0.33486	0.981025	483	0.474839	0.88356	0.8833	0.998116	1254	0.053764	0.528602	835
Cdyl	0.92252	0.92321	0.996811	1312	0.0350242	0.32145	0.32114	0.994252	461	0.492887	0.527911	836
Dyrk1a	0.60822	0.60662	0.988434	874	0.215939	0.48784	0.48663	0.998116	687	0.311723	0.527662	837
Etnk1	0.91452	0.91512	0.996811	1301	0.0388068	0.32551	0.32521	0.994252	467	0.487436	0.526242	838
Fam98a	0.41987	0.41821	0.988434	603	0.376885	0.71211	0.71157	0.998116	1004	0.147453	0.524338	839
Nme3	0.46943	0.4682	0.988434	667	0.328429	0.63907	0.63761	0.998116	906	0.194452	0.522881	840
Dpy30	0.38128	0.3803	0.981025	551	0.418756	0.79004	0.79011	0.998116	1108	0.102351	0.521107	841
Vcpkmt	0.61653	0.61467	0.990405	888	0.210046	0.48864	0.48739	0.998116	688	0.311011	0.521057	842
Gm13178	0.34801	0.34715	0.981025	501	0.458408	0.86575	0.86558	0.998116	1221	0.0626075	0.521016	843
Zc3hc1	0.49305	0.49139	0.988434	701	0.307109	0.61175	0.61088	0.998116	867	0.213426	0.520535	844
Csnk1e	0.31171	0.31206	0.981025	448	0.506249	0.96888	0.96868	0.998116	1379	0.01373	0.519979	845
Parg	0.89821	0.89868	0.996811	1275	0.0466221	0.33659	0.33639	0.994252	481	0.472899	0.519521	846
Kdm2a	0.98726	0.98703	0.997201	1416	0.00556846	0.30757	0.30775	0.994106	442	0.512056	0.517624	847
Cdk13	0.42433	0.42253	0.988434	606	0.372296	0.71633	0.71585	0.998116	1007	0.144887	0.517183	848
Myo16	0.98566	0.98541	0.997201	1413	0.00627287	0.30964	0.30983	0.994106	446	0.509143	0.515416	849
Prkra	0.67373	0.67167	0.996811	957	0.171514	0.45346	0.45272	0.998116	644	0.343461	0.514975	850
Qrsl1	0.40587	0.4047	0.986582	587	0.391613	0.7544	0.75313	0.998116	1062	0.122398	0.514011	851
Stk33	0.79629	0.79602	0.996811	1132	0.0989287	0.38552	0.38531	0.998116	550	0.413953	0.512882	852
Mettl7a2	0.42832	0.42667	0.988434	615	0.368232	0.71682	0.71638	0.998116	1008	0.14459	0.512822	853
Sap130	0.40084	0.39969	0.981056	583	0.397029	0.7693	0.76848	0.998116	1087	0.113904	0.510933	854
Jdp2	0.53694	0.53468	0.988434	770	0.270074	0.57589	0.5746	0.998116	815	0.23966	0.509735	855
Sin3b	0.35585	0.3549	0.981025	514	0.448733	0.87361	0.87323	0.998116	1237	0.0586824	0.507415	856
Uty	0.50218	0.50075	0.988434	716	0.299141	0.61969	0.61874	0.998116	877	0.207826	0.506966	857
Paqr3	0.61431	0.61245	0.989702	885	0.211612	0.50688	0.50539	0.998116	712	0.295095	0.506707	858
Pstk	0.54758	0.54564	0.988434	785	0.261552	0.56896	0.5678	0.998116	803	0.244918	0.506471	859
Ddr1	0.63817	0.63641	0.996759	913	0.195064	0.49185	0.49055	0.998116	693	0.308167	0.503231	860
Acvr1b	0.45005	0.44902	0.988434	645	0.346739	0.69864	0.69772	0.998116	983	0.155747	0.502486	861
Chek2	0.50178	0.50038	0.988434	715	0.299487	0.63025	0.62927	0.998116	897	0.200487	0.499974	862
Eps8l3	0.42166	0.42002	0.988434	604	0.375038	0.75089	0.75	0.998116	1056	0.124424	0.499461	863
Cdc37	0.50139	0.49994	0.988434	714	0.299824	0.63209	0.63096	0.998116	899	0.199221	0.499045	864
Pfkfb1	0.89109	0.89133	0.996811	1265	0.0500784	0.35585	0.35508	0.994252	509	0.448733	0.498811	865
Trmt2a	0.54903	0.54712	0.988434	787	0.260404	0.57761	0.57644	0.998116	817	0.238365	0.498769	866
Sirt1	0.57761	0.57559	0.988434	832	0.238365	0.54958	0.54841	0.998116	774	0.259969	0.498334	867
Srpk3	0.39715	0.39606	0.981025	575	0.401045	0.80229	0.80253	0.998116	1129	0.0956686	0.496714	868
Mettl4	0.53731	0.53504	0.988434	771	0.269775	0.59316	0.59222	0.998116	841	0.226828	0.496603	869
Bub1	0.53916	0.53693	0.988434	775	0.268282	0.59182	0.59068	0.998116	837	0.22781	0.496093	870
Akap7	0.46443	0.46329	0.988434	661	0.33308	0.68719	0.68604	0.998116	970	0.162923	0.496003	871
Alpk3	0.41808	0.4165	0.988434	599	0.378741	0.76428	0.76336	0.998116	1080	0.116748	0.495488	872
Pdpk1	0.3756	0.37435	0.981025	542	0.425274	0.85128	0.85103	0.998116	1200	0.0699276	0.495202	873
Ppip5k2	0.81755	0.81746	0.996811	1168	0.0874857	0.39113	0.39077	0.998116	559	0.407679	0.495165	874
Gyk	0.67318	0.67122	0.996811	955	0.171869	0.47522	0.47424	0.998116	671	0.323105	0.494974	875
Gak	0.45304	0.45195	0.988434	650	0.343863	0.7081	0.70741	0.998116	996	0.149905	0.493769	876
Ror1	0.42522	0.42344	0.988434	608	0.371386	0.75636	0.75518	0.998116	1065	0.121271	0.492658	877
Map2k3	0.86188	0.86178	0.996811	1213	0.0645532	0.37513	0.37419	0.994252	538	0.425818	0.490371	878
Mob3a	0.3953	0.39426	0.981025	571	0.403073	0.81925	0.81903	0.998116	1150	0.0865835	0.489657	879
Map3k11	0.46192	0.46076	0.988434	659	0.335433	0.70608	0.70531	0.998116	992	0.151146	0.486579	880
Tbk1	0.35439	0.35335	0.981025	513	0.450519	0.92244	0.92343	0.998116	1308	0.0350619	0.48558	881
Top2b	0.84954	0.84991	0.996811	1203	0.0708162	0.38599	0.38577	0.998116	551	0.413424	0.48424	882
Tfb2m	0.49981	0.49833	0.988434	711	0.301195	0.66007	0.65877	0.998116	931	0.18041	0.481605	883
Ctcfl	0.78047	0.77975	0.996811	1111	0.107644	0.42566	0.42415	0.998116	600	0.370937	0.478581	884
Zmym2	0.52116	0.51944	0.988434	748	0.283029	0.63968	0.63822	0.998116	907	0.194037	0.477066	885
Ndufaf5	0.71385	0.71199	0.996811	1010	0.146393	0.46818	0.4675	0.998116	663	0.329587	0.47598	886
Trmt1	0.39944	0.39829	0.981025	580	0.398548	0.8369	0.8373	0.998116	1176	0.0773264	0.475875	887
Prpf4b	0.41898	0.41747	0.988434	601	0.377807	0.79815	0.79821	0.998116	1124	0.0979155	0.475722	888
Lef1	0.53879	0.5366	0.988434	774	0.26858	0.62593	0.62514	0.998116	890	0.203474	0.472055	889
Tssk5	0.85498	0.85543	0.996811	1208	0.068044	0.39577	0.39511	0.998116	564	0.402557	0.470601	890
Ctnnb1	0.50257	0.50116	0.988434	717	0.298803	0.67373	0.67257	0.998116	952	0.171514	0.470318	891
Dok4	0.52382	0.52207	0.988434	751	0.280818	0.65007	0.64876	0.998116	922	0.18704	0.467858	892
Pik3cb	0.9318	0.9324	0.996811	1332	0.0306773	0.36555	0.36473	0.994252	524	0.437053	0.467731	893
Prkca	0.3775	0.37621	0.981025	546	0.423083	0.90304	0.90319	0.998116	1280	0.044293	0.467376	894
Nadk	0.49345	0.4918	0.988434	702	0.306757	0.69552	0.69461	0.998116	978	0.15769	0.464447	895
Gm7168	0.45218	0.45103	0.988434	648	0.344689	0.76067	0.75967	0.998116	1075	0.118804	0.463492	896
Sephs2	0.9717	0.97167	0.997201	1383	0.0124678	0.35439	0.3536	0.994252	506	0.450519	0.462986	897
Riok1	0.40997	0.40888	0.988434	590	0.387248	0.84062	0.84067	0.998116	1185	0.0754003	0.462648	898
Pi4ka	0.51116	0.50982	0.988434	734	0.291443	0.67539	0.67423	0.998116	954	0.170445	0.461889	899
Dusp1	0.41584	0.4145	0.988434	598	0.381074	0.83284	0.83306	0.998116	1170	0.0794384	0.460512	900
Myl3	0.64327	0.64171	0.996811	918	0.191607	0.53879	0.53738	0.998116	760	0.26858	0.460187	901
Sfpq	0.43622	0.43484	0.988434	626	0.360294	0.79536	0.79545	0.998116	1117	0.0994363	0.459731	902
Trmt61a	0.4384	0.43703	0.988434	629	0.358129	0.79366	0.79372	0.998116	1112	0.100366	0.458495	903
Irf4	0.69968	0.69749	0.996811	993	0.155101	0.49823	0.49707	0.998116	702	0.30257	0.457671	904
Clk1	0.79704	0.79682	0.996811	1134	0.0985199	0.43753	0.43644	0.998116	617	0.358992	0.457512	905
Adck2	0.36555	0.3645	0.981025	527	0.437053	0.95895	0.95923	0.998116	1370	0.018204	0.455257	906
Ippk	0.59349	0.59179	0.988434	850	0.226587	0.59116	0.58998	0.998116	835	0.228295	0.454882	907
Setd2	0.71756	0.71593	0.996811	1016	0.144142	0.49105	0.48972	0.998116	692	0.308874	0.453016	908
Scyl1	0.66165	0.65961	0.996811	943	0.179372	0.53285	0.53152	0.998116	750	0.273395	0.452767	909
Dclk2	0.44533	0.44405	0.988434	638	0.351318	0.79442	0.79451	0.998116	1115	0.0999498	0.451268	910
Phf6	0.78831	0.78811	0.996811	1122	0.103303	0.44919	0.44852	0.998116	636	0.34757	0.450873	911
Mapkapk3	0.36892	0.36756	0.981025	532	0.433068	0.96376	0.964	0.998116	1375	0.0160311	0.449099	912
Stk17b	0.65936	0.65752	0.996811	938	0.180877	0.53953	0.53806	0.998116	761	0.267984	0.448862	913
Mertk	0.70684	0.70482	0.996811	1002	0.150679	0.50453	0.50326	0.998116	709	0.297113	0.447792	914
Mettl18	0.59713	0.59554	0.988434	854	0.223931	0.59779	0.59693	0.998116	847	0.223451	0.447382	915
Zak	0.60693	0.60529	0.988434	871	0.216861	0.58881	0.58738	0.998116	832	0.230025	0.446886	916
Pik3c2g	0.38317	0.38222	0.981025	554	0.416609	0.93387	0.93488	0.998116	1330	0.0297136	0.446322	917
Max	0.4292	0.42756	0.988434	616	0.36734	0.83537	0.83582	0.998116	1173	0.0781211	0.445461	918
Nsun2	0.5421	0.54012	0.988434	777	0.265921	0.66307	0.66174	0.998116	936	0.178441	0.444361	919
Clk4	0.76407	0.76286	0.996811	1086	0.116867	0.47316	0.47221	0.998116	669	0.324992	0.441859	920
Ckmt2	0.69473	0.69264	0.996811	988	0.158184	0.52154	0.5202	0.998116	733	0.282712	0.440896	921
Nacc2	0.83379	0.83391	0.996811	1185	0.0789433	0.43491	0.43383	0.998116	613	0.361601	0.440544	922
Prkacb	0.47316	0.47177	0.988434	673	0.324992	0.76701	0.76608	0.998116	1086	0.115199	0.440191	923
Thumpd3	0.49862	0.49709	0.988434	709	0.30223	0.72866	0.72821	0.998116	1028	0.137475	0.439705	924
Nop2	0.41853	0.41695	0.988434	600	0.378273	0.87005	0.86975	0.998116	1231	0.0604558	0.438729	925
Prkar1a	0.44919	0.44811	0.988434	643	0.34757	0.81246	0.81236	0.998116	1143	0.090198	0.437768	926
Aatk	0.98293	0.98271	0.997201	1408	0.00747741	0.37131	0.37051	0.994252	531	0.430263	0.437741	927
Gnb2l1	0.85929	0.85936	0.996811	1211	0.0658602	0.42522	0.42379	0.998116	599	0.371386	0.437247	928
Pnldc1	0.86785	0.86763	0.996811	1222	0.0615553	0.42121	0.4198	0.998116	597	0.375501	0.437057	929
Map3k12	0.60951	0.60785	0.988434	877	0.215019	0.59976	0.59906	0.998116	850	0.222023	0.437042	930
Sap18	0.4577	0.45667	0.988434	655	0.339419	0.80037	0.80057	0.998116	1125	0.0967092	0.436128	931
Cdkn2a	0.59116	0.58922	0.988434	847	0.228295	0.62	0.61903	0.998116	878	0.207608	0.435903	932
Snrk	0.97608	0.97611	0.997201	1395	0.0105146	0.3756	0.37468	0.994252	539	0.425274	0.435789	933
Cdk6	0.48176	0.48003	0.988434	684	0.317169	0.76131	0.76022	0.998116	1076	0.118438	0.435608	934
Men1	0.47026	0.46908	0.988434	669	0.327662	0.78008	0.77947	0.998116	1097	0.107861	0.435523	935
Tk2	0.55265	0.55086	0.988434	795	0.25755	0.66449	0.66318	0.998116	938	0.177512	0.435061	936
Ak4	0.84138	0.84145	0.996811	1192	0.0750078	0.43709	0.43597	0.998116	616	0.359429	0.434437	937
Map3k10	0.68999	0.68791	0.996811	979	0.161157	0.53471	0.53351	0.998116	754	0.271882	0.433039	938
Gne	0.69158	0.68958	0.996811	981	0.160158	0.53397	0.53268	0.998116	752	0.272483	0.432641	939
Pcmtd2	0.44274	0.44134	0.988434	636	0.353851	0.83427	0.83458	0.998116	1171	0.0786934	0.432545	940
Uhmk1	0.99797	0.99784	0.998543	1430	0.000882514	0.37035	0.36953	0.994252	529	0.431388	0.43227	941
Fam20c	0.45346	0.4524	0.988434	651	0.343461	0.81652	0.81621	0.998116	1147	0.0880332	0.431494	942
Hmg20a	0.48582	0.48415	0.988434	690	0.313525	0.76344	0.76245	0.998116	1079	0.117225	0.43075	943
Ksr1	0.77928	0.77867	0.996811	1108	0.108306	0.47604	0.47504	0.998116	672	0.322357	0.430663	944
Map2k7	0.69447	0.69237	0.996811	987	0.158347	0.53508	0.53392	0.998116	755	0.271581	0.429928	945
Mapk14	0.47357	0.4721	0.988434	674	0.324616	0.78735	0.7872	0.998116	1104	0.103832	0.428448	946
Git1	0.85427	0.85474	0.996811	1206	0.0684048	0.43797	0.43684	0.998116	618	0.358556	0.42696	947
Papss2	0.75221	0.75088	0.996811	1065	0.123661	0.49743	0.49622	0.998116	700	0.303268	0.426929	948
Rps6ka1	0.76972	0.76872	0.996811	1093	0.113667	0.48743	0.48624	0.998116	686	0.312088	0.425755	949
Ckmt1	0.6976	0.69539	0.996811	990	0.156394	0.53842	0.53707	0.998116	759	0.268879	0.425272	950
Atr	0.61079	0.60901	0.988434	880	0.214108	0.61685	0.61579	0.998116	874	0.20982	0.423929	951
F13a1	0.69395	0.69178	0.996811	985	0.158672	0.5432	0.54191	0.998116	766	0.26504	0.423712	952
Ftsj2	0.50805	0.50669	0.988434	727	0.294094	0.74237	0.74148	0.998116	1044	0.12938	0.423473	953
B630005N14Rik	0.41313	0.41182	0.988434	593	0.383913	0.91782	0.91851	0.998116	1299	0.0372425	0.421156	954
Ankrd1	0.74441	0.7429	0.996811	1051	0.128188	0.51	0.50879	0.998116	718	0.29243	0.420618	955
Tyk2	0.67759	0.67558	0.996811	961	0.169033	0.56051	0.55933	0.998116	791	0.251417	0.42045	956
Zmynd15	0.48217	0.4805	0.988434	685	0.3168	0.78851	0.78856	0.998116	1107	0.103193	0.419993	957
Camk1	0.41358	0.41233	0.988434	594	0.38344	0.91981	0.92077	0.998116	1306	0.0363019	0.419742	958
Map3k8	0.72676	0.72547	0.996811	1024	0.138609	0.52344	0.52222	0.998116	736	0.281133	0.419742	959
Kdm3b	0.90998	0.91057	0.996811	1294	0.0409682	0.41853	0.41729	0.998116	594	0.378273	0.419242	960
Tex10	0.43927	0.43784	0.988434	630	0.357268	0.86824	0.86785	0.998116	1225	0.0613602	0.418629	961
Stk32b	0.6833	0.68128	0.996811	967	0.165389	0.55944	0.5583	0.998116	790	0.252246	0.417635	962
Cdk11b	0.69421	0.69206	0.996811	986	0.158509	0.5512	0.55018	0.998116	777	0.258691	0.4172	963
Foxp3	0.6486	0.64712	0.996811	926	0.188023	0.59249	0.59148	0.998116	839	0.227319	0.415342	964
Eif2ak1	0.67123	0.66935	0.996811	953	0.173129	0.5752	0.57399	0.998116	813	0.240181	0.41331	965
Mvk	0.92997	0.93063	0.996811	1329	0.0315311	0.41539	0.41433	0.998116	590	0.381544	0.413075	966
Pik3c2a	0.50688	0.50534	0.988434	725	0.295095	0.76216	0.76118	0.998116	1077	0.117954	0.413049	967
Aars	0.82277	0.82251	0.996811	1172	0.0847216	0.4715	0.47059	0.998116	666	0.326518	0.41124	968
Stk35	0.60919	0.60755	0.988434	876	0.215247	0.64118	0.63988	0.998116	909	0.19302	0.408267	969
Fam20b	0.56051	0.55865	0.988434	805	0.251417	0.69734	0.69626	0.998116	981	0.156555	0.407972	970
Jmjd1c	0.50766	0.5063	0.988434	726	0.294427	0.77178	0.7713	0.998116	1091	0.112506	0.406934	971
Mapkapk2	0.41942	0.41787	0.988434	602	0.377351	0.93424	0.93525	0.998116	1333	0.0295415	0.406892	972
Mapk12	0.77075	0.76981	0.996811	1094	0.113086	0.50844	0.50717	0.998116	716	0.29376	0.406847	973
Agap2	0.57278	0.5709	0.988434	824	0.242012	0.68465	0.68346	0.998116	966	0.164531	0.406544	974
Mapk8ip3	0.59015	0.58821	0.988434	845	0.229038	0.66477	0.66349	0.998116	939	0.177329	0.406366	975
Tsks	0.75744	0.75615	0.996811	1075	0.120652	0.5181	0.51681	0.998116	726	0.285586	0.406238	976
Pfkm	0.88	0.87986	0.996811	1242	0.0555173	0.44619	0.44528	0.998116	631	0.35048	0.405997	977
Prkcb	0.41223	0.41094	0.988434	591	0.38486	0.95334	0.95376	0.998116	1363	0.0207522	0.405613	978
Cdkn2c	0.53173	0.52968	0.988434	763	0.274309	0.7394	0.73895	0.998116	1038	0.131121	0.405429	979
Kmt2b	0.43008	0.4286	0.988434	618	0.366451	0.91676	0.91743	0.998116	1298	0.0377443	0.404195	980
Kidins220	0.67566	0.67361	0.996811	959	0.170272	0.58477	0.58359	0.998116	827	0.233015	0.403287	981
Cmpk2	0.50922	0.50785	0.988434	730	0.293095	0.77687	0.77604	0.998116	1094	0.109652	0.402746	982
Begain	0.7234	0.72195	0.996811	1023	0.140621	0.54758	0.54647	0.998116	772	0.261552	0.402174	983
Stk36	0.9274	0.92816	0.996811	1320	0.0327329	0.42787	0.42635	0.998116	605	0.368688	0.401421	984
Cerk	0.59249	0.59064	0.988434	848	0.227319	0.66984	0.66883	0.998116	947	0.174029	0.401348	985
Prkar2b	0.75067	0.74923	0.996811	1060	0.124551	0.52873	0.52755	0.998116	743	0.276766	0.401317	986
Hdac1	0.46652	0.46541	0.988434	664	0.33113	0.85185	0.85161	0.998116	1201	0.0696369	0.400767	987
Prdm12	0.49902	0.49745	0.988434	710	0.301882	0.79667	0.79673	0.998116	1120	0.0987215	0.400604	988
Dmpk	0.76046	0.75923	0.996811	1081	0.118924	0.52306	0.52181	0.998116	735	0.281448	0.400372	989
Gk5	0.82771	0.82745	0.996811	1174	0.0821218	0.48176	0.48038	0.998116	680	0.317169	0.399291	990
Egfr	0.59878	0.59715	0.988434	858	0.222733	0.66675	0.66547	0.998116	942	0.176037	0.39877	991
Ilkap	0.61111	0.60922	0.988434	881	0.213881	0.65416	0.65267	0.998116	926	0.184316	0.398197	992
Tgs1	0.68759	0.68552	0.996811	975	0.16267	0.58273	0.58173	0.998116	822	0.234533	0.397203	993
Alkbh1	0.88508	0.88527	0.996811	1255	0.0530175	0.45304	0.45232	0.998116	643	0.343863	0.396881	994
Grk6	0.44748	0.44638	0.988434	640	0.349226	0.9006	0.90053	0.998116	1275	0.0454681	0.394694	995
Rps6kb1	0.60206	0.60034	0.988434	862	0.22036	0.67012	0.66913	0.998116	948	0.173847	0.394208	996
Pgk1	0.50099	0.49955	0.988434	713	0.300171	0.80743	0.80746	0.998116	1135	0.0928951	0.393066	997
Abl1	0.47274	0.47127	0.988434	671	0.325378	0.85832	0.8581	0.998116	1214	0.0663508	0.391728	998
Tek	0.46108	0.45993	0.988434	658	0.336224	0.88156	0.88114	0.998116	1248	0.0547481	0.390972	999
Prdm5	0.69237	0.69036	0.996811	982	0.159662	0.58814	0.58675	0.998116	831	0.230519	0.390181	1000
Pi4kb	0.46985	0.46866	0.988434	668	0.328041	0.86876	0.86838	0.998116	1226	0.0611002	0.389141	1001
Musk	0.45981	0.45874	0.988434	657	0.337422	0.88908	0.88895	0.998116	1262	0.0510592	0.388481	1002
Nme7	0.50649	0.50489	0.988434	724	0.295429	0.80761	0.80763	0.998116	1136	0.0927983	0.388227	1003
Frg1	0.78735	0.78702	0.996811	1119	0.103832	0.51963	0.51822	0.998116	731	0.284306	0.388138	1004
Pars2	0.57347	0.5717	0.988434	825	0.241489	0.7146	0.71406	0.998116	1005	0.145937	0.387426	1005
Dgka	0.48013	0.4785	0.988434	681	0.318641	0.85399	0.85399	0.998116	1206	0.0685472	0.387188	1006
Akap8l	0.47068	0.46947	0.988434	670	0.327274	0.87146	0.87102	0.998116	1235	0.0597525	0.387027	1007
Pnkp	0.81584	0.81573	0.996811	1166	0.088395	0.50414	0.50286	0.998116	708	0.297449	0.385844	1008
Idnk	0.79778	0.79756	0.996811	1136	0.0981169	0.51618	0.51498	0.998116	723	0.287199	0.385316	1009
Git2	0.64088	0.63916	0.996811	916	0.193223	0.64416	0.64283	0.998116	915	0.191006	0.38423	1010
Kndc1	0.48663	0.48507	0.988434	691	0.312801	0.84954	0.84945	0.998116	1198	0.0708162	0.383617	1011
Glyctk	0.42477	0.42299	0.988434	607	0.371846	0.97812	0.97763	0.998116	1398	0.00960786	0.381454	1012
Prdm8	0.90524	0.90596	0.996811	1285	0.0432363	0.45897	0.4582	0.998116	651	0.338216	0.381452	1013
Prdm6	0.4449	0.44362	0.988434	637	0.351738	0.93395	0.93494	0.998116	1331	0.0296764	0.381414	1014
Fars2	0.57417	0.57235	0.988434	827	0.24096	0.72532	0.72504	0.998116	1025	0.13947	0.38043	1015
Prkaca	0.80939	0.8094	0.996811	1155	0.0918422	0.51541	0.51415	0.998116	722	0.287847	0.379689	1016
Rcc1	0.49743	0.49592	0.988434	707	0.303268	0.83893	0.83907	0.998116	1182	0.0762743	0.379542	1017
Prdm10	0.42699	0.42524	0.988434	612	0.369582	0.97784	0.97738	0.998116	1397	0.0097322	0.379314	1018
Pbk	0.57727	0.57527	0.988434	831	0.238621	0.72842	0.72796	0.998116	1027	0.137618	0.376239	1019
Pikfyve	0.50453	0.50302	0.988434	721	0.297113	0.83863	0.83883	0.998116	1181	0.0764296	0.373543	1020
Whsc1	0.59614	0.59455	0.988434	852	0.224652	0.71011	0.70957	0.998116	1001	0.148674	0.373326	1021
Dusp9	0.46818	0.46715	0.988434	666	0.329587	0.90454	0.90497	0.998116	1281	0.0435722	0.373159	1022
Src	0.77096	0.77006	0.996811	1095	0.112968	0.55048	0.54946	0.998116	775	0.259258	0.372227	1023
Lep	0.78087	0.78019	0.996811	1112	0.107421	0.54357	0.5423	0.998116	767	0.264745	0.372166	1024
Pak2	0.62933	0.62762	0.992402	905	0.201122	0.67511	0.67399	0.998116	953	0.170625	0.371747	1025
Mak	0.66222	0.66016	0.996811	944	0.178998	0.64237	0.64098	0.998116	910	0.192215	0.371212	1026
Fastk	0.79195	0.79154	0.996811	1127	0.101302	0.53768	0.53626	0.998116	758	0.269476	0.370778	1027
Cebpb	0.4261	0.42428	0.988434	610	0.370488	0.9998	0.99975	0.999851	1430	8.68676e-05	0.370575	1028
Prkd3	0.7596	0.75831	0.996811	1079	0.119415	0.56475	0.56366	0.998116	797	0.248144	0.367559	1029
Gcm1	0.60336	0.60163	0.988434	865	0.219423	0.71161	0.71112	0.998116	1003	0.147758	0.367181	1030
Rnf2	0.92418	0.925	0.996811	1314	0.0342434	0.46485	0.4639	0.998116	658	0.332687	0.366931	1031
Mapk11	0.82787	0.8276	0.996811	1175	0.0820379	0.52039	0.51901	0.998116	732	0.283671	0.365709	1032
Akap9	0.51656	0.51499	0.988434	742	0.286879	0.83816	0.83838	0.998116	1180	0.0766731	0.363552	1033
Tssk4	0.56686	0.56493	0.988434	814	0.246524	0.76555	0.7647	0.998116	1085	0.116026	0.362551	1034
Stk38	0.59482	0.59318	0.988434	851	0.225614	0.7315	0.73102	0.998116	1031	0.135786	0.3614	1035
Prmt2	0.60531	0.60357	0.988434	869	0.218022	0.7217	0.72167	0.998116	1018	0.141643	0.359665	1036
Tal1	0.625	0.62318	0.990775	899	0.20412	0.70315	0.70221	0.998116	990	0.152952	0.357072	1037
Mbd2	0.60854	0.60697	0.988434	875	0.215711	0.72267	0.72252	0.998116	1019	0.14106	0.356771	1038
Fam60a	0.73547	0.73412	0.996811	1037	0.133435	0.59944	0.5987	0.998116	849	0.222254	0.355689	1039
Hdac3	0.49505	0.49344	0.988434	704	0.305351	0.8946	0.89425	0.998116	1268	0.0483711	0.353722	1040
Jakmip2	0.48743	0.48595	0.988434	693	0.312088	0.91064	0.91106	0.998116	1292	0.0406533	0.352741	1041
Prmt8	0.62686	0.62505	0.991619	902	0.202829	0.70936	0.70879	0.998116	998	0.149133	0.351963	1042
Dgki	0.99629	0.99596	0.99735	1429	0.00161423	0.44834	0.4476	0.998116	634	0.348393	0.350007	1043
Dnmt3l	0.4842	0.48259	0.988434	689	0.314975	0.92483	0.92586	0.998116	1314	0.0339381	0.348913	1044
Cdk12	0.57692	0.5748	0.988434	830	0.238884	0.77707	0.77625	0.998116	1095	0.10954	0.348424	1045
Rps6kb2	0.54357	0.54147	0.988434	780	0.264745	0.82492	0.82484	0.998116	1157	0.0835882	0.348333	1046
Trmt5	0.53545	0.53352	0.988434	768	0.271281	0.83754	0.83784	0.998116	1179	0.0769944	0.348276	1047
Smyd2	0.60401	0.60232	0.988434	867	0.218956	0.74259	0.74169	0.998116	1045	0.129251	0.348207	1048
Hcfc1	0.49185	0.4902	0.988434	699	0.308167	0.91447	0.91524	0.998116	1297	0.0388305	0.346998	1049
Foxo4	0.68733	0.6852	0.996811	974	0.162835	0.65532	0.6539	0.998116	927	0.183547	0.346381	1050
Ern1	0.49145	0.48977	0.988434	698	0.308521	0.91912	0.91985	0.998116	1303	0.0366278	0.345148	1051
Hipk2	0.48905	0.4875	0.988434	695	0.310647	0.92573	0.92679	0.998116	1316	0.0335157	0.344162	1052
Aip	0.74867	0.7472	0.996811	1057	0.12571	0.60564	0.60477	0.998116	860	0.217785	0.343495	1053
Cdc42bpb	0.68572	0.68355	0.996811	973	0.163853	0.66193	0.6606	0.998116	935	0.179188	0.343041	1054
Cdk7	0.50414	0.50259	0.988434	720	0.297449	0.90111	0.90108	0.998116	1276	0.0452222	0.342671	1055
Pim3	0.70225	0.70015	0.996811	996	0.153508	0.64963	0.64833	0.998116	921	0.187334	0.340842	1056
Mef2b	0.5223	0.52053	0.988434	750	0.28208	0.87684	0.87656	0.998116	1239	0.0570796	0.33916	1057
Mapk13	0.62531	0.62348	0.990775	900	0.203905	0.73361	0.73326	0.998116	1033	0.134535	0.338439	1058
Kdm8	0.58358	0.58166	0.988434	837	0.2339	0.78657	0.78624	0.998116	1102	0.104263	0.338162	1059
Pax7	0.69052	0.68851	0.996811	980	0.160824	0.66505	0.66385	0.998116	940	0.177146	0.337969	1060
Cdk18	0.60108	0.59944	0.988434	860	0.221068	0.7647	0.76383	0.998116	1081	0.116509	0.337577	1061
Gfi1	0.54247	0.54041	0.988434	778	0.265624	0.8494	0.84934	0.998116	1197	0.0708877	0.336512	1062
Dolk	0.86681	0.86655	0.996811	1220	0.0620761	0.53434	0.53312	0.998116	753	0.272182	0.334258	1063
Hopx	0.58239	0.58056	0.988434	835	0.234786	0.79648	0.79657	0.998116	1119	0.0988251	0.333611	1064
Cdk15	0.5707	0.56873	0.988434	822	0.243592	0.81772	0.81746	0.998116	1148	0.0873954	0.330988	1065
Kit	0.99415	0.99384	0.99735	1425	0.00254808	0.46943	0.4686	0.998116	664	0.328429	0.330977	1066
Sars2	0.78647	0.78613	0.996811	1117	0.104318	0.59349	0.59251	0.998116	842	0.226587	0.330904	1067
Mettl10	0.68545	0.68335	0.996811	972	0.164024	0.68168	0.6806	0.998116	962	0.166419	0.330444	1068
Yars2	0.83173	0.83171	0.996811	1182	0.0800176	0.56405	0.56294	0.998116	796	0.248682	0.3287	1069
Rfk	0.51886	0.51726	0.988434	745	0.28495	0.90494	0.90534	0.998116	1282	0.0433802	0.32833	1070
Mapk10	0.58477	0.58281	0.988434	839	0.233015	0.80329	0.8034	0.998116	1130	0.0951276	0.328143	1071
Chd1	0.63209	0.63028	0.99331	908	0.199221	0.74373	0.74284	0.998116	1048	0.128585	0.327806	1072
Mylk4	0.48298	0.48131	0.988434	687	0.316071	0.9742	0.97389	0.998116	1393	0.0113519	0.327423	1073
Dusp6	0.77888	0.77822	0.996811	1106	0.108529	0.60499	0.60408	0.998116	859	0.218252	0.326781	1074
Elmsan1	0.66956	0.66767	0.996811	952	0.17421	0.70759	0.70691	0.998116	995	0.150218	0.324429	1075
Macrod1	0.95805	0.9585	0.997201	1371	0.0186118	0.49465	0.49341	0.998116	696	0.305702	0.324314	1076
Setd6	0.49545	0.49388	0.988434	705	0.305	0.9578	0.95816	0.998116	1367	0.0187252	0.323725	1077
Mina	0.65677	0.655	0.996811	933	0.182587	0.72364	0.72341	0.998116	1021	0.140477	0.323064	1078
Prps2	0.83816	0.83825	0.996811	1190	0.0766731	0.56721	0.56597	0.998116	801	0.246256	0.322929	1079
Csnk1d	0.80293	0.80281	0.996811	1146	0.0953223	0.59216	0.59111	0.998116	838	0.227561	0.322883	1080
Ephb4	0.84107	0.84112	0.996811	1191	0.0751679	0.56545	0.5644	0.998116	799	0.247606	0.322774	1081
Kmt2c	0.77362	0.77287	0.996811	1099	0.111472	0.61558	0.61462	0.998116	872	0.210715	0.322188	1082
Fbl	0.50493	0.50332	0.988434	722	0.296769	0.94692	0.94755	0.998116	1351	0.0236867	0.320456	1083
Sh3kbp1	0.71161	0.70973	0.996811	1009	0.147758	0.6729	0.67173	0.998116	951	0.172049	0.319807	1084
Lyn	0.49385	0.49222	0.988434	703	0.306405	0.9706	0.97035	0.998116	1384	0.0129597	0.319365	1085
Paxip1	0.7048	0.70261	0.996811	1000	0.151934	0.68059	0.67955	0.998116	959	0.167114	0.319049	1086
Bloc1s1	0.55193	0.55012	0.988434	793	0.258116	0.86928	0.8689	0.998116	1228	0.0608403	0.318956	1087
Pik3r3	0.84274	0.84298	0.996811	1195	0.0743064	0.5707	0.56949	0.998116	805	0.243592	0.317899	1088
Jak2	0.58273	0.58099	0.988434	836	0.234533	0.8255	0.82527	0.998116	1158	0.0832829	0.317816	1089
Crebzf	0.57589	0.5738	0.988434	829	0.23966	0.83677	0.8372	0.998116	1175	0.0773939	0.317054	1090
Kdm1b	0.50844	0.50707	0.988434	728	0.29376	0.94813	0.94878	0.998116	1353	0.0231321	0.316892	1091
Cdk2	0.48824	0.48673	0.988434	694	0.311367	0.99203	0.9916	0.998357	1420	0.00347519	0.314842	1092
Grk1	0.48703	0.48546	0.988434	692	0.312444	0.99452	0.99417	0.998357	1425	0.00238648	0.314831	1093
Ripk2	0.56861	0.56683	0.988434	819	0.245186	0.85498	0.85491	0.998116	1209	0.068044	0.31323	1094
Tec	0.65734	0.65547	0.996811	935	0.18221	0.74328	0.74236	0.998116	1047	0.128848	0.311057	1095
Dok3	0.93051	0.93115	0.996811	1330	0.031279	0.52533	0.52404	0.998116	739	0.279568	0.310847	1096
Tomt	0.50883	0.50742	0.988434	729	0.293427	0.9613	0.96151	0.998116	1371	0.0171411	0.310568	1097
Stk40	0.68946	0.68744	0.996811	978	0.161491	0.71111	0.71058	0.998116	1002	0.148063	0.309554	1098
Six3	0.71854	0.71694	0.996811	1017	0.143549	0.68303	0.68193	0.998116	963	0.16556	0.309109	1099
Senp3	0.60466	0.60296	0.988434	868	0.218489	0.8122	0.81204	0.998116	1142	0.090337	0.308826	1100
Rbbp5	0.84319	0.84345	0.996811	1197	0.0740746	0.58375	0.58258	0.998116	825	0.233773	0.307848	1101
Zbtb8os	0.51925	0.51762	0.988434	746	0.284623	0.94902	0.94967	0.998116	1355	0.0227246	0.307348	1102
Camk1g	0.66562	0.66353	0.996811	949	0.176774	0.741	0.74042	0.998116	1042	0.130182	0.306955	1103
Setdb2	0.87659	0.87652	0.996811	1235	0.0572035	0.56299	0.56194	0.998116	794	0.249499	0.306703	1104
Smarcc2	0.82026	0.82017	0.996811	1169	0.0860485	0.60434	0.60343	0.998116	858	0.218719	0.304767	1105
Akap10	0.82624	0.82606	0.996811	1173	0.0828938	0.60042	0.59967	0.998116	852	0.221545	0.304439	1106
Fastkd3	0.70302	0.70077	0.996811	997	0.153032	0.70684	0.70616	0.998116	993	0.150679	0.303711	1107
Fnta	0.92882	0.92949	0.996811	1326	0.0320684	0.53545	0.53421	0.998116	756	0.271281	0.30335	1108
Phkg1	0.5494	0.54746	0.988434	788	0.260111	0.90632	0.90683	0.998116	1283	0.0427184	0.30283	1109
Dimt1	0.55337	0.55156	0.988434	797	0.256984	0.90152	0.90154	0.998116	1277	0.0450246	0.302009	1110
Bhmt2	0.79667	0.79643	0.996811	1133	0.0987215	0.62624	0.62551	0.998116	891	0.203259	0.301981	1111
Ick	0.77199	0.77134	0.996811	1096	0.112388	0.64683	0.64544	0.998116	918	0.18921	0.301598	1112
Nme6	0.60303	0.6013	0.988434	864	0.219661	0.82819	0.82793	0.998116	1162	0.08187	0.301531	1113
Dapk2	0.52684	0.52503	0.988434	756	0.278321	0.95007	0.95063	0.998116	1356	0.0222444	0.300566	1114
Nsun3	0.56157	0.55972	0.988434	807	0.250596	0.8947	0.89441	0.998116	1269	0.0483226	0.298919	1115
Kdm4d	0.62841	0.62668	0.99201	904	0.201757	0.80092	0.80113	0.998116	1128	0.0964109	0.298168	1116
Ak2	0.91808	0.91864	0.996811	1306	0.0371195	0.54831	0.54727	0.998116	773	0.260974	0.298093	1117
Mterfd2	0.50375	0.50222	0.988434	719	0.297785	0.9996	0.9995	0.999851	1429	0.000173753	0.297959	1118
Nyap1	0.66787	0.66593	0.996811	950	0.175308	0.75484	0.75358	0.998116	1063	0.122145	0.297453	1119
Nim1	0.95474	0.95524	0.997201	1365	0.0201149	0.5291	0.528	0.998116	744	0.276462	0.296577	1120
Trpm7	0.66477	0.66271	0.996811	947	0.177329	0.76003	0.75903	0.998116	1074	0.119169	0.296498	1121
Pkdcc	0.55409	0.55222	0.988434	799	0.25642	0.91305	0.91377	0.998116	1296	0.0395054	0.295925	1122
Irf2bp1	0.67594	0.67391	0.996811	960	0.170092	0.74933	0.74839	0.998116	1052	0.125327	0.295419	1123
Irak3	0.7568	0.75556	0.996811	1074	0.121019	0.67123	0.6702	0.998116	949	0.173129	0.294148	1124
Nsun5	0.9179	0.91844	0.996811	1305	0.0372046	0.55695	0.55584	0.998116	784	0.254184	0.291388	1125
Aars2	0.70531	0.70316	0.996811	1001	0.15162	0.72508	0.7248	0.998116	1024	0.139614	0.291234	1126
Hif1a	0.83474	0.8348	0.996811	1186	0.0784488	0.61271	0.61184	0.998116	869	0.212745	0.291194	1127
Suv420h1	0.84779	0.84811	0.996811	1202	0.0717117	0.60369	0.60272	0.998116	856	0.219186	0.290898	1128
Stk11ip	0.74733	0.74596	0.996811	1055	0.126488	0.68545	0.68427	0.998116	968	0.164024	0.290512	1129
Nyap2	0.7364	0.73507	0.996811	1039	0.132886	0.6963	0.69541	0.998116	979	0.157204	0.29009	1130
Pacsin3	0.62407	0.62228	0.990775	898	0.204767	0.8255	0.82527	0.998116	1159	0.0832829	0.28805	1131
Cdkl2	0.63757	0.6358	0.996759	912	0.195472	0.8085	0.80854	0.998116	1138	0.09232	0.287792	1132
Scyl2	0.82917	0.82889	0.996811	1179	0.0813564	0.62964	0.62878	0.998116	896	0.200908	0.282264	1133
Alkbh7	0.6014	0.59972	0.988434	861	0.220837	0.86811	0.86777	0.998116	1224	0.0614252	0.282262	1134
Riok3	0.98138	0.98136	0.997201	1403	0.0081628	0.5321	0.53074	0.998116	749	0.274007	0.28217	1135
Aadacl2	0.94643	0.947	0.997201	1353	0.0239115	0.55229	0.55113	0.998116	779	0.257833	0.281744	1136
Nagk	0.84304	0.84328	0.996811	1196	0.0741518	0.62251	0.62156	0.998116	884	0.205854	0.280005	1137
Tars	0.67868	0.67674	0.996811	962	0.168335	0.77362	0.77299	0.998116	1092	0.111472	0.279807	1138
Nkx3-1	0.55944	0.55766	0.988434	803	0.252246	0.93856	0.93966	0.998116	1339	0.027538	0.279784	1139
Arntl	0.92092	0.92149	0.996811	1310	0.0357781	0.57105	0.56986	0.998116	806	0.243326	0.279104	1140
Cbx5	0.60758	0.60596	0.988434	872	0.216397	0.86889	0.8685	0.998116	1227	0.0610352	0.277432	1141
Cdk9	0.87336	0.87318	0.996811	1229	0.0588067	0.60628	0.60542	0.998116	861	0.217327	0.276133	1142
Ndst3	0.72747	0.72628	0.996811	1025	0.138185	0.72961	0.7291	0.998116	1029	0.136909	0.275094	1143
Khdrbs1	0.60238	0.60068	0.988434	863	0.220129	0.88132	0.88082	0.998116	1246	0.0548664	0.274996	1144
Cyp51	0.68919	0.68718	0.996811	977	0.161661	0.77054	0.76985	0.998116	1088	0.113205	0.274866	1145
Ntrk1	0.54685	0.54494	0.988434	783	0.262132	0.97192	0.97162	0.998116	1387	0.0123695	0.274501	1146
Ilk	0.71011	0.70816	0.996811	1007	0.148674	0.75067	0.7498	0.998116	1055	0.124551	0.273225	1147
Prkar1b	0.98178	0.98169	0.997201	1404	0.00798582	0.54394	0.54269	0.998116	768	0.264449	0.272435	1148
Sphk1	0.89275	0.89311	0.996811	1267	0.0492701	0.59911	0.59838	0.998116	848	0.222493	0.271764	1149
Eif2ak3	0.96318	0.96326	0.997201	1376	0.0162925	0.55552	0.5543	0.998116	782	0.2553	0.271593	1150
Efna1	0.56721	0.56527	0.988434	815	0.246256	0.94631	0.94701	0.998116	1349	0.0239666	0.270223	1151
Bmpr1b	0.74305	0.74143	0.996811	1046	0.128982	0.72291	0.72275	0.998116	1020	0.140916	0.269898	1152
Pxk	0.74418	0.7426	0.996811	1050	0.128322	0.72436	0.72412	0.998116	1023	0.140046	0.268368	1153
Blk	0.5878	0.58573	0.988434	842	0.23077	0.91803	0.91875	0.998116	1300	0.0371431	0.267914	1154
Kmt2d	0.58103	0.57922	0.988434	834	0.235801	0.93247	0.93351	0.998116	1329	0.0303651	0.266167	1155
Insr	0.91269	0.9132	0.996811	1296	0.0396767	0.59382	0.59293	0.998116	843	0.226345	0.266022	1156
Nek6	0.9948	0.99458	0.99735	1427	0.00226422	0.54685	0.54573	0.998116	771	0.262132	0.264396	1157
Fastkd5	0.60075	0.59911	0.988434	859	0.221306	0.90642	0.90693	0.998116	1284	0.0426705	0.263977	1158
Rprd1a	0.6963	0.69416	0.996811	989	0.157204	0.78246	0.78199	0.998116	1098	0.106538	0.263741	1159
Cdkl3	0.61047	0.60865	0.988434	879	0.214336	0.89264	0.89243	0.998116	1267	0.0493237	0.263659	1160
Sbk3	0.56016	0.55832	0.988434	804	0.251688	0.97294	0.97265	0.998116	1389	0.0119139	0.263602	1161
Kdr	0.82868	0.82833	0.996811	1177	0.0816131	0.65821	0.65671	0.998116	929	0.181636	0.263249	1162
Thumpd2	0.75155	0.75019	0.996811	1063	0.124042	0.7364	0.73604	0.998116	1036	0.132886	0.256928	1163
Las1l	0.63392	0.63226	0.994239	910	0.197966	0.87964	0.87923	0.998116	1242	0.055695	0.253661	1164
Zfp217	0.5651	0.56327	0.988434	811	0.247875	0.98717	0.98663	0.998357	1412	0.00560805	0.253483	1165
Ptk2	0.79479	0.79461	0.996811	1131	0.0997476	0.70225	0.70138	0.998116	987	0.153508	0.253256	1166
Hk3	0.74688	0.74548	0.996811	1054	0.126749	0.74733	0.74642	0.998116	1049	0.126488	0.253237	1167
Cks2	0.56791	0.56608	0.988434	817	0.24572	0.9833	0.9829	0.998116	1406	0.00731396	0.253034	1168
Pacsin1	0.89863	0.8991	0.996811	1277	0.0464191	0.62204	0.62114	0.998116	883	0.206182	0.252601	1169
Pank2	0.6814	0.67944	0.996811	965	0.166598	0.82077	0.82046	0.998116	1153	0.0857785	0.252376	1170
Brsk1	0.65763	0.65577	0.996811	936	0.182018	0.85285	0.85281	0.998116	1202	0.0691273	0.251146	1171
Hey2	0.6079	0.60631	0.988434	873	0.216168	0.92269	0.92367	0.998116	1309	0.0349442	0.251112	1172
Tesk2	0.70353	0.70124	0.996811	998	0.152717	0.79797	0.79803	0.998116	1123	0.0980134	0.250731	1173
Mastl	0.6795	0.67751	0.996811	964	0.167811	0.8264	0.82624	0.998116	1161	0.0828097	0.25062	1174
Met	0.93482	0.93533	0.996811	1335	0.029272	0.60108	0.60031	0.998116	853	0.221068	0.25034	1175
Mettl5	0.80528	0.80515	0.996811	1149	0.0940531	0.70276	0.70186	0.998116	989	0.153193	0.247246	1176
Dok6	0.66815	0.66621	0.996811	951	0.175126	0.8472	0.84713	0.998116	1192	0.0720141	0.24714	1177
Pdk2	0.65007	0.64846	0.996811	927	0.18704	0.87108	0.87072	0.998116	1232	0.059942	0.246982	1178
Itk	0.58713	0.585	0.988434	841	0.231266	0.96567	0.96577	0.998116	1377	0.0151713	0.246437	1179
Axl	0.97761	0.97762	0.997201	1397	0.00983436	0.58103	0.57996	0.998116	821	0.235801	0.245636	1180
Fam98c	0.64416	0.64268	0.996811	920	0.191006	0.88191	0.88148	0.998116	1249	0.0545757	0.245582	1181
Inpp5f	0.66136	0.65937	0.996811	942	0.179562	0.86011	0.85979	0.998116	1217	0.065446	0.245008	1182
Jakmip1	0.69916	0.69698	0.996811	992	0.155423	0.81376	0.81354	0.998116	1145	0.0895037	0.244927	1183
Khk	0.88156	0.8815	0.996811	1247	0.0547481	0.64772	0.64636	0.998116	919	0.188613	0.243361	1184
Hoxa10	0.88692	0.88727	0.996811	1258	0.0521156	0.64386	0.64259	0.998116	914	0.191209	0.243324	1185
Ncoa6	0.61843	0.61667	0.990405	891	0.208709	0.9236	0.92455	0.998116	1311	0.0345161	0.243226	1186
Suv39h1	0.58358	0.58166	0.988434	838	0.2339	0.97996	0.97972	0.998116	1401	0.00879165	0.242691	1187
Pskh1	0.75852	0.75733	0.996811	1077	0.120033	0.75418	0.75293	0.998116	1061	0.122525	0.242558	1188
Pklr	0.8129	0.81286	0.996811	1160	0.0899629	0.7048	0.70398	0.998116	991	0.151934	0.241897	1189
Pfkfb2	0.89405	0.8945	0.996811	1271	0.0486382	0.64267	0.64131	0.998116	911	0.192012	0.24065	1190
Cxcl16	0.91383	0.9144	0.996811	1298	0.0391346	0.62902	0.62807	0.998116	894	0.201336	0.24047	1191
Map4k5	0.74666	0.74529	0.996811	1053	0.126877	0.77116	0.77062	0.998116	1090	0.112856	0.239733	1192
Dmap1	0.61811	0.6164	0.990405	890	0.208934	0.93172	0.9327	0.998116	1327	0.0307146	0.239649	1193
Magi2	0.69263	0.69056	0.996811	983	0.159499	0.83205	0.83213	0.998116	1169	0.0798506	0.239349	1194
Prkab2	0.68518	0.6831	0.996811	971	0.164195	0.84168	0.84165	0.998116	1186	0.074853	0.239048	1195
Efna2	0.7724	0.77173	0.996811	1097	0.112158	0.74889	0.74793	0.998116	1051	0.125582	0.23774	1196
Cdkl1	0.71878	0.71716	0.996811	1018	0.143404	0.80492	0.80493	0.998116	1133	0.0942473	0.237651	1197
Stradb	0.83205	0.83207	0.996811	1183	0.0798506	0.69656	0.69564	0.998116	980	0.157041	0.236892	1198
Adk	0.77321	0.77244	0.996811	1098	0.111703	0.74978	0.74886	0.998116	1053	0.125066	0.236769	1199
Ros1	0.7691	0.7681	0.996811	1092	0.114017	0.75658	0.75538	0.998116	1066	0.121145	0.235162	1200
Gas6	0.90979	0.91044	0.996811	1293	0.0410588	0.64088	0.63944	0.998116	908	0.193223	0.234282	1201
Skap1	0.71731	0.71575	0.996811	1015	0.144293	0.81342	0.81312	0.998116	1144	0.0896852	0.233978	1202
Setd8	0.72818	0.72689	0.996811	1027	0.137761	0.80474	0.80478	0.998116	1132	0.0943444	0.232106	1203
Mettl1	0.66107	0.65916	0.996811	941	0.179753	0.88681	0.8865	0.998116	1259	0.0521694	0.231922	1204
Kcnb1	0.66534	0.66332	0.996811	948	0.176956	0.88227	0.8819	0.998116	1250	0.0543985	0.231355	1205
Bcl6	0.90749	0.90824	0.996811	1288	0.0421582	0.6486	0.64734	0.998116	920	0.188023	0.230181	1206
Phf8	0.72073	0.71928	0.996811	1020	0.142227	0.81942	0.81918	0.998116	1151	0.0864934	0.228721	1207
Mars	0.7146	0.71277	0.996811	1011	0.145937	0.82852	0.82829	0.998116	1163	0.081697	0.227634	1208
Mettl25	0.97105	0.97104	0.997201	1382	0.0127584	0.60983	0.60899	0.998116	865	0.214791	0.22755	1209
Phf21a	0.64446	0.64306	0.996811	921	0.190804	0.9199	0.92084	0.998116	1307	0.0362594	0.227063	1210
Map3k7	0.93247	0.93307	0.996811	1333	0.0303651	0.63605	0.63468	0.998116	904	0.196509	0.226874	1211
Yy1	0.94884	0.94936	0.997201	1357	0.022807	0.62933	0.62842	0.998116	895	0.201122	0.223929	1212
Cdc42bpa	0.75462	0.75334	0.996811	1069	0.122272	0.79685	0.79694	0.998116	1121	0.0986234	0.220895	1213
Uck2	0.95284	0.9534	0.997201	1362	0.02098	0.63117	0.63015	0.998116	898	0.199854	0.220834	1214
Taf7	0.86201	0.8619	0.996811	1214	0.0644877	0.69838	0.69748	0.998116	982	0.155908	0.220396	1215
Mapk6	0.90444	0.90527	0.996811	1282	0.0436202	0.66787	0.66679	0.998116	944	0.175308	0.218928	1216
Map2k6	0.76365	0.76239	0.996811	1085	0.117106	0.79385	0.79395	0.998116	1113	0.100262	0.217367	1217
Spag9	0.98332	0.98318	0.997201	1409	0.00730513	0.61779	0.61678	0.998116	875	0.209159	0.216464	1218
Dck	0.61175	0.60991	0.988434	883	0.213426	0.99387	0.99347	0.998357	1423	0.00267042	0.216096	1219
Adrbk2	0.86928	0.86917	0.996811	1224	0.0608403	0.69968	0.6987	0.998116	984	0.155101	0.215941	1220
Pik3r5	0.63877	0.63699	0.996759	914	0.194655	0.95301	0.9534	0.998116	1362	0.0209025	0.215558	1221
Erbb4	0.93135	0.93191	0.996811	1331	0.0308871	0.65648	0.65509	0.998116	928	0.182779	0.213666	1222
Wtap	0.76024	0.75904	0.996811	1080	0.119049	0.80438	0.80441	0.998116	1131	0.0945387	0.213588	1223
Fbxo11	0.77403	0.77319	0.996811	1100	0.111242	0.79404	0.7941	0.998116	1114	0.100158	0.2114	1224
Nme1	0.73197	0.73079	0.996811	1033	0.135507	0.84016	0.84025	0.998116	1184	0.075638	0.211145	1225
Rbbp7	0.92748	0.92829	0.996811	1321	0.0326954	0.66364	0.66246	0.998116	937	0.178067	0.210763	1226
Phkg2	0.829	0.8287	0.996811	1178	0.0814455	0.74282	0.74193	0.998116	1046	0.129116	0.210562	1227
Amdhd2	0.73055	0.72929	0.996811	1032	0.13635	0.84409	0.84406	0.998116	1188	0.0736112	0.209961	1228
Rps6ka3	0.72913	0.72784	0.996811	1031	0.137195	0.84838	0.84822	0.998116	1195	0.0714096	0.208605	1229
Setd3	0.70148	0.69942	0.996811	995	0.153985	0.88262	0.88236	0.998116	1251	0.0542262	0.208211	1230
Cdc42bpg	0.78889	0.78868	0.996811	1124	0.102984	0.78706	0.78685	0.998116	1103	0.103992	0.206976	1231
Dgkh	0.94774	0.94837	0.997201	1354	0.0233108	0.65878	0.65732	0.998116	930	0.18126	0.20457	1232
Ckb	0.77908	0.77847	0.996811	1107	0.108418	0.80814	0.80819	0.998116	1137	0.0925134	0.200931	1233
Epha5	0.71036	0.70845	0.996811	1008	0.148522	0.88784	0.88761	0.998116	1260	0.0516653	0.200187	1234
Rgn	0.67511	0.67306	0.996811	958	0.170625	0.93496	0.93599	0.998116	1335	0.029207	0.199832	1235
Mapk7	0.83316	0.83331	0.996811	1184	0.0792716	0.75895	0.75781	0.998116	1071	0.119787	0.199058	1236
Ikbkg	0.87436	0.87418	0.996811	1231	0.0583097	0.73008	0.72962	0.998116	1030	0.13663	0.194939	1237
Dusp14	0.8875	0.88795	0.996811	1261	0.0518316	0.71976	0.7196	0.998116	1015	0.142812	0.194644	1238
Supt6	0.64624	0.64466	0.996811	923	0.189606	0.9896	0.98931	0.998357	1414	0.00454031	0.194146	1239
Dars2	0.87171	0.87144	0.996811	1227	0.059628	0.73454	0.73406	0.998116	1035	0.133985	0.193613	1240
Setdb1	0.9821	0.98192	0.997201	1406	0.00784429	0.65343	0.65202	0.998116	925	0.184801	0.192645	1241
Nfe2	0.68786	0.68581	0.996811	976	0.1625	0.93402	0.93501	0.998116	1332	0.0296438	0.192144	1242
Tssk3	0.98696	0.98666	0.997201	1415	0.00570045	0.65212	0.65069	0.998116	924	0.185672	0.191373	1243
Prkdc	0.73267	0.73143	0.996811	1034	0.135092	0.88144	0.88097	0.998116	1247	0.0548072	0.189899	1244
Stk24	0.75831	0.75714	0.996811	1076	0.120153	0.85749	0.85733	0.998116	1212	0.0667709	0.186924	1245
Cir1	0.76259	0.76125	0.996811	1083	0.117709	0.85413	0.85412	0.998116	1207	0.068476	0.186185	1246
Mgmt	0.86811	0.86788	0.996811	1223	0.0614252	0.75111	0.75022	0.998116	1057	0.124296	0.185722	1247
Mapkbp1	0.90778	0.90849	0.996811	1289	0.0420194	0.71951	0.71932	0.998116	1014	0.142963	0.184983	1248
Mapkap1	0.82933	0.82907	0.996811	1180	0.0812726	0.78793	0.78789	0.998116	1105	0.103512	0.184785	1249
Acvrl1	0.68492	0.68283	0.996811	970	0.16436	0.95699	0.95738	0.998116	1365	0.0190926	0.183453	1250
Akap8	0.91222	0.91278	0.996811	1295	0.0399004	0.72	0.71988	0.998116	1016	0.142668	0.182568	1251
Pik3ip1	0.96135	0.96165	0.997201	1374	0.0171185	0.6833	0.68216	0.998116	964	0.165389	0.182507	1252
Cdk14	0.97291	0.97297	0.997201	1387	0.0119273	0.67621	0.67497	0.998116	955	0.169918	0.181846	1253
Nuak1	0.85012	0.85042	0.996811	1204	0.0705198	0.77464	0.77393	0.998116	1093	0.1109	0.18142	1254
Hint1	0.79138	0.79096	0.996811	1126	0.101615	0.83731	0.83764	0.998116	1178	0.0771137	0.178729	1255
Zcchc4	0.8962	0.89657	0.996811	1274	0.0475951	0.74009	0.73966	0.998116	1040	0.130715	0.178311	1256
Pik3cg	0.81428	0.81421	0.996811	1162	0.0892262	0.81463	0.81447	0.998116	1146	0.0890396	0.178266	1257
Cbx4	0.91383	0.9144	0.996811	1299	0.0391346	0.72676	0.72634	0.998116	1026	0.138609	0.177744	1258
Gsk3b	0.9557	0.95611	0.997201	1367	0.0196784	0.695	0.69408	0.998116	977	0.158015	0.177694	1259
Crebbp	0.79741	0.79714	0.996811	1135	0.0983183	0.83505	0.83546	0.998116	1172	0.0782875	0.176606	1260
Mta3	0.74328	0.74166	0.996811	1047	0.128848	0.89674	0.89649	0.998116	1272	0.0473335	0.176181	1261
Mta2	0.72024	0.7187	0.996811	1019	0.142523	0.92803	0.92921	0.998116	1322	0.032438	0.174961	1262
Uckl1	0.84469	0.84486	0.996811	1199	0.0733026	0.79176	0.79172	0.998116	1110	0.101406	0.174709	1263
Ikbke	0.76322	0.7619	0.996811	1084	0.11735	0.87733	0.87707	0.998116	1241	0.056837	0.174187	1264
Bcl11b	0.79945	0.79928	0.996811	1139	0.0972087	0.83909	0.83924	0.998116	1183	0.0761915	0.1734	1265
Lpin1	0.75571	0.75434	0.996811	1071	0.121645	0.89009	0.88994	0.998116	1265	0.0505661	0.172211	1266
Fto	0.72146	0.72011	0.996811	1021	0.141788	0.94199	0.94283	0.998116	1344	0.0259537	0.167741	1267
Nek2	0.86449	0.86439	0.996811	1218	0.06324	0.78638	0.78603	0.998116	1101	0.104368	0.167608	1268
Mnat1	0.73477	0.73343	0.996811	1036	0.133849	0.92645	0.92753	0.998116	1320	0.033178	0.167027	1269
Dusp16	0.75044	0.74903	0.996811	1059	0.124684	0.90729	0.90782	0.998116	1287	0.0422539	0.166938	1270
Melk	0.98884	0.98864	0.997201	1418	0.00487397	0.68972	0.68867	0.998116	972	0.161327	0.166201	1271
Cdc7	0.80311	0.80301	0.996811	1147	0.095225	0.85012	0.84999	0.998116	1199	0.0705198	0.165745	1272
Mylk3	0.77586	0.77515	0.996811	1104	0.110217	0.88496	0.88478	0.998116	1255	0.0530764	0.163293	1273
Dok5	0.78325	0.78276	0.996811	1115	0.1061	0.87721	0.87694	0.998116	1240	0.0568964	0.162996	1274
Wdr5	0.88738	0.88783	0.996811	1260	0.0518904	0.77828	0.77762	0.998116	1096	0.108864	0.160754	1275
Ccnd1	0.95506	0.9555	0.997201	1366	0.0199693	0.72412	0.72393	0.998116	1022	0.140189	0.160159	1276
Camk1d	0.74643	0.745	0.996811	1052	0.127011	0.92819	0.92939	0.998116	1323	0.0323631	0.159374	1277
Kdm1a	0.91433	0.91487	0.996811	1300	0.038897	0.75938	0.75822	0.998116	1072	0.119541	0.158438	1278
Wnk3	0.74755	0.74612	0.996811	1056	0.12636	0.92982	0.93089	0.998116	1324	0.0316011	0.157961	1279
Efna3	0.96867	0.96868	0.997201	1380	0.0138242	0.71805	0.71776	0.998116	1010	0.143845	0.157669	1280
Vars	0.80147	0.80135	0.996811	1143	0.0961127	0.87133	0.8709	0.998116	1234	0.0598173	0.15593	1281
Mapk8ip1	0.98665	0.98637	0.997201	1414	0.00583688	0.70986	0.70932	0.998116	1000	0.148827	0.154664	1282
Tfap4	0.88084	0.88073	0.996811	1246	0.055103	0.80055	0.80077	0.998116	1126	0.0966115	0.151715	1283
Bub1b	0.96064	0.96084	0.997201	1372	0.0174393	0.73407	0.73366	0.998116	1034	0.134263	0.151702	1284
Jmjd6	0.81446	0.81437	0.996811	1163	0.0891302	0.86941	0.86903	0.998116	1229	0.0607754	0.149906	1285
Bcor	0.8806	0.88043	0.996811	1244	0.0552213	0.80546	0.80542	0.998116	1134	0.093956	0.149177	1286
Creb3	0.84764	0.84795	0.996811	1201	0.0717886	0.83708	0.83748	0.998116	1177	0.077233	0.149022	1287
Cdkn1c	0.88818	0.88862	0.996811	1262	0.051499	0.80074	0.80096	0.998116	1127	0.0965085	0.148007	1288
Pak6	0.80832	0.8083	0.996811	1153	0.0924167	0.8812	0.88071	0.998116	1245	0.0549255	0.147342	1289
Trp53	0.72315	0.72177	0.996811	1022	0.140772	0.99088	0.99054	0.998357	1417	0.00397894	0.144751	1290
Kars	0.73917	0.73778	0.996811	1042	0.131256	0.9695	0.96928	0.998116	1382	0.0134522	0.144708	1291
Ciapin1	0.74054	0.73929	0.996811	1044	0.130451	0.96916	0.96896	0.998116	1380	0.0136045	0.144056	1292
Phf12	0.77545	0.77472	0.996811	1103	0.110446	0.92613	0.92722	0.998116	1319	0.033328	0.143774	1293
Adrbk1	0.97332	0.97337	0.997201	1388	0.0117444	0.73871	0.7384	0.998116	1037	0.131526	0.14327	1294
Nell2	0.87108	0.87082	0.996811	1226	0.059942	0.82591	0.82576	0.998116	1160	0.0830673	0.143009	1295
Igf1r	0.80366	0.80356	0.996811	1148	0.0949276	0.89769	0.89756	0.998116	1273	0.0468736	0.141801	1296
Rps6ka2	0.95312	0.95359	0.997201	1363	0.0208524	0.75831	0.75717	0.998116	1070	0.120153	0.141006	1297
Bap1	0.74413	0.74252	0.996811	1049	0.128351	0.97359	0.97324	0.998116	1390	0.0116239	0.139975	1298
Flt1	0.94813	0.94864	0.997201	1356	0.0231321	0.76491	0.76403	0.998116	1082	0.11639	0.139522	1299
Ep300	0.8377	0.83787	0.996811	1189	0.0769115	0.86759	0.86731	0.998116	1222	0.0616855	0.138597	1300
Pik3r2	0.88566	0.88585	0.996811	1256	0.052733	0.82127	0.82091	0.998116	1154	0.085514	0.138247	1301
Nr1h4	0.96609	0.96629	0.997201	1379	0.0149824	0.75375	0.75254	0.998116	1060	0.122773	0.137755	1302
Ndst1	0.88919	0.88965	0.996811	1264	0.0510054	0.81959	0.81933	0.998116	1152	0.0864033	0.137409	1303
Ppp1r14a	0.91886	0.91945	0.996811	1307	0.0367507	0.79328	0.79335	0.998116	1111	0.100573	0.137324	1304
Rpl23a	0.7329	0.73171	0.996811	1035	0.134955	0.99752	0.99732	0.999851	1426	0.00107839	0.136034	1305
Cdkn2b	0.76428	0.76309	0.996811	1087	0.116748	0.9582	0.95852	0.998116	1369	0.0185438	0.135291	1306
Nr2e1	0.77525	0.77449	0.996811	1102	0.110558	0.94563	0.9464	0.998116	1348	0.0242788	0.134837	1307
Myl2	0.75331	0.75201	0.996811	1067	0.123026	0.9741	0.97375	0.998116	1392	0.0113965	0.134423	1308
Fggy	0.92661	0.92742	0.996811	1319	0.033103	0.79479	0.79491	0.998116	1116	0.0997476	0.132851	1309
Rbks	0.78793	0.78766	0.996811	1121	0.103512	0.93959	0.94057	0.998116	1342	0.0270616	0.130574	1310
Nek11	0.75593	0.75456	0.996811	1072	0.121518	0.98394	0.98353	0.998116	1409	0.00703138	0.12855	1311
Chtop	0.8216	0.82138	0.996811	1170	0.0853396	0.90651	0.90704	0.998116	1285	0.0426274	0.127967	1312
Chuk	0.88048	0.88035	0.996811	1243	0.0552805	0.84779	0.8477	0.998116	1194	0.0717117	0.126992	1313
Mars2	0.94801	0.94858	0.997201	1355	0.0231871	0.78812	0.7881	0.998116	1106	0.103408	0.126595	1314
Flt3	0.88356	0.88381	0.996811	1253	0.053764	0.84573	0.84562	0.998116	1190	0.0727683	0.126532	1315
Pim2	0.87561	0.87546	0.996811	1232	0.0576893	0.8537	0.85363	0.998116	1205	0.0686947	0.126384	1316
Mapk1ip1	0.88727	0.88767	0.996811	1259	0.0519442	0.84304	0.84307	0.998116	1187	0.0741518	0.126096	1317
Trmt1l	0.83141	0.83129	0.996811	1181	0.0801848	0.9004	0.90031	0.998116	1274	0.0455645	0.125749	1318
Ppp1r14c	0.78107	0.78036	0.996811	1113	0.10731	0.96223	0.96238	0.998116	1372	0.0167211	0.124031	1319
Cdk5r1	0.9072	0.90795	0.996811	1287	0.042297	0.82981	0.82961	0.998116	1167	0.0810213	0.123318	1320
Mettl8	0.76512	0.76392	0.996811	1089	0.11627	0.98983	0.98954	0.998357	1415	0.00443939	0.12071	1321
Mbip	0.87916	0.87917	0.996811	1241	0.0559321	0.86363	0.86328	0.998116	1220	0.0636723	0.119604	1322
Pnmt	0.80636	0.80627	0.996811	1150	0.093471	0.94179	0.94264	0.998116	1343	0.0260459	0.119517	1323
Smyd3	0.81009	0.80998	0.996811	1156	0.0914667	0.93759	0.93874	0.998116	1337	0.027987	0.119454	1324
Trmt11	0.86228	0.86218	0.996811	1215	0.0643517	0.88309	0.88285	0.998116	1253	0.053995	0.118347	1325
Hdac11	0.87733	0.87732	0.996811	1236	0.056837	0.86798	0.86769	0.998116	1223	0.0614903	0.118327	1326
Trmt10a	0.82836	0.82803	0.996811	1176	0.0817809	0.92311	0.92401	0.998116	1310	0.0347465	0.116527	1327
Fam20a	0.81202	0.81203	0.996811	1159	0.0904333	0.94306	0.94386	0.998116	1345	0.0254607	0.115894	1328
Cps1	0.87082	0.87057	0.996811	1225	0.0600716	0.88024	0.87974	0.998116	1243	0.0553989	0.115471	1329
Fastkd2	0.88072	0.88058	0.996811	1245	0.0551621	0.8712	0.87078	0.998116	1233	0.0598821	0.115044	1330
Map3k6	0.8022	0.80216	0.996811	1145	0.0957173	0.9581	0.95844	0.998116	1368	0.0185892	0.114307	1331
Map3k4	0.86772	0.86754	0.996811	1221	0.0616204	0.88931	0.88921	0.998116	1263	0.0509468	0.112567	1332
Trmt112	0.77485	0.77409	0.996811	1101	0.110782	0.99757	0.99738	0.999851	1427	0.00105662	0.111839	1333
Kdm5b	0.89842	0.89888	0.996811	1276	0.0465206	0.86038	0.86005	0.998116	1218	0.0653097	0.11183	1334
Ttk	0.90602	0.90682	0.996811	1286	0.0428622	0.85342	0.85335	0.998116	1204	0.0688372	0.111699	1335
Dph7	0.79797	0.79776	0.996811	1137	0.0980134	0.96935	0.96918	0.998116	1381	0.0135194	0.111533	1336
Ikbip	0.97463	0.97475	0.997201	1392	0.0111602	0.79741	0.79744	0.998116	1122	0.0983183	0.109479	1337
Chd5	0.93883	0.93928	0.996811	1347	0.027413	0.82933	0.82911	0.998116	1165	0.0812726	0.108686	1338
Fuk	0.91685	0.91749	0.996811	1303	0.0377017	0.85328	0.85319	0.998116	1203	0.0689084	0.10661	1339
Farsa	0.99189	0.9916	0.99735	1422	0.00353649	0.79062	0.79062	0.998116	1109	0.102032	0.105569	1340
Cdkl5	0.84228	0.84249	0.996811	1194	0.0745435	0.9321	0.93307	0.998116	1328	0.0305375	0.105081	1341
Nuak2	0.88215	0.88224	0.996811	1248	0.0544576	0.8912	0.89093	0.998116	1266	0.0500248	0.104482	1342
Plk1s1	0.92795	0.9287	0.996811	1323	0.0324754	0.85455	0.85452	0.998116	1208	0.0682625	0.100738	1343
Ddr2	0.80092	0.80075	0.996811	1142	0.0964109	0.99058	0.9903	0.998357	1416	0.00411044	0.100521	1344
Csnk1g3	0.85901	0.85915	0.996811	1210	0.0660018	0.92393	0.92489	0.998116	1312	0.0343609	0.100363	1345
Srpk1	0.81566	0.81559	0.996811	1165	0.0884908	0.97387	0.97351	0.998116	1391	0.011499	0.0999898	1346
Sp2	0.99936	0.99934	0.999339	1431	0.000278037	0.79554	0.79559	0.998116	1118	0.099338	0.099616	1347
Eprs	0.90941	0.91011	0.996811	1292	0.0412403	0.87548	0.8751	0.998116	1238	0.0577538	0.098994	1348
Pkia	0.84409	0.84424	0.996811	1198	0.0736112	0.94342	0.9442	0.998116	1346	0.0252949	0.0989062	1349
Pck1	0.93808	0.93858	0.996811	1345	0.0277601	0.84896	0.8489	0.998116	1196	0.0711128	0.0988729	1350
Camk2n2	0.9354	0.93602	0.996811	1338	0.0290026	0.85568	0.85561	0.998116	1210	0.0676886	0.0966913	1351
Carkd	0.90454	0.90537	0.996811	1283	0.0435722	0.88601	0.88566	0.998116	1257	0.0525614	0.0961336	1352
Rasgrp2	0.93561	0.93622	0.996811	1339	0.0289051	0.85929	0.85893	0.998116	1216	0.0658602	0.0947654	1353
Prmt5	0.92508	0.92595	0.996811	1315	0.0338207	0.8698	0.86946	0.998116	1230	0.0605806	0.0944013	1354
Sik3	0.97284	0.97293	0.997201	1386	0.0119586	0.82884	0.82858	0.998116	1164	0.0815293	0.0934879	1355
Tgif2	0.95699	0.9574	0.997201	1369	0.0190926	0.84735	0.84725	0.998116	1193	0.0719372	0.0910298	1356
Flt4	0.88239	0.88254	0.996811	1249	0.0543394	0.9193	0.92003	0.998116	1304	0.0365427	0.0908822	1357
Ipmk	0.87758	0.87757	0.996811	1237	0.0567133	0.92581	0.92693	0.998116	1317	0.0334781	0.0901914	1358
Pik3ca	0.94996	0.95058	0.997201	1358	0.0222947	0.85652	0.85648	0.998116	1211	0.0672625	0.0895572	1359
Cmtr1	0.86242	0.86233	0.996811	1216	0.0642812	0.94441	0.94515	0.998116	1347	0.0248394	0.0891206	1360
Pfkp	0.8537	0.8541	0.996811	1205	0.0686947	0.9541	0.95452	0.998116	1364	0.0204061	0.0891008	1361
Tcf21	0.89884	0.89931	0.996811	1278	0.0463176	0.91278	0.91341	0.998116	1295	0.0396339	0.0859515	1362
Setd4	0.89416	0.89458	0.996811	1272	0.0485848	0.91817	0.91891	0.998116	1301	0.0370769	0.0856617	1363
Trerf1	0.92637	0.92715	0.996811	1317	0.0332155	0.88658	0.8863	0.998116	1258	0.0522821	0.0854976	1364
Akt2	0.95745	0.95787	0.997201	1370	0.0188839	0.86066	0.8603	0.998116	1219	0.0651684	0.0840523	1365
Pik3c2b	0.85469	0.85518	0.996811	1207	0.0681914	0.96455	0.96474	0.998116	1376	0.0156753	0.0838666	1366
Akap4	0.8845	0.88474	0.996811	1254	0.0533022	0.93597	0.93707	0.998116	1336	0.0287381	0.0820402	1367
Rnmtl1	0.88658	0.88691	0.996811	1257	0.0522821	0.93808	0.93918	0.998116	1338	0.0277601	0.0800422	1368
Mrm1	0.85596	0.85644	0.996811	1209	0.0675465	0.97177	0.97144	0.998116	1386	0.0124365	0.079983	1369
Ankk1	0.92344	0.92419	0.996811	1313	0.0345913	0.90284	0.903	0.998116	1279	0.0443892	0.0789805	1370
Prkch	0.93738	0.93791	0.996811	1343	0.0280843	0.88998	0.88983	0.998116	1264	0.0506198	0.0787041	1371
Cyp17a1	0.97395	0.97404	0.997201	1389	0.0114633	0.8586	0.85841	0.998116	1215	0.0662091	0.0776725	1372
Suds3	0.88309	0.88334	0.996811	1251	0.053995	0.95122	0.95186	0.998116	1359	0.021719	0.0757141	1373
H3f3a	0.92194	0.92263	0.996811	1311	0.0352973	0.9112	0.91164	0.998116	1293	0.0403863	0.0756836	1374
Prkar2a	0.99626	0.99594	0.99735	1428	0.00162731	0.84691	0.84678	0.998116	1191	0.0721627	0.07379	1375
Pank3	0.9541	0.95454	0.997201	1364	0.0204061	0.88874	0.88856	0.998116	1261	0.0512253	0.0716314	1376
Ears2	0.88286	0.88309	0.996811	1250	0.0541082	0.96314	0.96326	0.998116	1374	0.0163106	0.0704187	1377
Kat2b	0.9387	0.93914	0.996811	1346	0.0274732	0.9069	0.90748	0.998116	1286	0.0424406	0.0699138	1378
Pkn1	0.92756	0.92836	0.996811	1322	0.032658	0.91938	0.92016	0.998116	1305	0.0365049	0.0691629	1379
Smok3a	0.94173	0.94238	0.997201	1350	0.0260736	0.90931	0.90982	0.998116	1290	0.041288	0.0673616	1380
Ak7	0.90474	0.90555	0.996811	1284	0.0434762	0.95128	0.95192	0.998116	1360	0.0216916	0.0651678	1381
Sirt3	0.89535	0.89569	0.996811	1273	0.0480072	0.96264	0.96277	0.998116	1373	0.0165361	0.0645433	1382
Stk38l	0.9006	0.90106	0.996811	1280	0.0454681	0.95704	0.95742	0.998116	1366	0.0190699	0.064538	1383
Ncor1	0.87806	0.87817	0.996811	1239	0.0564758	0.98184	0.98152	0.998116	1403	0.00795928	0.0644351	1384
Gm4922	0.91912	0.91969	0.996811	1308	0.0366278	0.93918	0.94024	0.998116	1341	0.0272512	0.0638789	1385
Pak3	0.96069	0.96088	0.997201	1373	0.0174167	0.90234	0.90252	0.998116	1278	0.0446298	0.0620465	1386
Brsk2	0.98232	0.98212	0.997201	1407	0.00774701	0.88274	0.88252	0.998116	1252	0.0541672	0.0619142	1387
Cdk19	0.93583	0.9364	0.996811	1340	0.028803	0.92693	0.92805	0.998116	1321	0.0329531	0.0617561	1388
Mettl21e	0.9156	0.91621	0.996811	1302	0.0382942	0.94771	0.94837	0.998116	1352	0.0233245	0.0616188	1389
Irak1bp1	0.9378	0.93836	0.996811	1344	0.0278898	0.92564	0.92673	0.998116	1315	0.0335579	0.0614477	1390
Akap5	0.87794	0.87808	0.996811	1238	0.0565352	0.99165	0.9912	0.998357	1419	0.00364158	0.0601767	1391
Rere	0.99079	0.99057	0.99735	1421	0.00401839	0.88036	0.87986	0.998116	1244	0.0553397	0.0593581	1392
Pik3ap1	0.89231	0.8926	0.996811	1266	0.0494842	0.97828	0.97781	0.998116	1399	0.00953683	0.0590211	1393
Cdk4	0.88886	0.88936	0.996811	1263	0.0511666	0.98425	0.98381	0.998116	1410	0.00689458	0.0580612	1394
Snai1	0.89308	0.89353	0.996811	1268	0.0491096	0.99221	0.99183	0.998357	1421	0.0033964	0.052506	1395
Sall1	0.93511	0.93566	0.996811	1337	0.0291373	0.94884	0.94949	0.998116	1354	0.022807	0.0519443	1396
Vars2	0.91278	0.91331	0.996811	1297	0.0396339	0.97234	0.97213	0.998116	1388	0.0121818	0.0518157	1397
Dnttip1	0.97784	0.97779	0.997201	1398	0.0097322	0.90874	0.90923	0.998116	1289	0.0415604	0.0512926	1398
Coprs	0.93618	0.93679	0.996811	1341	0.0286406	0.9524	0.95287	0.998116	1361	0.0211806	0.0498213	1399
Amt	0.91755	0.91813	0.996811	1304	0.0373703	0.97532	0.97495	0.998116	1395	0.0108529	0.0482231	1400
Sp1	0.94189	0.94254	0.997201	1351	0.0259998	0.95099	0.95158	0.998116	1358	0.021824	0.0478239	1401
Gon4l	0.98387	0.98372	0.997201	1410	0.00706228	0.91157	0.91201	0.998116	1294	0.04021	0.0472723	1402
Wnk2	0.9005	0.90097	0.996811	1279	0.0455163	0.99798	0.99788	0.999851	1428	0.000878162	0.0463944	1403
Pdk4	0.92827	0.92897	0.996811	1325	0.0323257	0.96954	0.9693	0.998116	1383	0.0134343	0.04576	1404
Pcmt1	0.97624	0.97632	0.997201	1396	0.0104434	0.92402	0.92501	0.998116	1313	0.0343186	0.044762	1405
Gsg2	0.93639	0.93701	0.996811	1342	0.0285432	0.96584	0.96595	0.998116	1378	0.0150948	0.043638	1406
Lmtk2	0.92819	0.9289	0.996811	1324	0.0323631	0.97884	0.97836	0.998116	1400	0.00928829	0.0416514	1407
Mylk2	0.95596	0.95635	0.997201	1368	0.0195603	0.95048	0.95102	0.998116	1357	0.022057	0.0416173	1408
Polg2	0.92897	0.9296	0.996811	1327	0.0319983	0.98465	0.98417	0.998116	1411	0.00671811	0.0387164	1409
Pcmtd1	0.94238	0.94302	0.997201	1352	0.0257739	0.97075	0.97049	0.998116	1385	0.0128926	0.0386665	1410
Zkscan17	0.93904	0.93953	0.996811	1348	0.0273159	0.97702	0.97658	0.998116	1396	0.0100965	0.0374125	1411
Rock1	0.99403	0.99376	0.99735	1424	0.00260051	0.92597	0.92712	0.998116	1318	0.0334031	0.0360036	1412
Mapk3	0.98975	0.98954	0.997201	1420	0.00447449	0.93142	0.93238	0.998116	1326	0.0308544	0.0353289	1413
Dapk3	0.9839	0.98374	0.997201	1411	0.00704904	0.94649	0.94716	0.998116	1350	0.023884	0.030933	1414
Map3k9	0.9658	0.96605	0.997201	1378	0.0151128	0.97443	0.97413	0.998116	1394	0.0112494	0.0263622	1415
Plaur	0.96446	0.96461	0.997201	1377	0.0157158	0.98376	0.98334	0.998116	1408	0.00711084	0.0228266	1416
Smchd1	0.97874	0.97873	0.997201	1401	0.00933266	0.98362	0.98321	0.998116	1407	0.00717265	0.0165053	1417
Ftsj3	0.97453	0.97467	0.997201	1391	0.0112048	0.99107	0.9907	0.998357	1418	0.00389567	0.0151005	1418
Plau	0.97834	0.97831	0.997201	1400	0.00951019	0.98791	0.98741	0.998357	1413	0.00528262	0.0147928	1419
Aak1	0.98436	0.98418	0.997201	1412	0.00684604	0.98269	0.98232	0.998116	1405	0.00758346	0.0144295	1420
Dact1	0.98909	0.98886	0.997201	1419	0.00476419	0.99361	0.99324	0.998357	1422	0.00278405	0.00754824	1421
