# Supplementary material for: Acute liver steatosis translationally controls the epigenetic regulator MIER1 to promote liver regeneration in a study with male mice
Source: Nat Commun. 2023 Mar 18;14:1521. doi: 10.1038/s41467-023-37247-9 (PMC10024732; doi:10.1038/s41467-023-37247-9)
Supplement: Supplementary file 5 — Supplementary Data 2 [file 41467_2023_37247_MOESM5_ESM.xlsx]

## Sheet: Sheet1
seq_id	gene_name	Con_24h_1_count	Con_24h_2_count	KO_24h_1_count	KO_24h_2_count	Con_24h_1_tpm	Con_24h_2_tpm	KO_24h_1_tpm	KO_24h_2_tpm	Control_24h_tpm	KO_24h_tpm	Fold change
ENSMUSG00000007777	0610009B22Rik	300	335	469	486	24.79	25.09	37.66	37.33	24.94	37.495	1.50341
ENSMUSG00000060512	0610040J01Rik	510	368	673	597	13.21	8.43	16.54	14.22	10.82	15.38	1.42144
ENSMUSG00000092203	1110038B12Rik	212	219	295	326	42.65	39.05	59.64	61.1	40.85	60.37	1.47785
ENSMUSG00000043687	1190005I06Rik	54.57	46	111.56	66	4.28	3.28	9.81	4.8	3.78	7.305	1.93254
ENSMUSG00000035595	1600002K03Rik	35	39	58	71	3.94	3.99	6.37	7.48	3.965	6.925	1.74653
ENSMUSG00000071653	1810009A15Rik	273.44	325.79	508.88	495.74	25.76	26.79	43.03	41.85	26.275	42.44	1.61522
ENSMUSG00000087213	2810408I11Rik	20	37	110	100.95	2.07	3.49	11.05	9.38	2.78	10.215	3.67446
ENSMUSG00000075389	2810410L24Rik	9	5	20	24	0.27	0.08	1.03	0.7	0.175	0.865	4.94286
ENSMUSG00000031938	4931406C07Rik	4510	5311	7218	7700	85.74	93.1	134.96	136.07	89.42	135.515	1.51549
ENSMUSG00000037270	4932438A13Rik	1844	1831	2739	2448	11.3	14.8	16.55	13.94	13.05	15.245	1.1682
ENSMUSG00000079144	A130010J15Rik	101	86	138.98	173.95	1.78	1.84	2.5	3.04	1.81	2.77	1.53039
ENSMUSG00000086213	A330040F15Rik	8	1	17	29	0.42	0.05	0.88	1.42	0.235	1.15	4.89362
ENSMUSG00000055782	Abcd2	131	65	199	221	1.08	0.49	1.59	1.66	0.785	1.625	2.07006
ENSMUSG00000028127	Abcd3	8486	9045	15004	14883	119.22	112.94	199.85	188.35	116.08	194.1	1.67212
ENSMUSG00000058355	Abce1	1972.04	1886	2913.8	2801.06	24.52	21.33	35.21	31.67	22.925	33.44	1.45867
ENSMUSG00000029802	Abcg2	1491	1738	2601	2147	36.78	37.77	63.86	47.62	37.275	55.74	1.49537
ENSMUSG00000025277	Abhd6	506	534	1337	1157	13.83	13.21	36.18	28.99	13.52	32.585	2.41013
ENSMUSG00000058835	Abi1	3406.72	3137.96	4011.46	6210.66	33.52	30.03	41.33	54.01	31.775	47.67	1.50024
ENSMUSG00000032735	Ablim3	1225	1097	1776	1898	14.21	11.51	19.72	19.8	12.86	19.76	1.53655
ENSMUSG00000010651	Acaa1b	5169.37	4427.81	12660	8878.1	162.13	125.86	383.32	255.54	143.995	319.43	2.21834
ENSMUSG00000030760	Acer3	249.55	239.07	353.84	358.36	4.45	3.41	4.19	6.13	3.93	5.16	1.31298
ENSMUSG00000022477	Aco2	3768	3865	5453	5192	65.33	58.11	90.46	79.44	61.72	84.95	1.37638
ENSMUSG00000021620	Acot12	2323	1913	3173.99	3164	32.3	24.36	45.8	40.74	28.33	43.27	1.52736
ENSMUSG00000021226	Acot2	324.54	99.85	477.45	565.77	7.34	2.06	10.51	11.72	4.7	11.115	2.36489
ENSMUSG00000052392	Acot4	1650.83	1324.26	2155.53	2259.02	22.76	8.8	16.27	16.47	15.78	16.37	1.03739
ENSMUSG00000028937	Acot7	273	258	423	398	10.05	8.68	15.15	13.5	9.365	14.325	1.52963
ENSMUSG00000017307	Acot8	367	458	594.5	682	20.4	22.09	34.64	36.06	21.245	35.35	1.66392
ENSMUSG00000018796	Acsl1	11722.8	15151.5	22323.6	23041.8	147.83	173.89	271.4	267.14	160.86	269.27	1.67394
ENSMUSG00000035948	Acss3	242	162.4	339.3	385	2.58	1.64	3.51	3.75	2.11	3.63	1.72038
ENSMUSG00000027259	Adal	297.77	260.68	421.05	386.39	6.93	5.94	10.35	8.14	6.435	9.245	1.43667
ENSMUSG00000035370	Adat3	13.76	14.98	26.72	37.97	0.14	0.14	0.26	0.35	0.14	0.305	2.17857
ENSMUSG00000022994	Adcy6	591.68	493.44	727.47	822.03	4.47	3.41	5.35	5.67	3.94	5.51	1.39848
ENSMUSG00000025026	Add3	178	137	249	292	1.84	1.29	2.5	2.74	1.565	2.62	1.67412
ENSMUSG00000053950	Adnp2	136	118	220	163	1.24	0.98	1.95	1.36	1.11	1.655	1.49099
ENSMUSG00000078247	Airn	42	27	58	85	2.37	1.35	3.02	4.38	1.86	3.7	1.98925
ENSMUSG00000071551	Akr1c19	971.47	996.81	1901	1267	35.23	31.1	61.91	39.17	33.165	50.54	1.5239
ENSMUSG00000032786	Alas1	9103	9593	13825	17300	411.6	356	624.52	750.91	383.8	687.715	1.79186
ENSMUSG00000010025	Aldh3a2	7886	5537	13206	11040	134.13	89.68	219.51	179.26	111.905	199.385	1.78173
ENSMUSG00000028307	Aldob	72383	93821	107272	126477	1818.73	2144.46	2633.73	2909.55	1981.6	2771.64	1.39869
ENSMUSG00000048218	Amigo2	77	85	152	123	1.34	1.3	2.5	1.92	1.32	2.21	1.67424
ENSMUSG00000031508	Ankrd10	217	245	355	338	3.12	2.78	3.87	4.16	2.95	4.015	1.36102
ENSMUSG00000031931	Ankrd49	140	156	210	231	5.2	3.22	6.5	6.14	4.21	6.32	1.50119
ENSMUSG00000073705	Apitd1	2	6	15	25	0.22	0.31	1.02	1.22	0.265	1.12	4.22642
ENSMUSG00000019564	Arid3a	48	78	109	110	0.41	0.63	0.9	0.89	0.52	0.895	1.72115
ENSMUSG00000004661	Arid3b	67	62	140	125	0.92	0.79	2.4	1.63	0.855	2.015	2.35673
ENSMUSG00000036093	Arl5a	2020.95	1897.19	2879.09	2798.85	17.53	15.56	24.34	22.45	16.545	23.395	1.41402
ENSMUSG00000042178	Armc5	227.65	213.75	344.21	301.84	2.76	2.37	4.07	3.35	2.565	3.71	1.44639
ENSMUSG00000074794	Arrdc3	511	551	814	757	6.12	5.9	10.46	10	6.01	10.23	1.70216
ENSMUSG00000020774	Aspa	142	161	240	216	5.57	6.44	10.92	7.49	6.005	9.205	1.53289
ENSMUSG00000004263	Atn1	204.15	346.4	444.29	408.79	2.12	3.29	4.49	5.42	2.705	4.955	1.83179
ENSMUSG00000026576	Atp1b1	864	812	1326.88	1263	16.25	14.77	25.11	21.88	15.51	23.495	1.51483
ENSMUSG00000030302	Atp2b2	184	165	372	304	1.08	0.86	2.18	1.62	0.97	1.9	1.95876
ENSMUSG00000027312	Atrn	1993.91	2271.98	2781.19	3191.52	10.44	11.64	15.55	15.86	11.04	15.705	1.42255
ENSMUSG00000000142	Axin2	372	348	732	739	5.31	4.58	11.71	11.56	4.945	11.635	2.35288
ENSMUSG00000037316	Bag4	518	606.63	845.65	815.95	4.87	5.2	7.76	7.02	5.035	7.39	1.46773
ENSMUSG00000074052	BC048644	45	57	94.3	89	0.6	0.69	1.22	1.08	0.645	1.15	1.78295
ENSMUSG00000002980	Bcam	123	110	231	185	2.48	2.03	5.61	3.41	2.255	4.51	2
ENSMUSG00000000317	Bcl6b	47	30	58	78	0.76	0.38	0.79	1.1	0.57	0.945	1.65789
ENSMUSG00000026172	Bcs1l	198	254	308	369	6.34	7.55	10.82	11.31	6.945	11.065	1.59323
ENSMUSG00000041147	Brca2	57.37	60.81	78.76	126.93	2.71	2.36	1.32	4.27	2.535	2.795	1.10256
ENSMUSG00000023988	Bysl	565.97	471.64	769.04	768.26	6.83	5.2	9.04	8.48	6.015	8.76	1.45636
ENSMUSG00000063623	C230062I16Rik	109.44	74.14	142.09	154.8	6.36	3.82	8.16	8.47	5.09	8.315	1.6336
ENSMUSG00000014226	Cacybp	606	625	1055	970	14.44	13.6	24.49	21.33	14.02	22.91	1.63409
ENSMUSG00000027562	Car2	79	95	141	136	2.27	4.04	5.8	5.32	3.155	5.56	1.76228
ENSMUSG00000025577	Cbx2	146	126	223	274	1.94	1.55	3.54	3.72	1.745	3.63	2.08023
ENSMUSG00000039989	Cbx4	499	513	790.16	746.59	6.36	5.77	10.01	6.96	6.065	8.485	1.39901
ENSMUSG00000050786	Ccdc126	30	36	61	60	0.63	0.69	1.24	1.15	0.66	1.195	1.81061
ENSMUSG00000028795	Ccdc28b	56	61	101	87	4.25	4.15	7.75	5.99	4.2	6.87	1.63571
ENSMUSG00000020925	Ccdc43	219	223	345	292	6.69	5.58	9.54	7.99	6.135	8.765	1.42869
ENSMUSG00000026339	Ccdc93	294	312	443	435	2.06	1.85	2.77	2.76	1.955	2.765	1.41432
ENSMUSG00000002068	Ccne1	32	22	63	47	0.81	0.51	1.55	1.09	0.66	1.32	2
ENSMUSG00000017309	Cd300lg	140	145	193	274	3.03	2.71	3.91	5.15	2.87	4.53	1.5784
ENSMUSG00000002944	Cd36	1162	1507	1782	2416	19.15	22.2	29.55	35.95	20.675	32.75	1.58404
ENSMUSG00000006398	Cdc20	10	8	41	24	0.29	0.21	1.15	0.81	0.25	0.98	3.92
ENSMUSG00000026490	Cdc42bpa	729.01	740.06	1049.16	1095.18	5.42	5.14	8.07	7.54	5.28	7.805	1.47822
ENSMUSG00000055612	Cdca7	33	35	81	66	1.1	0.65	1.82	1.22	0.875	1.52	1.73714
ENSMUSG00000039298	Cdk5rap2	103	97.8	168	136	1.09	0.95	1.6	0.99	1.02	1.295	1.26961
ENSMUSG00000006585	Cdt1	69	45	158	107	1.99	1.26	3.55	2.43	1.625	2.99	1.84
ENSMUSG00000016028	Celsr1	756	596	1022	979	4.22	3.07	5.59	4.92	3.645	5.255	1.4417
ENSMUSG00000036672	Cenpt	60	43	97	74	1.63	0.98	2.79	1.77	1.305	2.28	1.74713
ENSMUSG00000056973	Ces1d	2269.04	2827.88	4476.21	2974	67.59	65.17	120.57	72.28	66.38	96.425	1.45262
ENSMUSG00000055128	Cgrrf1	705	555	973	810	32.71	22.93	43.47	36.38	27.82	39.925	1.43512
ENSMUSG00000002835	Chaf1a	56.53	42.29	91.5	79.42	0.81	0.55	1.27	1.04	0.68	1.155	1.69853
ENSMUSG00000042198	Chchd7	132	112	221	168	17.03	13.31	26.4	23.43	15.17	24.915	1.64239
ENSMUSG00000018474	Chd3	2906	3431	4989	4167	41.77	52.89	75.99	66.63	47.33	71.31	1.50666
ENSMUSG00000001774	Chordc1	925	968	1604.91	1269	19.15	14.21	31.41	17.83	16.68	24.62	1.47602
ENSMUSG00000014077	Chp1	8801	8859	12812	12373	163.78	150.17	231.9	210.48	156.975	221.19	1.40908
ENSMUSG00000022041	Chrna2	216	229	387	393	2.76	2.74	4.9	4.67	2.75	4.785	1.74
ENSMUSG00000037242	Clic4	1896	1691	2594	2565	21.31	17.38	28.4	26.36	19.345	27.38	1.41535
ENSMUSG00000032245	Cln6	36	40	63	95	0.84	0.85	1.92	2.03	0.845	1.975	2.33728
ENSMUSG00000029238	Clock	1658	1852	2520	2432	8.16	8.28	11.95	10.71	8.22	11.33	1.37835
ENSMUSG00000004665	Cnn2	118	117	203	245	2.34	2.12	3.92	4.45	2.23	4.185	1.87668
ENSMUSG00000045438	Cox19	600	624	903	881	28.16	30.02	39.3	32.95	29.09	36.125	1.24184
ENSMUSG00000028607	Cpt2	4033	3941	5926	5332	88.89	78.74	119.98	105.19	83.815	112.585	1.34326
ENSMUSG00000026853	Crat	2322	2166.9	4044	3517	34.65	28.37	57.61	47.03	31.51	52.32	1.66043
ENSMUSG00000005683	Cs	2920	2755	4426	4057	47.68	41.1	70.39	60.61	44.39	65.5	1.47556
ENSMUSG00000014599	Csf1	260	210	372	340	4.05	2.92	5.19	4.94	3.485	5.065	1.45337
ENSMUSG00000020186	Csrp2	498	496	902	667	48.79	40.97	79.36	57.29	44.88	68.325	1.52239
ENSMUSG00000027425	Csrp2bp	419	431	606	671	7.02	7.16	9.79	9.47	7.09	9.63	1.35825
ENSMUSG00000020898	Ctc1	114	60	143	133	2.01	1.81	4.42	4.3	1.91	4.36	2.28272
ENSMUSG00000028633	Ctps	226	216	275	381	4.03	3.52	5	6.22	3.775	5.61	1.48609
ENSMUSG00000032310	Cyp1a2	3101	4036	7549	5952	83.46	96.99	198.06	145.59	90.225	171.825	1.90441
ENSMUSG00000024987	Cyp26a1	804	682	1118	1601	23.1	17.85	31.14	42.21	20.475	36.675	1.79121
ENSMUSG00000003053	Cyp2c29	24470	32592	48277	46612	705.77	855.03	1355.64	1231.27	780.4	1293.45	1.65743
ENSMUSG00000027983	Cyp2u1	210.7	189	343.77	272.81	3.26	3.24	5.24	3.32	3.25	4.28	1.31692
ENSMUSG00000066072	Cyp4a10	15203.4	18239.8	36008.1	28293.3	360.02	393.73	831.73	614.05	376.875	722.89	1.91812
ENSMUSG00000091586	Cyp4f17	236	285	380	382	4.48	5.08	7.66	7.06	4.78	7.36	1.53975
ENSMUSG00000028240	Cyp7a1	742	715	1227	2417	7.23	6.31	11.95	21.05	6.77	16.5	2.43722
ENSMUSG00000028195	Cyr61	383	221	598	466	9.42	4.9	14.38	10.5	7.16	12.44	1.73743
ENSMUSG00000026571	Dcaf6	665	607	897	914	8.85	7.26	11.45	11.41	8.055	11.43	1.41899
ENSMUSG00000036862	Dchs1	28	23	59	97	0.11	0.09	0.24	0.36	0.1	0.3	3
ENSMUSG00000048787	Dcun1d3	271	230	339	382	2.95	2.04	3.5	3.77	2.495	3.635	1.45691
ENSMUSG00000061313	Ddhd2	374	347	479	548	4.95	3.88	6.37	7.09	4.415	6.73	1.52435
ENSMUSG00000036775	Decr2	2905	2996	4142	4104	66.77	68.33	92.27	87.68	67.55	89.975	1.33198
ENSMUSG00000060038	Dhps	167	187	221	299	7.78	9.31	11	12.75	8.545	11.875	1.3897
ENSMUSG00000029480	Dhx37	317.01	269.13	414.03	426.88	4.14	3.52	4.16	5.53	3.83	4.845	1.26501
ENSMUSG00000033166	Dis3	170.01	148.81	242.72	241.84	2.13	1.7	2.96	2.77	1.915	2.865	1.49608
ENSMUSG00000004789	Dlst	4006	4130	5693	6186	73.26	70.16	101.89	105.28	71.71	103.585	1.4445
ENSMUSG00000041268	Dmxl2	1182	923.01	1501	1461	7.56	5.63	9.49	9.19	6.595	9.34	1.41622
ENSMUSG00000028410	Dnaja1	6359.17	6223.56	9543.59	7984.42	132.56	116.86	186.14	143.81	124.71	164.975	1.32287
ENSMUSG00000005483	Dnajb1	552	489	876	693	8.79	7.11	13.57	10.08	7.95	11.825	1.48742
ENSMUSG00000028035	Dnajb4	775	861	1198	1105	15.21	15.43	25.23	19.94	15.32	22.585	1.47422
ENSMUSG00000024350	Dnajc18	189	177	241	298	1.66	1.42	2.07	2.4	1.54	2.235	1.4513
ENSMUSG00000025279	Dnase1l3	573	450	625	866	5.53	3.97	5.87	7.63	4.75	6.75	1.42105
ENSMUSG00000022789	Dnm1l	1123	1098	1628	1573	12.88	11.51	18.17	16.49	12.195	17.33	1.42107
ENSMUSG00000052085	Dock8	546	483	707	790	7.25	6.15	6.95	10.68	6.7	8.815	1.31567
ENSMUSG00000040631	Dok4	22	14.04	31.05	51.01	0.41	0.24	0.57	0.89	0.325	0.73	2.24615
ENSMUSG00000003518	Dusp3	1320.3	943.15	1541.79	1746.23	18.6	10.98	20.15	22.15	14.79	21.15	1.43002
ENSMUSG00000019960	Dusp6	1017	935	1911	1380	19.39	19.24	37.6	27.61	19.315	32.605	1.68807
ENSMUSG00000095061	E030018B13Rik	70	89	87	171	4.01	4.42	4.68	8.41	4.215	6.545	1.55279
ENSMUSG00000018983	E2f2	61	58	143	99	0.59	0.51	1.35	0.87	0.55	1.11	2.01818
ENSMUSG00000046179	E2f8	182.72	254.25	351.18	349.54	2.55	3.21	4.68	4.57	2.88	4.625	1.6059
ENSMUSG00000021890	Eaf1	1096	1180	1497	1732	11.94	11.75	15.88	17.24	11.845	16.56	1.39806
ENSMUSG00000021417	Eci2	4466.02	4631.43	6549.67	7103.15	204.22	191.19	289.38	291.83	197.705	290.605	1.46989
ENSMUSG00000073599	Ecscr	48	46	82	76	2.72	2.37	4.71	4.75	2.545	4.73	1.85855
ENSMUSG00000027699	Ect2	25	50	82	55	0.29	0.53	0.92	0.58	0.41	0.75	1.82927
ENSMUSG00000024909	Efemp2	42	75	89	109	1.45	2.36	3.16	3.42	1.905	3.29	1.72703
ENSMUSG00000035105	Egln3	558	489	1626	1102	10.13	8.11	28.75	18.31	9.12	23.53	2.58004
ENSMUSG00000074364	Ehd2	68	64	135	139	0.61	0.52	1.17	1.13	0.565	1.15	2.0354
ENSMUSG00000022853	Ehhadh	7598	6382	26281	22746	120.44	92.54	405.78	330.8	106.49	368.29	3.45845
ENSMUSG00000090264	Eif4ebp3	423.5	285.08	418.07	727.09	40.66	24.88	39.12	65.02	32.77	52.07	1.58895
ENSMUSG00000036941	Elac1	105	139	170	206	0.96	1.17	1.52	1.73	1.065	1.625	1.52582
ENSMUSG00000056698	Elmod3	381	349	534	505	11.36	8.2	15.62	12.26	9.78	13.94	1.42536
ENSMUSG00000038754	Elovl3	4002	5067	13075	7163	144.41	166.68	459.51	237.06	155.545	348.285	2.23913
ENSMUSG00000078517	Emc1	767.07	840.08	1155.88	1146.56	6.63	6.32	9.76	9.26	6.475	9.51	1.46873
ENSMUSG00000063524	Eno1	10425	10878.4	18160.4	15885.2	260.39	246.86	440.85	362.55	253.625	401.7	1.58383
ENSMUSG00000021236	Entpd5	9617	7915	13037	11546	118.03	86.49	156.69	121.89	102.26	139.29	1.36212
ENSMUSG00000033068	Entpd6	157	171	264	275	2.99	2.97	4.89	4.86	2.98	4.875	1.63591
ENSMUSG00000038776	Ephx1	9390	7026	12646	10443	281.65	192.66	368.1	288.58	237.155	328.34	1.3845
ENSMUSG00000022040	Ephx2	12310	14004	20745	20018	304.06	315.85	499.1	453.25	309.955	476.175	1.53627
ENSMUSG00000024955	Esrra	531	486	740	797	12.64	11.15	18.54	18.49	11.895	18.515	1.55654
ENSMUSG00000032035	Ets1	293	339	383	575	2.82	2.99	3.43	4.99	2.905	4.21	1.44923
ENSMUSG00000033769	Exoc6b	163	154	249	214	1.56	1.19	2.36	1.96	1.375	2.16	1.57091
ENSMUSG00000039356	Exosc2	237	228.41	350.59	327	7.77	6.73	11.04	9.76	7.25	10.4	1.43448
ENSMUSG00000034584	Exph5	476	377	709	602	2.19	1.6	3.24	2.57	1.895	2.905	1.53298
ENSMUSG00000054422	Fabp1	30566	34343	59860	49212	5113.12	5203.42	9759.12	7784.69	5158.27	8771.91	1.70055
ENSMUSG00000039157	Fam102a	782	621	965	1014	9.57	6.18	10.87	10.8	7.875	10.835	1.37587
ENSMUSG00000027459	Fam110a	111	72	145	137	3.37	1.88	4.09	3.72	2.625	3.905	1.48762
ENSMUSG00000074071	Fam169b	467	434.21	639	666	8	6.89	10.6	10.2	7.445	10.4	1.39691
ENSMUSG00000025732	Fam195a	370	497	602	712	29.93	36.62	47.66	53.51	33.275	50.585	1.52021
ENSMUSG00000032305	Fam219b	158	171	250	243	2.5	2.47	3.86	7.22	2.485	5.54	2.22938
ENSMUSG00000028453	Fancg	56	42	97	82	0.97	0.67	1.79	1.74	0.82	1.765	2.15244
ENSMUSG00000027086	Fastkd1	344	279	459	519	5.99	4.43	7.78	8.35	5.21	8.065	1.54798
ENSMUSG00000038274	Fau	896.67	957.18	1337.55	1508.93	136.66	131.97	196.51	215.87	134.315	206.19	1.53512
ENSMUSG00000033313	Fbxl8	48	64	117	78	1.28	1.56	3.05	1.91	1.42	2.48	1.74648
ENSMUSG00000024742	Fen1	106.19	79.59	172.56	142	2.45	1.57	3.68	2.87	2.01	3.275	1.62935
ENSMUSG00000022215	Fitm1	265.87	254	418.82	421.97	16.98	14.78	26.07	24.92	15.88	25.495	1.60548
ENSMUSG00000048486	Fitm2	957.86	888.97	1371.91	1378.94	11.84	9.92	16.68	15.53	10.88	16.105	1.48024
ENSMUSG00000061374	Fiz1	310	318	503	444	6.1	5.74	9.77	8.02	5.92	8.895	1.50253
ENSMUSG00000032966	Fkbp1a	1390	1147	1631	1920	45.13	36.03	51.59	57.98	40.58	54.785	1.35005
ENSMUSG00000031328	Flna	943	591	1054	1191	16.88	8.65	16.02	13.63	12.765	14.825	1.16138
ENSMUSG00000035451	Foxa1	353	286	464	533	5.24	3.88	6.7	7.22	4.56	6.96	1.52632
ENSMUSG00000001517	Foxm1	14	15	44	27	0.15	0.35	0.65	0.52	0.25	0.585	2.34
ENSMUSG00000029563	Foxp2	67	66.99	91	122	0.53	0.52	0.85	0.92	0.525	0.885	1.68571
ENSMUSG00000050708	Ftl1	77165.6	70779.1	99929.3	109920	4939.32	4128.92	6232.43	6506.43	4534.12	6369.43	1.40478
ENSMUSG00000049791	Fzd4	415	398	577	576	2.77	2.43	3.76	3.52	2.6	3.64	1.4
ENSMUSG00000041075	Fzd7	386	234	591	552	3.89	2.15	5.79	5.08	3.02	5.435	1.79967
ENSMUSG00000009633	G0s2	1096	827	3438	3157	81.95	56.29	250.5	218.84	69.12	234.67	3.39511
ENSMUSG00000078650	G6pc	11425.6	9708.3	18608.7	13576.8	156.29	149.35	253.92	178.84	152.82	216.38	1.41591
ENSMUSG00000021944	Gata4	451	277	560	504	7.22	4.39	9.14	8.82	5.805	8.98	1.54694
ENSMUSG00000060121	Gemin2	157	197	306.78	291	5.35	5.93	10.99	9.45	5.64	10.22	1.81206
ENSMUSG00000049396	Gemin4	226.35	175.72	315.62	270	3	2.13	4.07	3.27	2.565	3.67	1.4308
ENSMUSG00000051235	Gen1	16	14	36.03	33.47	0.16	0.11	0.78	0.26	0.135	0.52	3.85185
ENSMUSG00000029638	Glcci1	15.35	41.61	46.9	101.47	0.25	0.39	0.46	0.82	0.32	0.64	2
ENSMUSG00000049971	Glt1d1	580	546	766	861	6.62	5.67	8.58	9.01	6.145	8.795	1.43124
ENSMUSG00000063412	Gm10131	49.2	4.92	54.79	108.02	4.81	0.44	5.22	9.84	2.625	7.53	2.86857
ENSMUSG00000074398	Gm15441	30.25	10.45	74.71	101.12	2.17	1.82	4.93	8.29	1.995	6.61	3.31328
ENSMUSG00000066477	Gm16551	56	129	153	153	1.6	2.84	3.22	2.7	2.22	2.96	1.33333
ENSMUSG00000029720	Gm20605	138	134.01	205.52	215.01	1.42	1.26	2.06	2.02	1.34	2.04	1.52239
ENSMUSG00000091845	Gm4604	14.16	21.19	35.27	44.32	5.95	8.01	14.22	18.05	6.98	16.135	2.3116
ENSMUSG00000049124	Gm8186	44.81	51.8	74.74	83.27	19.46	20.24	31.12	35.1	19.85	33.11	1.66801
ENSMUSG00000006715	Gmnn	40	61	83	88	2.58	3.58	5.91	5.25	3.08	5.58	1.81169
ENSMUSG00000023019	Gpd1	14925	14819	22248	22352	250.28	227.38	362.81	352.05	238.83	357.43	1.49659
ENSMUSG00000026827	Gpd2	678	536.16	1124	1176	5.47	3.95	8.83	8.66	4.71	8.745	1.85669
ENSMUSG00000050107	Gsg2	3	2	28	9	0.05	0.03	0.47	0.14	0.04	0.305	7.625
ENSMUSG00000028018	Gstcd	142	108	238	196	1.9	1.32	3.1	2.4	1.61	2.75	1.70807
ENSMUSG00000001665	Gstt3	1108.88	953.78	1301	1656.4	31.78	24.35	35.19	42.34	28.065	38.765	1.38126
ENSMUSG00000033434	Gtpbp6	185.95	213.25	300.37	306.89	9.51	8.21	12.18	11.22	8.86	11.7	1.32054
ENSMUSG00000037894	H2afz	896.85	890	1326.39	1254.82	50.75	46.13	72.65	65.36	48.44	69.005	1.42455
ENSMUSG00000059447	Hadhb	4836	5432.6	7229.18	7289.79	136.87	144.14	180.87	192.78	140.505	186.825	1.32967
ENSMUSG00000027018	Hat1	146	166	237	260	4.9	4.95	12.76	7.94	4.925	10.35	2.10152
ENSMUSG00000031352	Hccs	215	221	325	315	4.29	4.17	6.39	5.84	4.23	6.115	1.44563
ENSMUSG00000022475	Hdac7	62	83	106	133	1.47	1.56	1.52	2.19	1.515	1.855	1.22442
ENSMUSG00000038422	Hdhd3	637	561	1001	717	30.11	24.18	46.1	31.23	27.145	38.665	1.42439
ENSMUSG00000025001	Hells	46	25	91	69	0.38	0.18	0.68	0.53	0.28	0.605	2.16071
ENSMUSG00000024986	Hhex	1813	1263	2477	2138	51.76	33.13	68.82	55.95	42.445	62.385	1.46978
ENSMUSG00000043099	Hic1	90	42	106	126	1.21	0.63	1.39	1.75	0.92	1.57	1.70652
ENSMUSG00000050240	Hic2	41	31	69	64	0.29	0.21	0.48	0.41	0.25	0.445	1.78
ENSMUSG00000061436	Hipk2	967.02	775.52	1350.64	1229.35	6.71	4.86	8.97	7.44	5.785	8.205	1.41832
ENSMUSG00000036181	Hist1h1c	2109.99	2391.96	3734	3255	71.71	74.19	123.63	101.63	72.95	112.63	1.54393
ENSMUSG00000031613	Hpgd	2191	1919	3174	3573	67.86	54.25	95.76	101.59	61.055	98.675	1.61617
ENSMUSG00000025630	Hprt	1107	1218	1694	1921	47.9	48.07	71.41	76.52	47.985	73.965	1.54142
ENSMUSG00000028383	Hsdl2	2864	2569	5607	4927	53.37	43.82	101.73	84.04	48.595	92.885	1.91141
ENSMUSG00000019878	Hsf2	534	563	860	737	10.41	10.16	16.28	13.14	10.285	14.71	1.43024
ENSMUSG00000021270	Hsp90aa1	7038	6721.31	14624.9	8466.61	101.26	91.24	206.48	115.63	96.25	161.055	1.6733
ENSMUSG00000025757	Hspa4l	573	530.02	1010	681	4.53	4.19	9.21	4.46	4.36	6.835	1.56766
ENSMUSG00000015656	Hspa8	29864.3	30394.6	52656	37704.4	630.44	591.56	1077.7	738.14	611	907.92	1.48596
ENSMUSG00000036854	Hspb6	209	156	314	324	8.55	5.74	12.22	11.88	7.145	12.05	1.68649
ENSMUSG00000029657	Hsph1	1390	1506	3154	2092	22.39	22.95	49.19	33.38	22.67	41.285	1.82113
ENSMUSG00000039745	Htatip2	677	651	980	923	29.42	26	41.52	36.4	27.71	38.96	1.40599
ENSMUSG00000050555	Hyls1	19.73	33.49	57.45	83.86	0.38	0.61	1.11	1.38	0.495	1.245	2.51515
ENSMUSG00000042745	Id1	213	71	285	270	14.08	4.28	18.47	16.54	9.18	17.505	1.90686
ENSMUSG00000032279	Idh3a	857	908	1342	1385	18.83	18.52	29.04	28.26	18.675	28.65	1.53414
ENSMUSG00000041025	Iffo2	675.94	414.3	970	865	5.5	3.17	8.01	6.63	4.335	7.32	1.68858
ENSMUSG00000010048	Ifrd2	959	922	1617	1468	29.16	25.17	51.62	47.01	27.165	49.315	1.81539
ENSMUSG00000022790	Igsf11	844	795	1088.24	1208	11.52	9.91	14.46	15.24	10.715	14.85	1.38591
ENSMUSG00000024525	Impa2	46	47	80	97	1.45	1.35	2.45	2.8	1.4	2.625	1.875
ENSMUSG00000062867	Impdh2	706	556	952	998	26.48	16.01	26.3	27.59	21.245	26.945	1.2683
ENSMUSG00000047492	Inhbe	2038	2329.94	2941	3962	17.42	18.21	24.49	30.94	17.815	27.715	1.55571
ENSMUSG00000003477	Inmt	62	142	135	252	3.43	7.17	7.29	12.89	5.3	10.09	1.90377
ENSMUSG00000032737	Inppl1	838.18	735.71	1176.47	1056.37	9.87	8.2	14.36	12.21	9.035	13.285	1.47039
ENSMUSG00000026638	Irf6	731	679	1167	913	8.35	7.2	16.62	9.59	7.775	13.105	1.68553
ENSMUSG00000041037	Irgq	671.62	665.78	1005	1051.92	4.98	4.52	7.26	7.13	4.75	7.195	1.51474
ENSMUSG00000055980	Irs1	353.54	268.6	746.42	528.93	1.72	1.19	3.53	2.34	1.455	2.935	2.01718
ENSMUSG00000042284	Itga1	457	434	683	594	3.45	2.99	5.02	4.09	3.22	4.555	1.4146
ENSMUSG00000038855	Itpkb	100	67	136	183	0.72	0.45	0.96	1.22	0.585	1.09	1.86325
ENSMUSG00000053062	Jam2	451	462	538	874	4.78	4.51	5.55	8.57	4.645	7.06	1.51991
ENSMUSG00000001901	Kcnh6	306.84	402.59	639.05	541.69	3.17	3.87	6.03	4.95	3.52	5.49	1.55966
ENSMUSG00000054770	Kctd18	105	118	167	166	2.14	2.33	3.55	2.88	2.235	3.215	1.43848
ENSMUSG00000028678	Kif2c	4	2	18	13	0.07	0.04	0.3	0.2	0.055	0.25	4.54545
ENSMUSG00000030980	Knop1	738.13	762.88	1030.14	1066.61	7.59	6.29	9.28	9.81	6.94	9.545	1.37536
ENSMUSG00000029414	Kntc1	6	12	36	23	0.1	0.07	0.47	0.32	0.085	0.395	4.64706
ENSMUSG00000027782	Kpna4	897	881	1293	1222	9.32	8.51	13.1	11.41	8.915	12.255	1.37465
ENSMUSG00000056394	Lig1	90	81	188	110	1.43	1.31	4.26	2.31	1.37	3.285	2.39781
ENSMUSG00000053846	Lipg	225	149	362	310	2.77	1.67	4.34	3.49	2.22	3.915	1.76351
ENSMUSG00000027253	Lrp4	415	346.1	744	580	2.55	1.95	4.62	3.59	2.25	4.105	1.82444
ENSMUSG00000034158	Lrrc58	1974.14	1820.57	3227	2789.32	10.2	8.6	16.24	13.16	9.4	14.7	1.56383
ENSMUSG00000001089	Luzp1	451	346	588	637	2.73	1.94	3.82	3.54	2.335	3.68	1.57602
ENSMUSG00000035342	Lzts2	263	171	359	316	4.5	2.68	5.98	4.97	3.59	5.475	1.52507
ENSMUSG00000026779	Mastl	8	4	27	15	0.07	0.03	0.21	0.11	0.05	0.16	3.2
ENSMUSG00000037523	Mavs	1751	1736	2878	2514	28.18	25.32	45.04	36.92	26.75	40.98	1.53196
ENSMUSG00000002870	Mcm2	179	132	414	265	2.5	1.68	5.63	3.38	2.09	4.505	2.1555
ENSMUSG00000005410	Mcm5	162	151	416	243	2.87	2.13	7.14	3.32	2.5	5.23	2.092
ENSMUSG00000026355	Mcm6	244	188	618	383	3.92	2.78	9.68	5.64	3.35	7.66	2.28657
ENSMUSG00000029730	Mcm7	329	315	573	434	8.25	5.98	13.47	9.2	7.115	11.335	1.59311
ENSMUSG00000041390	Mdfic	549	602	856	838	8.04	8.52	12.09	11.99	8.28	12.04	1.45411
ENSMUSG00000019179	Mdh2	4356	4664	6838	6264	160.63	156.85	244.97	210.86	158.74	227.915	1.43578
ENSMUSG00000032418	Me1	2120	2801	4065	4302	35.07	45.59	67.17	68.97	40.33	68.07	1.68783
ENSMUSG00000056476	Med12l	98.46	111	182.35	157.68	63.19	0.52	0.86	0.71	31.855	0.785	0.0246429
ENSMUSG00000025347	Mettl7b	11939	12795	18370	16681	549.28	536.83	823.36	706.87	543.055	765.115	1.40891
ENSMUSG00000033174	Mgll	4403	3613	8167	7886	58.92	43.66	105.08	94.75	51.29	99.915	1.94804
ENSMUSG00000020111	Micu1	813	737	1065	1101	16.97	13.56	21.98	20.41	15.265	21.195	1.38847
ENSMUSG00000028522	Mier1	594	603	1038	980	6.42	5.9	25.18	11.32	6.16	18.25	2.96266
ENSMUSG00000089726	Mir17hg	25	43	95	73	0.33	0.52	1.23	0.88	0.425	1.055	2.48235
ENSMUSG00000035158	Mitf	91	71	140	111	0.85	0.8	1.36	1.13	0.825	1.245	1.50909
ENSMUSG00000003948	Mmd	3747.27	3770.46	5568.17	5217.33	68.19	62.71	98.12	86.31	65.45	92.215	1.40894
ENSMUSG00000025355	Mmp19	1925.69	1998.79	3019.13	2798.74	29.32	27.45	44.55	37.39	28.385	40.97	1.44337
ENSMUSG00000038126	Mphosph9	60	67	111	132	0.36	0.53	0.93	0.95	0.445	0.94	2.11236
ENSMUSG00000026566	Mpzl1	137	103	203	224	3.21	2.03	4.48	5.19	2.62	4.835	1.84542
ENSMUSG00000018405	Mrm1	45	39	57	93	0.89	0.84	1.09	2.25	0.865	1.67	1.93064
ENSMUSG00000039640	Mrpl12	1848	1932	2629	2723	78.62	75.7	109.41	106.27	77.16	107.84	1.39762
ENSMUSG00000034880	Mrpl34	401	474	637	668	55.47	59.47	85.9	86.88	57.47	86.39	1.50322
ENSMUSG00000018882	Mrpl45	370	432	603	540	7.44	7.94	12.17	9.95	7.69	11.06	1.43823
ENSMUSG00000030037	Mrpl53	528.74	579.47	817.21	797.49	56.98	56.71	85.82	80.27	56.845	83.045	1.4609
ENSMUSG00000035772	Mrps2	680	676	1018	971	16.25	14.84	23.67	21.36	15.545	22.515	1.44838
ENSMUSG00000028741	Mrto4	416	374	626	689	19.67	16.73	29.26	30.86	18.2	30.06	1.65165
ENSMUSG00000062937	Mtap	510	389	760	722	8.76	6.1	12.71	11.35	7.43	12.03	1.61911
ENSMUSG00000004748	Mtfp1	377	382.76	540.48	596.3	14.53	13.8	21.39	23.52	14.165	22.455	1.58525
ENSMUSG00000005667	Mthfd2	24	38	70	65	0.69	0.83	1.64	2.71	0.76	2.175	2.86184
ENSMUSG00000028158	Mttp	8140	7911	13522	11573	95.63	84.87	154.57	124.14	90.25	139.355	1.5441
ENSMUSG00000029070	Mxra8	114	109	184	236	2.98	2.65	4.85	5.9	2.815	5.375	1.90941
ENSMUSG00000027201	Myef2	315.24	218.59	426.84	372.64	6.12	3.72	7.41	6.38	4.92	6.895	1.40142
ENSMUSG00000022698	Naa50	1374	1364	1878	1987	15.71	13.57	20.32	20.29	14.64	20.305	1.38695
ENSMUSG00000005982	Naa60	1088.24	1315.69	1642.67	1920.32	27.22	28.29	37.49	41.33	27.755	39.41	1.41992
ENSMUSG00000058799	Nap1l1	1883.41	1814.21	2476.58	2995.29	53.05	45.19	63.34	76.96	49.12	70.15	1.42814
ENSMUSG00000051359	Ncald	284	384.11	633	599	4.07	5.01	9.11	7.84	4.54	8.475	1.86674
ENSMUSG00000034906	Ncaph	10	19	39	30	0.2	0.38	0.8	0.53	0.29	0.665	2.2931
ENSMUSG00000027698	Nceh1	1059	1121	1397	1669	10.87	10.51	13.96	15.65	10.69	14.805	1.38494
ENSMUSG00000005125	Ndrg1	632	700	1065	974	10.55	10.7	17.48	14.83	10.625	16.155	1.52047
ENSMUSG00000028261	Ndufaf4	477	516	766	795	8	8.27	12.27	13.88	8.135	13.075	1.60725
ENSMUSG00000040048	Ndufb10	1315	1408	1941	1882	129.07	126.23	186.12	172.72	127.65	179.42	1.40556
ENSMUSG00000026622	Nek2	103	89	167.97	148.97	1.52	1.19	2.43	2.02	1.355	2.225	1.64207
ENSMUSG00000055053	Nfic	3447	2608	4365	4282	31.21	21.64	38.54	34.59	26.425	36.565	1.38373
ENSMUSG00000037601	Nme1	1220	1389.93	1793.51	1840.72	45.34	61.98	74.96	69.88	53.66	72.42	1.34961
ENSMUSG00000026643	Nmt2	522	414	732	648	5.63	4.29	8.48	6.98	4.96	7.73	1.55847
ENSMUSG00000015176	Nolc1	719	696	1051	949	9.08	7.99	12.89	10.97	8.535	11.93	1.39777
ENSMUSG00000026923	Notch1	297.34	225.24	436.53	380.28	1.73	1.19	1.99	1.62	1.46	1.805	1.2363
ENSMUSG00000028469	Npr2	656	685	1135	866	11.49	11.77	20.02	13.85	11.63	16.935	1.45615
ENSMUSG00000030551	Nr2f2	531	487	967.97	813.98	10.04	13.96	23.52	18.45	12	20.985	1.74875
ENSMUSG00000025969	Nrp2	158.8	181.67	285.16	253.39	1.11	1.15	1.94	1.6	1.13	1.77	1.56637
ENSMUSG00000071547	Nt5dc2	154	132	228	195	4.44	3.78	7.71	5.79	4.11	6.75	1.64234
ENSMUSG00000009772	Nuak2	337	263	462	506	5.23	4.09	7.14	7.4	4.66	7.27	1.56009
ENSMUSG00000026683	Nuf2	4	4	21	14	0.1	0.07	0.42	1.66	0.085	1.04	12.2353
ENSMUSG00000038759	Nup205	374	363	524	517	3.13	2.67	4.47	4.27	2.9	4.37	1.5069
ENSMUSG00000008450	Nutf2	55.08	45.18	112.66	100.66	4.17	3.26	7.46	6.7	3.715	7.08	1.90579
ENSMUSG00000011179	Odc1	2339.99	2222.43	2892.98	4041.97	54.09	47.34	65.76	86.41	50.715	76.085	1.50025
ENSMUSG00000043013	Onecut1	195.62	431.15	468.38	524.29	2.42	5.18	5.76	6.91	3.8	6.335	1.66711
ENSMUSG00000041161	Otud3	117	128	200	169	3.66	3.66	6.1	4.86	3.66	5.48	1.49727
ENSMUSG00000019916	P4ha1	269	231	374	345	4.09	3.3	5.62	5.12	3.695	5.37	1.45332
ENSMUSG00000018906	P4ha2	175	141	291	218	3.77	3.01	6.47	4.5	3.39	5.485	1.61799
ENSMUSG00000037348	Paqr7	599	529	1214	980	11.23	8.78	23.69	17.37	10.005	20.53	2.05197
ENSMUSG00000064225	Paqr9	8856.63	13888.1	17259.2	19267.4	47.12	67.54	89.42	93.56	57.33	91.49	1.59585
ENSMUSG00000027342	Pcna	501	446	791	605	17.84	14.35	27.32	19.59	16.095	23.455	1.45728
ENSMUSG00000020553	Pctp	2626	2569	4189	4486	46.47	41.53	72.2	72.66	44	72.43	1.64614
ENSMUSG00000030671	Pde3b	1147	1296	1834	1672	8.62	8.85	14.03	12.14	8.735	13.085	1.498
ENSMUSG00000032177	Pde4a	50	62	92	109	0.6	0.63	1.09	1.2	0.615	1.145	1.86179
ENSMUSG00000028525	Pde4b	253	263	354	395	3.09	3.07	4.2	4.49	3.08	4.345	1.41071
ENSMUSG00000030968	Pdilt	88	89	154	159	1.85	1.84	3.12	3.04	1.845	3.08	1.66938
ENSMUSG00000022090	Pdlim2	14	27	41	42	0.86	0.89	2.71	1.37	0.875	2.04	2.33143
ENSMUSG00000026784	Pdss1	52	86	122	135	1.79	2.75	3.76	3.87	2.27	3.815	1.68062
ENSMUSG00000074746	Pdzd8	700	646	1003	1043	4.43	3.74	6.19	6.03	4.085	6.11	1.49572
ENSMUSG00000030545	Pex11a	1939	1714	2827	3007	47.18	36.69	64.74	63.16	41.935	63.95	1.52498
ENSMUSG00000027805	Pfn2	92	76	150	111	2.22	1.82	3.5	2.41	2.02	2.955	1.46287
ENSMUSG00000073678	Pgap1	374	392	687	541	1.57	1.5	2.89	2.06	1.535	2.475	1.61238
ENSMUSG00000050860	Phospho1	514.85	589.4	1631.61	1155.92	26.76	24.29	74.22	51.72	25.525	62.97	2.46699
ENSMUSG00000039361	Picalm	2743	2481	3554	4191	41.97	34.92	52.72	58.7	38.445	55.71	1.44908
ENSMUSG00000014444	Piezo1	155.12	151.23	220.01	237.84	1.61	1.11	5.67	1.85	1.36	3.76	2.76471
ENSMUSG00000051177	Plcb1	299	258	402	459	1.89	1.48	2.46	2.63	1.685	2.545	1.51039
ENSMUSG00000026123	Plekhb2	291	287	446	421	4.13	3.74	6.21	5.5	3.935	5.855	1.48793
ENSMUSG00000011305	Plin5	2259	1906	2959	2832	56.84	43.84	72.41	65.48	50.34	68.945	1.36959
ENSMUSG00000004846	Plod3	589.67	554.38	880.15	789.86	13.49	10.04	16.78	13.69	11.765	15.235	1.29494
ENSMUSG00000028066	Pmf1	240	202	386	316.25	15.3	11.83	22.46	18.72	13.565	20.59	1.51788
ENSMUSG00000036833	Pnpla7	3374	3038	4395	4582	167.06	133.89	228.22	214.61	150.475	221.415	1.47144
ENSMUSG00000019952	Poc1b	117.26	79.82	181.79	149.49	1.89	1.13	5.06	2.29	1.51	3.675	2.43377
ENSMUSG00000024833	Pola2	119	82	178	134	2.41	1.52	3.51	2.48	1.965	2.995	1.52417
ENSMUSG00000038644	Pold1	102	75	161	161	1.89	1.87	4.57	4.17	1.88	4.37	2.32447
ENSMUSG00000025280	Polr3a	259	308	440	378	2.54	2.76	4.19	3.38	2.65	3.785	1.4283
ENSMUSG00000028099	Polr3c	452	407	593	623	9.43	7.69	11.95	12.28	8.56	12.115	1.4153
ENSMUSG00000022383	Ppara	3125	3726	5007	4549	37.39	33.2	46.58	47.87	35.295	47.225	1.33801
ENSMUSG00000036167	Pphln1	358	396	550	528	4.34	4.36	6.45	5.83	4.35	6.14	1.41149
ENSMUSG00000060288	Ppih	93.82	113.95	171.13	144.92	7.52	7.96	12.61	9.93	7.74	11.27	1.45607
ENSMUSG00000073557	Ppp1r12b	163	126.01	216.02	210.08	0.95	0.61	1.48	1.03	0.78	1.255	1.60897
ENSMUSG00000046794	Ppp1r3b	4568	3874	6523	7067	49.21	38.47	69.09	70.08	43.84	69.585	1.58725
ENSMUSG00000067279	Ppp1r3c	2367	2507	5015	4060	41.96	40.59	86.58	65.86	41.275	76.22	1.84664
ENSMUSG00000061950	Ppp4r1	606	561	785	864	9.52	7.29	11.49	11.55	8.405	11.52	1.37061
ENSMUSG00000015474	Ppt2	510.12	440.82	644.06	837.91	21.17	13.76	23.85	27.88	17.465	25.865	1.48096
ENSMUSG00000025395	Prim1	74	59	141	122	2.38	1.8	4.41	3.63	2.09	4.02	1.92344
ENSMUSG00000028518	Prkaa2	935	928	1286	1404	5.23	4.75	7.01	7.17	4.99	7.09	1.42084
ENSMUSG00000045038	Prkce	226	256	327	418	2.41	2.95	8.03	5.63	2.68	6.83	2.54851
ENSMUSG00000030505	Prmt3	213	189	301	289	5.01	3.46	5.92	5.38	4.235	5.65	1.33412
ENSMUSG00000044122	Proca1	35	36	77	57	1.72	1.87	3.92	2.8	1.795	3.36	1.87187
ENSMUSG00000036106	Prr5	61.99	63.01	124	97	1.74	1.61	3.45	2.49	1.675	2.97	1.77313
ENSMUSG00000063884	Ptcd3	639	728.75	904.7	1037.75	13.91	15.4	19.15	21.44	14.655	20.295	1.38485
ENSMUSG00000022571	Pycrl	665	536	948	764	27.29	20.08	37.9	28.93	23.685	33.415	1.41081
ENSMUSG00000030643	Rab30	230	387	455	486	5.45	9.25	11.45	10.53	7.35	10.99	1.49524
ENSMUSG00000002059	Rab34	62	120	136	169	2.1	4.55	4.46	7.54	3.325	6	1.80451
ENSMUSG00000030254	Rad18	29	36	71	66	0.48	1.04	1.24	1.05	0.76	1.145	1.50658
ENSMUSG00000059060	Rad51b	53	51	94	93	4.36	2.99	5.96	6.34	3.675	6.15	1.67347
ENSMUSG00000001240	Ramp2	97.34	83	120.52	168.61	5.96	4.12	8.02	10.43	5.04	9.225	1.83036
ENSMUSG00000029430	Ran	2584	2677	4287	4067	53.2	50.33	113.12	76.73	51.765	94.925	1.83377
ENSMUSG00000041992	Rapgef5	159	139	173	350	1.47	1.12	1.55	3.24	1.295	2.395	1.84942
ENSMUSG00000001288	Rarg	102	118	162	181	1.73	1.87	2.98	3.23	1.8	3.105	1.725
ENSMUSG00000049907	Rasl11b	92	98	230	206	2.63	2.58	6.35	6.73	2.605	6.54	2.51056
ENSMUSG00000027641	Rbl1	51	43	58	117	0.5	0.39	0.53	1.05	0.445	0.79	1.77528
ENSMUSG00000022951	Rcan1	694	644	1012	968	15.43	13.1	22.03	19.94	14.265	20.985	1.47108
ENSMUSG00000008435	Rdh13	145	183	251	259	2.39	3.21	3.88	5.52	2.8	4.7	1.67857
ENSMUSG00000069456	Rdh16	1079.44	1376.7	2268.02	2324.15	16.29	19.1	33.18	32.1	17.695	32.64	1.84459
ENSMUSG00000056666	Retsat	9985	8829	13912	12463	186.78	152.79	254.73	210.39	169.785	232.56	1.36973
ENSMUSG00000039917	Rhbdd2	672.56	555	856	964	8.81	7.68	12.83	13.44	8.245	13.135	1.59309
ENSMUSG00000037991	Rmi2	3	2	14	15	0.04	0.02	0.17	0.17	0.03	0.17	5.66667
ENSMUSG00000020642	Rnf144a	323	190	452.28	314	2.95	1.55	3.98	2.65	2.25	3.315	1.47333
ENSMUSG00000047496	Rnf152	292.87	247.71	456.71	331.87	1.54	1.19	2.35	1.6	1.365	1.975	1.44689
ENSMUSG00000034177	Rnf43	756	606	1191	997	9.72	8.24	14.05	12.46	8.98	13.255	1.47606
ENSMUSG00000000740	Rpl13	7104	7181	9399.54	10346.9	630.87	578.96	811.35	852.69	604.915	832.02	1.37543
ENSMUSG00000059070	Rpl18	2941.08	3227.06	4220.1	4385.04	328.47	326.63	459.09	458.13	327.55	458.61	1.40012
ENSMUSG00000039221	Rpl22l1	389	515	588	701	65.42	79.27	97.88	116.15	72.345	107.015	1.47923
ENSMUSG00000063316	Rpl27	276.6	238.71	358.57	541.83	33.31	26.47	41.42	58.78	29.89	50.1	1.67615
ENSMUSG00000030432	Rpl28	2893.97	2856.95	3717.49	4430.69	157.38	142.96	197.58	222.78	150.17	210.18	1.39961
ENSMUSG00000057841	Rpl32	2796	2844	3816	4108	542.53	498.79	719.55	755.79	520.66	737.67	1.4168
ENSMUSG00000062647	Rpl7a	7917.54	8246.59	11744	12391	589.74	559.34	851.26	855.87	574.54	853.565	1.48565
ENSMUSG00000003970	Rpl8	5813	5837	8081	8163	441.57	403.62	598.19	575.01	422.595	586.6	1.38809
ENSMUSG00000024800	Rpp30	51	73	99	107	2.55	3.33	4.83	5.2	2.94	5.015	1.70578
ENSMUSG00000040446	Rprd1a	266	246.25	417.72	364.37	2.85	2.42	4.37	3.57	2.635	3.97	1.50664
ENSMUSG00000090862	Rps13	546.47	696.58	881.07	909.58	75.57	87.73	121.02	120	81.65	120.51	1.47593
ENSMUSG00000008683	Rps15a	2341	2563.86	3497	3722.88	264.38	247.72	460.73	365.34	256.05	413.035	1.6131
ENSMUSG00000040952	Rps19	1529.17	1752.29	2205.22	2418.96	144.73	157.74	201.14	212.87	151.235	207.005	1.36876
ENSMUSG00000044533	Rps2	13319.8	13659.2	19193.7	20611.4	816.32	761.5	1149.24	1165.96	788.91	1157.6	1.46734
ENSMUSG00000028495	Rps6	4766.76	4801.51	6584.57	7875.76	352.08	322.39	472.97	542.86	337.235	507.915	1.50612
ENSMUSG00000047675	Rps8	4733.25	4777	6519.32	7177.44	362.51	332.15	503.01	507.14	347.33	505.075	1.45416
ENSMUSG00000030978	Rrm1	253.4	267.41	417.44	362	3.55	3.71	6.03	4.88	3.63	5.455	1.50275
ENSMUSG00000020649	Rrm2	67	81	191	177	1.52	1.67	4.3	3.89	1.595	4.095	2.5674
ENSMUSG00000006575	Rundc3a	139	139	204	226	3.94	3.49	5.33	5.63	3.715	5.48	1.4751
ENSMUSG00000045092	S1pr1	1664	1664	2640	2097	25.99	23.74	40.15	29.96	24.865	35.055	1.40981
ENSMUSG00000031665	Sall1	558	425	763	659	5.17	3.73	6.93	5.69	4.45	6.31	1.41798
ENSMUSG00000037071	Scd1	58496	34788	59756	81276	559.51	304.25	556.65	710.53	431.88	633.59	1.46705
ENSMUSG00000055200	Sertad3	93	100	204	138	3.87	3.79	8.27	5.28	3.83	6.775	1.76893
ENSMUSG00000040451	Sgms1	306	265	428	389	4.58	4.47	7.4	5.59	4.525	6.495	1.43536
ENSMUSG00000032261	Sh3bgrl2	776	672	1091	1159	7.81	6.18	10.69	10.75	6.995	10.72	1.53252
ENSMUSG00000053617	Sh3pxd2a	721	785	988	1185	3.03	3.01	4.05	4.53	3.02	4.29	1.42053
ENSMUSG00000043183	Simc1	210	183	321	270	4.11	2.88	3.98	2.73	3.495	3.355	0.959943
ENSMUSG00000042700	Sipa1l1	748	652	1143	864	4.58	3.61	6.96	4.82	4.095	5.89	1.43834
ENSMUSG00000041920	Slc16a6	588.84	673.33	1014.44	980.3	7.06	6.85	10.94	9.47	6.955	10.205	1.46729
ENSMUSG00000018900	Slc22a5	946.92	975.17	1719.96	1335.9	15.01	14	26.61	19.38	14.505	22.995	1.58532
ENSMUSG00000025792	Slc25a10	4163.98	3287	5457.99	5450	107.8	75.88	139.79	127.42	91.84	133.605	1.45476
ENSMUSG00000032602	Slc25a20	2688	2871	4267	4376.05	78.15	75.76	120.51	116.5	76.955	118.505	1.53993
ENSMUSG00000019082	Slc25a22	10683	9066	15298	12994	282.4	233.59	426.15	333.47	257.995	379.81	1.47216
ENSMUSG00000024818	Slc25a45	481	550	710	744	12.45	12.92	17.79	17.92	12.685	17.855	1.40757
ENSMUSG00000016319	Slc25a5	6600	6741	9623	10011	301.66	281.11	427.6	420.93	291.385	424.265	1.45603
ENSMUSG00000040441	Slc26a10	106.36	87.1	166.93	152.21	1.84	1.03	3.26	2.48	1.435	2.87	2
ENSMUSG00000018999	Slc35b4	793	714	1075.49	1084.26	11.32	7.29	12.5	12.19	9.305	12.345	1.32671
ENSMUSG00000089774	Slc5a3	79.15	82	165	98	1.54	0.3	0.72	0.46	0.92	0.59	0.641304
ENSMUSG00000027796	Smad9	72	58	140	105	0.61	0.45	1.15	0.81	0.53	0.98	1.84906
ENSMUSG00000078350	Smim1	33.24	37.19	78.1	49.65	1.36	1.89	4.61	0.91	1.625	2.76	1.69846
ENSMUSG00000022765	Snap29	538	573	822	765	7.37	7.18	10.97	9.59	7.275	10.28	1.41306
ENSMUSG00000098234	Snhg6	72	100	112	180	18.87	21.6	26.73	44.52	20.235	35.625	1.76056
ENSMUSG00000030512	Snrpa1	237	243	370	333	11.13	9.67	16.08	14.15	10.4	15.115	1.45337
ENSMUSG00000060429	Sntb1	1481	1320	1964	2022	29.34	23.89	37.9	36.68	26.615	37.29	1.40109
ENSMUSG00000019804	Snx3	1368	1175	1879	1743	53.19	44.02	71.78	63.46	48.605	67.62	1.39121
ENSMUSG00000063060	Sox7	16	12	30	48	0.23	0.16	0.42	0.63	0.195	0.525	2.69231
ENSMUSG00000075304	Sp5	32	37	109	120	0.76	0.8	2.53	2.62	0.78	2.575	3.30128
ENSMUSG00000018287	Spag7	353	362	491	552	19.14	16.44	24.38	25.91	17.79	25.145	1.41343
ENSMUSG00000074476	Spc24	149.25	82.04	256.26	177.27	9.49	3.19	11.12	6.37	6.34	8.745	1.37934
ENSMUSG00000005233	Spc25	74	113	237	290	3.88	3.98	8.92	10.91	3.93	9.915	2.5229
ENSMUSG00000037211	Spry1	90.63	72	122	147	1.96	1.47	2.67	3.07	1.715	2.87	1.67347
ENSMUSG00000020077	Srgn	131	113	146	242	9.01	6.71	8.65	14.41	7.86	11.53	1.46692
ENSMUSG00000035459	Stab2	668	561	745	1167	8.67	5.58	7.87	10.93	7.125	9.4	1.3193
ENSMUSG00000039156	Stim2	297	233	382	385	3.38	2.47	4.45	4.6	2.925	4.525	1.54701
ENSMUSG00000024966	Stip1	2132.99	1886	3459.99	2669.99	48.81	39.41	77.12	55.99	44.11	66.555	1.50884
ENSMUSG00000020961	Ston2	348	276	449	464	2.2	2.46	2.02	3.03	2.33	2.525	1.08369
ENSMUSG00000019790	Stxbp5	302	311	448	428	2.74	2.31	3.88	3.77	2.525	3.825	1.51485
ENSMUSG00000036863	Syde2	83	69	115	122	0.82	0.63	1.06	1.06	0.725	1.06	1.46207
ENSMUSG00000043079	Synpo	485	285	602	711	5.96	3.56	6.84	8.32	4.76	7.58	1.59244
ENSMUSG00000031939	Taf1d	280	309	399.01	473	8.86	10.18	13.87	14.73	9.52	14.3	1.5021
ENSMUSG00000053580	Tanc2	157	132	237	297	1.47	0.67	2.84	1.13	1.07	1.985	1.85514
ENSMUSG00000056952	Tatdn2	581	484	833	769	11.19	8.8	15.16	13.22	9.995	14.19	1.41971
ENSMUSG00000037287	Tbcel	2089	1469	2617	2456	19.67	12.6	23.99	21.11	16.135	22.55	1.39758
ENSMUSG00000000384	Tbrg4	654	615	843	979.03	18.17	16.42	21.99	24.58	17.295	23.285	1.34634
ENSMUSG00000018604	Tbx3	1061	1179	2164	1815	10.09	10.36	20.11	16.15	10.225	18.13	1.77311
ENSMUSG00000050410	Tcf19	54	10	75	72	1.98	0.29	2.59	2.32	1.135	2.455	2.163
ENSMUSG00000068039	Tcp1	2115.9	2157.26	3201.66	3096.95	53.6	52.01	79.58	67.22	52.805	73.4	1.39002
ENSMUSG00000021177	Tdp1	77	62	103	117	3.31	2.34	3.61	3.6	2.825	3.605	1.27611
ENSMUSG00000035958	Tdp2	246	214	287	388	6.36	5.19	7.23	9.2	5.775	8.215	1.42251
ENSMUSG00000038482	Tfdp1	627	572	873	810	12.51	10.72	19.06	15.88	11.615	17.47	1.50409
ENSMUSG00000025872	Thoc3	406	316	560	535	12.26	8.11	12.73	15.29	10.185	14.01	1.37555
ENSMUSG00000039994	Timeless	71	72	117	129	2.24	2.32	2.79	3.95	2.28	3.37	1.47807
ENSMUSG00000021079	Timm9	325	372	533	549	27.8	27.67	42.06	39.27	27.735	40.665	1.4662
ENSMUSG00000007589	Tinf2	249	244	394	367	7.39	6.6	11.33	9.96	6.995	10.645	1.5218
ENSMUSG00000032397	Tipin	80	76	149	121	4.26	6.47	15.3	8.5	5.365	11.9	2.21808
ENSMUSG00000063406	Tmed5	2159	2239.69	3612.05	3712.84	74.57	46.01	90.65	72.37	60.29	81.51	1.35197
ENSMUSG00000050777	Tmem37	1667	1653	2331	2347	70.57	63.83	96.13	91.44	67.2	93.785	1.39561
ENSMUSG00000028221	Tmem55a	273	212	401	409	5.74	4.07	8.21	7.88	4.905	8.045	1.64016
ENSMUSG00000043085	Tmem82	730	660	914	1043	18.34	14.84	21.96	23.59	16.59	22.775	1.37281
ENSMUSG00000010307	Tmem86a	120	77	136	179	3.36	1.97	3.71	4.6	2.665	4.155	1.5591
ENSMUSG00000093904	Tomm20	1150.47	1169	1573	1951.82	36.72	24.06	35.71	52.84	30.39	44.275	1.45689
ENSMUSG00000005674	Tomm40l	355.96	307.56	723.03	471.69	4.04	3.81	7.67	5.47	3.925	6.57	1.67389
ENSMUSG00000032555	Topbp1	287.1	217.52	420.46	381	3.62	1.92	4.05	3.38	2.77	3.715	1.34116
ENSMUSG00000031799	Tpm4	722	563	870	951	16.93	12.05	19.87	21.08	14.49	20.475	1.41304
ENSMUSG00000054517	Trim65	147	151	225	209	1.91	1.82	2.78	2.48	1.865	2.63	1.41019
ENSMUSG00000023348	Trip6	346	271	491	460	8.26	6.35	12.35	10.49	7.305	11.42	1.56331
ENSMUSG00000022010	Tsc22d1	777	1503	2029	2337	26.7	46.96	62.79	68.97	36.83	65.88	1.78876
ENSMUSG00000035944	Ttc38	1704	1808	2717	2426	21.21	20.55	32.91	27.59	20.88	30.25	1.44875
ENSMUSG00000038172	Ttc39b	781	852	1370	1066	5.57	4.69	7.35	6.17	5.13	6.76	1.31774
ENSMUSG00000023004	Tuba1b	2870.31	2146.75	4081.97	3622.4	85.29	58.18	118.56	98.83	71.735	108.695	1.51523
ENSMUSG00000001525	Tubb5	2527	1910	4234	3756	46.68	32.03	75.52	62.9	39.355	69.21	1.75861
ENSMUSG00000035198	Tubg1	623	675	996	923	17.84	18.39	27.81	24.28	18.115	26.045	1.43776
ENSMUSG00000020561	Twistnb	261	280	355	435	3.69	2.73	3.68	4.34	3.21	4.01	1.24922
ENSMUSG00000005575	Ube2m	776	708	1069	1079	44.66	35.87	58.91	58.68	40.265	58.795	1.4602
ENSMUSG00000008604	Ubqln4	800	602	1012	1124	12.33	8.51	15.64	15.25	10.42	15.445	1.48225
ENSMUSG00000022111	Uchl3	269	300	391	471	18.27	18.56	25.87	29.61	18.415	27.74	1.50638
ENSMUSG00000018189	Uchl5	266.05	222	388.31	403	8.35	6.26	12.16	12.3	7.305	12.23	1.6742
ENSMUSG00000002550	Uck1	617.99	596	975	959	17.33	14.85	26.58	24.27	16.09	25.425	1.58017
ENSMUSG00000029260	Ugt2b34	10462	11034	18550	15321.8	162.71	156.84	280.65	217.65	159.775	249.15	1.55938
ENSMUSG00000054630	Ugt2b5	12669.5	13305.3	20567.2	16759.1	348.42	334.06	550.93	422.75	341.24	486.84	1.42668
ENSMUSG00000001228	Uhrf1	44	28	78	52	0.59	0.35	0.99	0.62	0.47	0.805	1.71277
ENSMUSG00000022814	Umps	628.99	591	940	841	8.47	7.28	12.33	10.36	7.875	11.345	1.44063
ENSMUSG00000020099	Unc5b	64	54	118	112	0.49	0.38	0.89	0.79	0.435	0.84	1.93103
ENSMUSG00000059534	Uqcr10	1276	1433	1869	1904	372.24	374.85	524.72	528.27	373.545	526.495	1.40946
ENSMUSG00000032010	Usp2	205	73	231	280	3.72	1.4	4.31	5.13	2.56	4.72	1.84375
ENSMUSG00000038250	Usp38	525	558.34	772	764.61	5.18	5.01	7.35	6.83	5.095	7.09	1.39156
ENSMUSG00000039046	Usp6nl	801	856	1267	1295	4.93	4.67	7.96	7.6	4.8	7.78	1.62083
ENSMUSG00000022313	Utp23	94.96	106	137	169.56	2.06	2.65	2.4	3.93	2.355	3.165	1.34395
ENSMUSG00000046230	Vps13a	319	348	572	601	2	2.01	3.38	3.42	2.005	3.4	1.69576
ENSMUSG00000058486	Wdr91	584	524	1018	818	7.86	6.43	17.26	10.04	7.145	13.65	1.91043
ENSMUSG00000029364	Wsb2	1249.05	1209.68	1701.87	1854.75	25.57	22.38	37.41	35.39	23.975	36.4	1.51825
ENSMUSG00000034667	Xpot	1594	1539	2127	2429	20.39	18.16	29.21	30.63	19.275	29.92	1.55227
ENSMUSG00000028933	Xrcc2	17	29	66	42	0.25	0.42	0.97	0.88	0.335	0.925	2.76119
ENSMUSG00000022634	Yaf2	306	296	424	470	9.22	8.06	12.19	12.68	8.64	12.435	1.43924
ENSMUSG00000051391	Ywhag	2893	2462	3863	3705	41.64	30.95	52.09	47.42	36.295	49.755	1.37085
ENSMUSG00000034333	Zbed4	229	211	329.06	320	1.92	1.76	2.68	2.45	1.84	2.565	1.39402
ENSMUSG00000102049	Zbed6	257.27	165.61	419.52	310.24	2.35	1.38	3.72	2.58	1.865	3.15	1.68901
ENSMUSG00000027387	Zc3h8	41	29	55	83	1.33	0.86	1.73	2.47	1.095	2.1	1.91781
ENSMUSG00000051034	Zfp11	30	35	51	62	0.35	0.38	0.59	0.67	0.365	0.63	1.72603
ENSMUSG00000044934	Zfp367	210.94	237.84	330.67	318.8	4.48	4.92	8.37	7.94	4.7	8.155	1.73511
ENSMUSG00000064264	Zfp428	21	21	38	45	1.79	1.03	1.92	2.56	1.41	2.24	1.58865
ENSMUSG00000067424	Zfp563	23	36	45	65	0.85	1.37	1.75	3.55	1.11	2.65	2.38739
ENSMUSG00000039789	Zfp597	137.78	137.53	240.63	187.53	1.66	1.66	3.14	2.38	1.66	2.76	1.66265
ENSMUSG00000066880	Zfp617	270.88	307.01	436.31	393.3	4.43	4.59	6.96	5.89	4.51	6.425	1.42461
ENSMUSG00000048921	Zfp689	24.83	19.89	50.82	48.42	0.33	0.23	0.7	0.57	0.28	0.635	2.26786
ENSMUSG00000003929	Zfp81	87	52	107	115	0.59	0.32	0.71	0.71	0.455	0.71	1.56044
ENSMUSG00000069208	Zfp825	331.55	439.19	556.11	551.73	12.02	14.5	19.31	17.94	13.26	18.625	1.4046
ENSMUSG00000061371	Zfp873	37	46	77	71	0.96	1.03	1.77	1.5	0.995	1.635	1.64322
