# Supplementary material for: Acute liver steatosis translationally controls the epigenetic regulator MIER1 to promote liver regeneration in a study with male mice
Source: Nat Commun. 2023 Mar 18;14:1521. doi: 10.1038/s41467-023-37247-9 (PMC10024732; doi:10.1038/s41467-023-37247-9)
Supplement: Supplementary file 6 — Supplementary Data 3 [file 41467_2023_37247_MOESM6_ESM.xlsx]

## Sheet: TOTAL-Mean
Name	NCD.0h.1	NCD.0h.10	NCD.0h.2	NCD.0h.3	NCD.0h.4	NCD.0h.5	NCD.0h.6	NCD.0h.7	NCD.0h.8	NCD.0h.9	NCD.24h.1	NCD.24h.10	NCD.24h.2	NCD.24h.3	NCD.24h.4	NCD.24h.5	NCD.24h.6	NCD.24h.7	NCD.24h.8	NCD.24h.9	HFD.0h.1	HFD.0h.10	HFD.0h.2	HFD.0h.3	HFD.0h.4	HFD.0h.5	HFD.0h.6	HFD.0h.7	HFD.0h.8	HFD.0h.9	HFD.24h.1	HFD.24h.10	HFD.24h.2	HFD.24h.3	HFD.24h.4	HFD.24h.5	HFD.24h.6	HFD.24h.7	HFD.24h.8	HFD.24h.9
CE(16:0)	9.85211	7.9265	11.9007	7.31047	8.87313	26.3016	3.9993	3.43942	6.45189	6.67693	29.1414	28.8892	18.722	13.5019	12.44	38.7588	21.9864	15.7604	21.72	18.1888	65.4988	44.268	207.906	169.881	231.573	109.829	182.822	22.4295	166.513	71.0648	89.7836	46.9971	124.261	125.281	113.444	307.338	150.846	35.2079	53.9167	45.6863
CE(16:1)	15.6401	22.17	17.9011	9.99058	22.8945	53.116	9.29429	6.4551	22.7725	12.0266	65.0136	59.4606	62.0132	33.1791	21.6885	99.5139	42.4234	43.2204	46.2855	20.8884	136.386	69.5631	316.801	389.146	584.674	655.763	442.502	22.4295	468.152	157.828	290.441	93.1494	235.641	237.328	325.694	41.2935	435.532	662.88	674.074	69.5903
CE(18:1)	100.867	129.543	112.236	89.7854	101.336	337.571	113.963	46.5866	146.746	143.949	445.683	510.32	469.408	260.072	249.183	908.854	340.94	298.184	213.811	224.311	2637.31	644.042	8895.06	6659.9	6460.72	5668.84	6310.75	22.4295	18.939	1353.78	2617.11	1891.73	2674.92	2682.73	3367.74	8070.94	4022.08	7563.3	10003	1048.09
CE(18:2)	396.224	385.266	431.696	452.507	388.518	1207.88	369.834	264.554	580.646	676.729	2400.8	1512.28	2472.45	1594.44	1414.21	3583.97	2357.89	1125.01	989.854	1351.25	3264.44	1881.81	7323.87	6000.63	7294.56	5137.57	5571.63	11801.9	9377.83	2475.9	3571.51	3006.15	4644.49	6137.99	8422.85	41.2935	10432.9	35.2079	53.9167	2993.1
CE(18:3)	47.5898	87.0801	114.187	96.8223	114.031	260.46	91.9658	67.1518	85.5816	112.656	857.304	355.709	395.067	404.791	221.903	890.589	355.651	284.998	278.937	310.283	471.389	180.899	603.469	859.626	956.326	643.136	782.819	22.4295	966.307	252.951	1134.34	634.9	717.386	989.918	1321.7	41.2935	1828.64	35.2079	53.9167	459.687
CE(20:1)	2.80527	1.17032	2.14904	1.75305	2.65936	3.42942	2.18078	3.43942	2.229	2.67984	5.86968	6.6501	3.19586	2.31521	3.02974	10.9679	5.10632	4.18646	3.86769	3.55515	26.7388	9.35765	77.0718	52.9313	78.6587	69.8405	65.3762	22.4295	73.2048	16.6077	16.0745	7.47812	30.2298	31.1349	35.4313	124.978	74.6101	123.132	114.298	7.5194
CE(20:2)	6.11585	8.89513	5.40986	5.11049	5.79248	17.9938	6.02331	3.43942	6.96069	8.50359	39.5825	21.179	17.0265	16.7081	17.0061	41.3466	16.9464	21.7578	16.6598	18.6317	65.0973	33.4697	125.493	127.812	212.475	166.942	171.208	22.4295	134.015	38.8147	40.8533	40.7941	60.2666	64.2576	98.498	229.054	124.782	35.2079	53.9167	24.6194
CE(20:3)	46.5644	36.036	38.9249	33.6904	30.9709	98.0328	25.837	19.3747	48.5669	38.9974	141.813	96.6922	104.358	80.5201	47.6313	113.976	71.0628	97.1837	71.7862	88.144	314.547	160.843	853.839	587.216	579.224	475.571	578.139	22.4295	730.545	230.455	201.965	168.063	329.353	248.664	345.809	900.591	385.859	811.431	830.606	99.3097
CE(20:4)	360.577	144.16	278.024	267.071	170.069	542.318	176.584	182.327	264.07	347.966	705.637	405.873	546.778	380.815	430.444	376.843	328.607	554.021	494.805	548.689	1484.16	2174.11	26.0933	1579.42	20.8635	1030.02	1631.22	22.4295	2037.04	2508.74	1504.9	1733.12	1706.2	1744.99	1570.63	2145.37	1610.44	2189.49	2602.03	946.346
CE(20:5)	57.1828	40.2362	56.5703	51.8858	60.7598	151.064	35.4039	37.4533	59.3029	86.2691	193.02	124.399	90.5684	71.0794	65.5446	115.529	74.1043	64.0995	77.1748	76.1563	79.03	57.1804	126.82	148.786	138.271	91.5705	94.0213	22.4295	132.12	63.0722	103.742	99.8309	125.886	101.587	133.48	41.2935	122.299	35.2079	53.9167	89.1895
CE(22:1)	1.74205	1.04937	1.84442	3.45453	4.5137	3.28031	1.84189	1.99958	1.19325	1.64047	2.66809	2.80159	3.04944	1.85883	1.28132	5.04704	2.70796	3.115	2.46898	2.6502	10.9989	5.35172	25.2512	30.5574	24.9789	29.2148	27.9239	22.4295	41.4911	4.6647	11.0282	3.4473	13.198	18.8667	22.9514	59.2006	33.3943	35.2079	53.9167	2.43973
CE(22:2)	3.54947	1.16146	1.65548	1.50778	1.82639	3.8778	1.52522	1.75255	1.75697	1.81139	8.61584	5.61887	6.3857	3.03786	1.98655	7.26625	3.15662	5.72856	3.59341	4.56337	11.7015	5.51818	19.4994	19.6504	23.4667	26.8516	25.8203	22.4295	32.28	6.17093	11.0081	6.37034	12.1848	15.1312	19.911	41.2935	27.2542	44.1504	53.9167	6.02084
CE(22:4)	12.1614	5.66047	5.64186	8.76424	9.47049	24.5496	4.1689	3.19307	18.939	9.66471	95.5166	48.3666	45.3101	37.1022	26.099	44.7677	30.8789	59.184	61.482	94.7667	51.4036	45.251	167.924	180.248	258.54	127.742	130.694	273.088	111.231	73.316	107.315	148.034	233.46	81.9746	183.874	241.114	154.465	275.564	265.574	74.8807
CE(22:5)	33.0798	19.3687	22.4492	16.1084	14.4653	43.5088	15.7607	6.9204	28.1459	25.4597	167.059	110.311	172.302	75.1531	48.7876	128.143	93.2258	128.536	124.857	114.792	64.4486	88.8917	156.393	173.629	168.81	139.978	126.373	322.33	179.064	82.1136	82.7773	105.829	182.506	134.491	182.38	309.526	183.408	35.2079	347.741	114.459
CE(22:6)	448.591	293.498	593.111	326.919	353.954	1078.69	367.895	244.768	490.744	562.444	1829.27	1710.93	1398.18	1006.54	882.299	1403.81	1139.49	688.44	1141.67	1216.11	1050.19	1296.66	1720.37	2401.66	1524.13	1063.99	1389.18	2526.56	1531.12	1075.26	1322.82	864.584	1067.67	1495.62	1754.61	41.2935	1390.09	2340.61	53.9167	897.265
CE(24:1)	4.71478	4.83239	3.85056	3.45453	4.5137	0.869602	3.9993	3.43942	4.73053	4.64911	1.0321	25.7392	26.0172	0.536633	15.1012	0.610026	16.7791	18.871	0.834752	0.759605	0.760384	0.955393	1.29855	1.21478	0.879976	2.35112	1.91757	22.4295	1.88156	17.2921	0.653016	0.618364	0.79808	0.812161	1.26666	2.34258	1.35935	2.99667	2.94452	35.0276
Cer(18:0/22:0)	20.2324	7.35056	15.6332	14.1035	8.93734	15.3796	3.9993	8.43483	12.4425	14.9794	11.842	13.3685	14.388	16.5716	9.12132	13.5248	12.7153	14.9054	13.7533	18.78	13.3152	16.2128	19.1639	9.21093	12.0371	13.3724	11.4465	14.282	12.9939	15.8244	12.066	17.6365	17.2891	12.7114	14.592	12.5936	12.2905	16.3431	19.7218	15.044
Cer(18:0/22:1)	0.984373	1.17911	3.1048	1.21026	1.14277	2.32375	0.713226	0.85765	0.771723	0.81178	1.50376	1.14972	0.896328	1.07188	1.09259	1.69575	1.32122	1.21343	0.750471	1.66555	1.4527	2.80286	5.43713	2.46752	4.75042	19.972	3.71037	4.32478	3.59441	2.77083	1.65613	3.04208	3.27744	1.67875	0.528786	2.9767	2.32018	2.46436	5.05713	1.88708
Cer(18:0/24:0)	17.8994	6.39503	13.5267	14.2275	9.31601	16.8135	7.45759	11.1544	14.4474	18.7846	15.8442	12.0668	13.6961	16.4349	7.111	15.0002	13.4076	15.5415	13.6798	16.076	3.52703	4.749	5.34644	3.95475	5.18485	7.12264	4.8286	7.83504	4.32011	5.6836	5.81067	8.42208	8.18682	5.53595	6.65071	6.93915	8.08875	6.56816	10.6614	6.95212
Cer(18:0/24:1)	13.7257	12.9189	10.764	14.0097	9.21168	18.1655	10.601	9.78251	16.5268	15.5995	16.7765	18.3616	15.309	19.2928	9.2121	22.0439	18.0513	18.9975	18.3984	22.1479	5.54717	9.8847	10.5523	6.65131	11.8795	15.2643	10.1494	14.2663	8.31517	10.1408	6.63418	11.7288	13.2498	9.33599	11.3583	10.2198	11.8795	13.4825	15.2515	8.81436
Cer(18:0/26:0)	0.183479	4.83239	3.85056	3.45453	0.0812995	0.174056	3.9993	0.142534	4.73053	4.64911	0.0876057	0.085264	0.0785738	0.0819344	0.0997186	34.2163	0.183643	18.871	21.3995	0.103695	0.0909759	0.103967	26.0933	16.7837	0.0659069	19.972	0.115462	22.4295	0.0911475	17.2921	0.0731585	0.070656	0.162817	36.7584	0.0722151	41.2935	34.896	0.0693348	0.0896742	0.0706766
Cer(18:1/14:0)	0.354741	0.330421	0.154245	0.240691	0.301906	0.311015	0.444009	0.456386	0.292449	0.422687	0.281722	0.316188	0.367692	0.269174	0.53979	0.30625	0.473783	0.217515	0.396924	0.396509	0.259283	0.420848	0.374573	0.210822	0.363796	0.393554	0.236193	0.351748	0.21632	0.221843	0.23659	0.354114	0.39686	0.510823	0.382781	0.369295	0.316867	0.267234	0.203885	0.28217
Cer(18:1/16:0)	15.3106	17.542	13.4897	17.3827	13.5259	16.4693	12.6938	11.6964	19.2307	15.2379	20.8409	25.1388	20.536	19.8107	13.5512	19.5485	17.5515	17.4687	18.0472	26.1906	10.4887	14.4148	17.2086	11.9582	20.0018	17.3265	10.5712	17.2257	13.0523	11.4627	15.3847	21.8639	23.4346	18.6566	23.5896	18.415	14.4673	17.7179	19.8591	13.6057
Cer(18:1/18:0)	1.19737	1.15215	1.38574	1.41609	1.03622	1.55976	0.87766	0.785567	1.51465	0.975655	1.65409	1.66644	2.22349	2.81517	1.95563	1.68359	1.02669	1.12676	1.35725	2.43973	1.43035	2.10762	2.54467	1.45198	3.24632	2.72713	1.16831	2.58331	1.88115	1.98429	2.5821	53.1001	39.602	36.7584	3.90818	2.88119	2.14233	2.71371	4.46206	2.92149
Cer(18:1/18:1)	4.71478	4.83239	3.85056	3.45453	0.0690681	9.06935	3.9993	3.43942	0.117076	4.64911	0.268081	0.151592	0.121848	0.112937	15.1012	0.0943901	16.7791	0.0749044	0.134182	0.156007	0.0608539	22.2203	0.0621272	0.157926	0.130354	0.385592	0.277345	0.439633	0.0794277	0.121541	0.221356	0.0669007	0.32255	0.399574	0.211261	41.2935	0.265738	0.209584	0.27242	0.181684
Cer(18:1/20:0)	3.99601	2.9981	3.64341	3.22459	3.10557	4.37674	2.31832	2.64418	3.63415	3.12374	5.14316	6.68816	5.93116	6.5936	4.22598	5.83374	4.31252	4.74429	4.44341	7.4964	5.1054	7.7005	7.63614	4.46637	7.78009	6.3399	4.60771	7.46118	7.45946	6.46177	8.76995	13.2042	39.602	36.7584	35.6483	8.89777	8.31146	10.0036	12.3938	8.45266
Cer(18:1/20:1)	0.0667219	0.153404	0.0750433	3.45453	4.5137	0.19963	3.9993	0.0627043	0.108508	4.64911	0.244327	0.242251	0.139346	0.164223	0.172792	0.285203	0.17151	0.138147	0.173118	0.207901	0.109473	0.346803	0.454427	0.179303	0.53858	0.7417	0.575686	1.27757	0.519617	0.135776	0.410104	0.343063	0.945112	36.7584	0.757657	41.2935	0.870662	35.2079	1.13559	0.254757
Cer(18:1/22:0)	135.353	52.3011	106.904	88.9442	73.0098	109.614	55.1054	66.1908	99.5819	102.111	90.8537	119.272	114.762	114.742	66.5277	107.52	90.1788	94.8629	84.2729	149.303	92.5261	119.124	111.371	82.4532	86.9986	88.1246	64.9773	112.634	132.757	81.7802	107.724	116.389	126.703	120.014	123.042	95.2364	77.9234	116.572	53.9167	104.231
Cer(18:1/22:1)	6.35435	7.68519	5.78137	4.66884	5.58533	12.5423	8.30737	5.19972	8.29593	7.86599	9.83603	12.0385	8.62603	7.80022	7.84842	13.39	12.4726	10.9579	8.46895	10.5779	6.33829	9.47042	15.0779	8.28793	12.1618	15.1554	6.82526	13.1912	10.3049	5.81864	6.91537	8.79995	12.7202	9.9906	11.5514	8.86454	8.798	11.6128	13.1377	6.3667
Cer(18:1/24:0)	134.633	53.4753	89.7868	88.1923	78.6616	110.523	52.8172	67.6495	105.687	136.275	122.788	117.22	117.251	115.522	53.1672	107.066	101.228	95.9201	91.5331	137.296	27.6937	39.186	38.1715	25.7357	43.2184	44.6168	29.6798	55.9133	48.8852	32.9056	43.2292	57.5246	55.3342	47.4981	57.5913	58.6254	46.9338	60.3279	83.0401	38.88
Cer(18:1/24:1)	114.718	83.5714	84.8951	84.1269	74.0735	141.301	78.6257	75.8692	122.753	126.43	163.807	160.818	132.194	142.943	85.5619	185.035	139.075	133.901	126.471	178.525	47.6533	74.2216	85.7529	58.7583	95.8111	106.638	56.9026	119.934	77.6968	57.9159	55.4993	87.9501	89.9009	86.5619	100.193	91.6482	78.1686	120.589	118.688	60.6098
Cer(18:1/26:0)	0.744454	0.540034	1.01349	0.54713	4.5137	0.771128	3.9993	0.617918	0.952816	0.892338	0.974032	0.615857	0.532241	0.707447	15.1012	0.844911	0.758022	18.871	0.638999	0.904044	12.6289	22.2203	26.0933	16.7837	0.654073	19.972	0.472181	0.739433	0.533481	0.588009	28.5781	0.597064	0.671616	0.667795	0.534528	0.849361	34.896	35.2079	0.764852	35.0276
Cer(18:1/26:1)	0.324181	0.255044	0.29414	0.283413	0.168912	0.456266	0.188608	0.243449	0.418866	0.393075	0.643726	0.550371	0.400081	0.500263	0.276134	0.747379	0.540388	0.346599	0.470612	0.612917	0.0484575	0.132128	0.140919	0.0711145	0.176419	0.208098	0.104898	0.317392	0.105844	0.135302	0.165232	0.283782	0.365051	0.371468	0.41345	0.463484	0.292688	0.398184	0.422633	0.197158
DAG(14:0/16:1)	4.71478	0.940208	0.711026	3.45453	0.816985	2.16633	1.48702	0.914664	1.54121	0.940489	1.21064	1.36578	1.16645	0.713314	0.691435	1.74004	0.78092	0.729008	1.10992	1.26452	0.631019	1.41725	2.47702	1.49974	20.8635	2.36104	1.43705	2.58694	0.972141	1.2704	0.933735	2.53401	1.32319	1.58456	1.8781	2.33618	2.1842	1.97983	2.24285	1.05322
DAG(14:0/18:1)	5.91911	4.57137	3.39394	3.45864	4.97206	12.1611	6.24072	3.52589	6.8065	6.86262	7.3466	8.89337	6.96808	5.22422	6.01803	11.8387	5.6032	5.91604	5.9585	7.07403	10.6176	18.4727	28.9498	17.0198	20.8635	26.7805	10.7256	27.1345	17.4241	17.2921	9.74904	18.9353	15.2605	20.4026	12.5724	21.099	15.2351	14.3918	24.2283	10.4697
DAG(14:0/18:2)	7.68328	8.94162	6.36057	5.80615	7.77974	14.4325	6.97159	6.37098	13.127	12.2128	20.6963	23.0571	24.7986	14.8529	16.2154	30.9912	14.9254	14.8191	18.9322	15.4176	7.53375	12.0356	19.4443	9.95548	20.0675	15.26	7.03722	16.2281	13.7163	11.7969	15.6261	31.4639	19.1484	25.0987	19.234	24.2288	22.6432	18.0295	53.9167	16.2329
DAG(14:0/18:3)	0.543655	0.583426	3.85056	0.359418	0.531022	1.19246	3.9993	1.00081	0.74548	0.685911	0.957972	1.85863	1.32598	1.07626	0.887491	34.2163	0.687363	0.718374	1.37754	0.544743	0.428081	0.6077	0.917364	0.525821	1.28365	0.652211	0.316194	0.786693	0.550649	0.628835	0.792393	1.62257	1.27427	1.82125	0.786819	1.75013	1.52851	1.1495	2.18448	0.726637
DAG(14:0/22:6)	1.20315	1.49025	0.667738	0.700267	1.30421	2.54962	0.792327	1.33399	1.98722	1.76835	7.05149	4.21741	6.97189	4.04709	3.61779	6.6069	3.13214	2.63694	6.04065	3.1787	1.21145	3.0151	4.51751	1.89012	5.99988	2.59372	0.80959	2.31362	1.69361	2.94599	4.05289	53.1001	4.45675	6.51918	4.39712	3.89881	5.18592	3.75311	7.10741	3.82879
DAG(16:0/16:1)	18.5173	17.8469	9.19467	10.1797	16.8445	42.9777	16.9867	14.0126	19.8309	16.3	14.8745	33.5038	18.5706	9.6831	12.7922	44.2429	17.3566	18.7511	17.4236	11.702	19.0056	38.4598	64.4335	35.2262	20.8635	58.8606	23.086	55.9041	35.8512	34.1735	21.2308	46.1499	25.1784	35.7229	35.3586	45.2299	34.5866	36.3288	46.193	24.1745
DAG(16:0/18:1)	249.432	219.434	155.682	158.31	211.406	472.67	201.594	163.919	266.491	261.068	233.251	450.775	328.834	196.107	206.299	490.309	309.224	281.993	265.639	249.084	488.763	980.208	1352.92	739.589	20.8635	1070.4	485.977	1276.02	860.95	939.116	473.669	979.671	587.406	732.102	662.255	895.919	713.01	725.896	1081.27	487.421
DAG(16:0/18:2)	298.147	249.565	214.14	242.798	287.712	487.463	198.804	236.664	367.098	338.877	497.697	976.689	688.14	423.871	458.046	812.573	610.292	570.95	576.309	508.931	342.231	621.818	677.298	395.019	714.08	464.41	263.14	586.404	604.217	505.677	519.933	1038.95	598.002	758.551	667.005	797.947	727.521	615.776	1036.02	556.459
DAG(16:0/18:3)	15.6405	13.2623	14.2364	12.8182	17.4502	26.5996	11.5746	14.5691	19.0772	17.0942	23.936	39.4827	33.3308	20.1523	21.0314	47.3918	23.9909	26.5908	30.1211	21.5578	14.6633	28.0515	33.3468	21.0412	32.3693	19.228	12.5552	23.1026	26.6695	21.6653	23.9162	53.1001	29.0243	38.0786	30.5561	35.3888	35.4024	29.5294	48.1996	25.3026
DAG(16:0/20:3)	9.64713	5.30618	6.85142	5.92111	5.40793	14.9735	7.01255	6.37808	9.00239	12.9232	10.4524	8.98757	9.14567	6.77036	5.53418	11.176	7.60322	8.77051	7.4266	9.2336	12.3515	22.2203	26.0933	14.1793	20.134	19.972	9.81023	22.4295	17.0054	18.1186	5.04269	11.7712	8.54271	8.41266	10.0924	10.1133	9.6298	8.68684	12.2576	5.79296
DAG(16:0/20:4)	44.4322	20.178	32.2283	27.3678	23.1129	50.639	22.2032	21.6195	32.398	42.8459	45.9457	46.701	46.8345	31.6182	23.3847	38.7958	34.2483	31.829	34.6884	35.6947	51.7969	22.2203	26.0933	60.0339	82.386	79.8525	37.1716	64.8332	65.4082	17.2921	52.9508	85.0867	58.4401	59.5769	55.7646	52.2536	55.9577	46.8519	75.665	53.8475
DAG(16:0/20:5)	2.63142	1.2879	1.42	2.08877	1.93607	4.1701	1.5623	2.32635	2.35608	3.48013	3.79539	4.98312	4.36503	3.02424	2.97873	4.11765	3.95131	4.13825	4.90572	2.61672	0.96064	2.36274	2.44971	1.42665	1.68322	1.51953	1.07848	1.86561	2.58544	1.87352	1.59709	4.52564	3.10457	3.05688	3.83414	2.55098	3.00573	3.15582	3.78142	2.20657
DAG(16:0/22:5)	8.44339	5.98963	6.76589	6.11175	8.27937	14.1072	5.77782	6.11777	6.43295	8.18249	9.62223	16.7072	14.5101	9.50774	8.60587	17.2913	10.9614	10.4307	10.1772	11.3022	12.6289	30.514	28.3824	14.8014	30.0637	18.4469	8.52012	16.1882	19.7565	24.3845	12.2629	29.1247	19.8323	22.7575	20.6628	22.5815	20.9406	20.368	29.8021	20.6971
DAG(16:0/22:6)	46.747	42.0002	46.2219	38.4295	42.2214	94.3569	34.8616	36.2719	49.3741	64.2569	148.674	160.025	168.368	99.2728	84.7722	156.534	113.169	103.712	119.284	114.639	108.888	233.746	26.0933	134.618	248.995	154.109	66.442	119.456	107.745	241.668	126.261	259.248	174.876	168.077	158.961	141.633	147.775	127.99	200.996	166.814
DAG(16:1/16:1)	5.23817	9.00154	3.52611	3.38647	6.13093	22.1215	10.1332	5.95059	7.15334	6.46035	6.54134	9.64091	6.48859	2.40538	4.73117	20.3278	6.36916	7.63526	6.64822	3.7143	6.63867	12.6156	26.0933	15.6167	20.8635	19.972	13.8554	28.3442	15.4178	11.2114	8.67636	18.638	9.72138	16.6783	11.0719	20.6953	15.6372	15.7349	18.7871	9.15361
DAG(16:1/18:0)	1.79301	1.51454	0.933067	0.526028	1.01558	3.36385	1.6957	1.67488	2.13267	1.5503	1.73535	2.02743	2.08613	1.37041	0.89973	3.55563	1.07808	1.48971	1.82801	1.4876	2.5335	4.23363	6.93618	3.93822	20.8635	4.64122	2.29887	6.92941	4.36104	4.21848	2.39174	6.15723	2.76947	3.59363	2.61789	5.14588	3.65522	3.56919	4.64335	2.62921
DAG(16:1/18:1)	38.9778	59.0665	23.3117	23.3898	38.4662	120.386	52.9932	36.3578	51.4711	41.7272	40.8529	82.3833	46.3919	23.5416	34.2393	112.2	48.9369	44.4246	41.7213	32.8413	84.3089	155.141	301.841	165.835	20.8635	278.935	129.964	22.4295	179.208	130.71	77.2791	157.914	101.651	149.64	105.216	199.325	137.923	138.845	217.338	78.1465
DAG(16:1/18:2)	42.3413	69.791	31.5473	39.0645	49.9736	126.496	54.682	46.2485	67.5824	58.3378	86.9816	167.77	114.903	63.3049	90.0603	216.257	110.553	110.309	105.72	71.2939	58.6845	89.9382	171.146	94.1155	192.546	134.573	69.3465	146.736	119.922	73.8287	96.6504	197.576	102.237	178.402	121.21	187.401	152.633	135.718	221.486	91.4525
DAG(16:1/18:3)	2.72955	4.41633	2.54596	1.89058	3.9119	9.5653	3.84754	2.9425	4.37256	4.12085	6.22685	10.8019	7.96604	3.23759	4.88513	34.2163	5.84851	5.80499	5.08268	3.73877	2.73453	4.96303	9.47622	6.05342	8.13626	7.37596	3.59316	8.40162	5.72547	4.13974	4.87015	11.1351	5.16603	10.1711	6.1875	9.8224	8.82493	6.8517	12.2901	6.23285
DAG(16:1/20:2)	1.55428	2.24866	1.10812	1.18804	1.55899	3.90216	2.5908	1.88041	1.89256	2.56247	3.82683	5.58592	5.03688	2.56464	2.92875	6.89555	4.20592	3.4891	4.05157	3.72557	3.50504	4.88076	7.78129	4.67097	8.68784	7.94427	3.77886	9.06731	6.33106	3.73558	4.25844	7.89704	5.23025	6.44056	4.86802	9.88929	6.26457	6.67958	9.79407	3.52081
DAG(16:1/20:4)	3.38721	2.62528	1.09638	2.04932	2.19736	5.23682	2.24702	2.37662	2.72194	2.90005	3.57449	5.30888	4.34571	1.41319	2.73084	8.13419	2.91481	3.31784	3.5614	2.70842	4.16017	9.38673	11.9	5.84261	12.706	7.91183	4.05458	7.90558	6.68746	7.1815	4.62089	10.3456	6.25652	8.78123	6.16693	10.1563	9.48748	6.29674	12.9012	6.77354
DAG(16:1/22:6)	7.13397	12.6883	7.21051	6.60218	10.2005	30.9477	12.2584	9.47718	18.5756	11.0996	28.5775	48.6094	39.7413	15.6645	19.8865	34.2163	25.4444	37.3789	30.4072	19.4795	9.7761	15.2258	33.0796	15.9511	28.4249	17.4597	8.1778	15.4425	14.5848	18.2769	19.3271	57.8173	31.3742	36.8639	28.4746	40.7269	37.775	31.5226	48.3979	24.8084
DAG(18:0/18:1)	20.2686	12.9902	3.85056	3.45453	14.7104	28.6423	14.86	3.43942	18.636	19.2625	20.3668	22.4383	26.3859	17.2338	13.6116	28.5608	18.7261	16.9543	20.5189	23.7347	45.6619	73.894	94.7248	59.924	120.221	85.1223	50.3645	95.9581	78.2861	76.0352	38.1353	75.0073	51.713	55.6603	43.8335	78.8377	52.1295	50.2988	79.6455	35.5626
DAG(18:0/18:2)	38.9831	23.7754	27.3436	30.5044	27.9403	52.9716	24.7366	29.122	42.1258	53.0594	89.089	96.1432	92.1485	62.6411	48.8938	101.085	61.7492	66.1037	67.5828	90.1852	59.5839	85.5569	102.077	61.94	90.8503	83.206	49.9672	98.2992	99.4517	83.6988	75.84	149.699	77.9108	100.613	85.8235	120.29	94.3703	86.0578	143.177	70.7528
DAG(18:0/18:3)	1.79593	1.29943	3.85056	1.52176	1.44199	2.53539	1.42625	1.41867	1.97062	2.29311	3.17483	3.09462	4.12094	2.41502	2.24375	4.05067	1.52879	2.2668	2.67125	1.85587	2.24721	3.71785	2.47473	2.36994	3.392	2.93481	2.02251	2.92211	3.43808	2.77304	2.39786	53.1001	2.52464	3.34708	3.24167	4.50599	4.1245	2.64818	53.9167	2.7181
DAG(18:0/22:6)	14.4746	8.20193	11.8927	10.913	9.77362	20.5655	8.60969	10.3415	14.2749	19.4121	36.3065	35.9128	34.8969	26.5913	16.1177	34.2163	24.9206	20.5169	30.4893	36.0144	16.0608	30.0404	35.7808	15.9282	22.9639	17.9437	12.1878	20.4498	16.7072	28.8474	36.1033	62.1006	40.6478	38.255	36.3898	33.6965	38.1564	29.134	45.4688	33.6855
DAG(18:1/18:1)	376.776	447.739	3.85056	271.658	362.339	863.294	435.184	301.146	488.12	400.1	399.769	657.516	518.947	335.71	348.265	758.081	522.253	488.674	436.2	499.711	1078.01	1530.6	2857.63	1634.63	20.8635	2603.98	1516.16	3273.98	2077.45	1413.58	939.81	1598.02	1233.05	1662.97	1313.28	2395.84	1688.32	1745.16	2371.59	796.191
DAG(18:1/18:2)	293.864	358.873	198.523	287.19	326.125	667.094	287.756	262.513	482.015	400.865	598.422	958.111	791.141	541.874	542.482	1024.28	688.384	683.099	674.973	751.546	546.023	665.132	1143.35	727.61	1224.04	938.098	679.009	1259.06	1118.34	592.664	787.512	1354.17	902.588	1305.18	949.089	1607.68	1178.49	1132.65	53.9167	640.923
DAG(18:1/20:1)	15.6977	21.5551	8.32999	11.2211	12.871	38.8757	21.5028	14.3785	20.8508	18.7099	20.8334	27.7612	23.1107	15.7326	13.9412	37.6463	24.1832	21.736	21.8086	29.6207	52.0039	75.2533	152.631	98.6066	20.8635	19.972	91.0761	22.4295	125.66	68.3356	31.7285	52.3883	49.6512	50.6263	49.4294	107.889	73.9697	88.5839	103.974	23.8002
DAG(18:1/20:2)	9.51607	9.90711	4.92358	5.80488	6.55739	19.2384	10.2484	7.46584	11.9049	11.3794	12.7897	17.9846	15.0241	9.96971	8.38853	21.869	15.3323	14.1528	13.264	17.1944	22.1771	33.9677	61.7226	38.9254	20.8635	19.972	32.7081	22.4295	45.2991	34.0632	12.678	30.312	21.0842	25.38	22.5701	41.8601	29.1732	30.8935	42.2372	12.1896
DAG(18:1/20:3)	14.0488	15.1422	8.47295	9.72089	10.1198	27.9389	15.6761	11.1511	19.0803	18.0438	18.3839	24.3939	21.9564	12.4615	10.9926	28.8518	18.0701	20.3943	19.0651	21.8691	35.6733	54.1241	26.0933	50.1644	20.8635	73.2478	39.054	81.2757	69.5886	45.7836	21.4117	36.9505	39.5739	38.8194	34.8254	52.723	41.3714	44.6587	64.3243	19.1251
DAG(18:1/20:4)	42.7878	23.8001	21.7051	22.0975	23.7284	55.6805	27.2218	20.0407	32.6976	37.5266	39.4355	55.0158	53.4872	29.1747	25.1356	57.4157	37.0479	43.8359	42.3189	41.875	75.3311	147.511	189.627	100.947	172.982	113.73	64.6909	135.009	118.915	121.078	77.7579	160.956	119.66	135.589	107.882	170.608	117.484	114.109	190.669	78.4853
DAG(18:1/20:5)	7.71029	6.96887	5.87513	5.74879	5.78004	16.5016	6.75249	5.61651	7.21299	7.64573	14.0564	28.0422	21.2336	12.7478	10.609	27.4609	16.8889	18.7927	14.3386	10.1489	8.77177	13.084	17.0482	8.27316	11.7364	9.58627	7.42597	10.9561	13.7841	11.8913	13.8331	34.6654	27.4815	28.0738	25.5967	34.3976	26.8283	24.3371	36.1875	17.9735
DAG(18:1/22:4)	5.27932	3.29834	2.01037	2.96499	3.00752	6.42947	3.89852	3.1648	4.80153	3.9018	5.87925	7.36926	6.57855	3.7478	3.75755	8.28484	5.55602	6.46074	6.66406	7.49123	10.9487	24.2385	32.1509	14.8405	33.4468	18.3621	9.74731	19.2447	19.1465	20.021	9.54583	22.9095	18.4072	17.7161	17.3801	23.1327	18.4015	18.739	27.5593	10.6846
DAG(18:1/22:5)	7.83293	4.83239	4.21752	3.68075	5.81877	11.076	5.78548	3.64199	7.81366	8.31885	12.1456	9.9932	11.6761	5.90445	6.08304	12.0909	7.76894	10.7189	10.7229	11.5699	18.807	32.1655	38.8208	21.0476	40.1601	25.1892	16.4307	29.0459	33.5301	29.5849	14.2972	37.2565	26.1698	28.2472	22.1464	45.9313	28.3755	29.6958	45.6528	13.8325
DAG(18:1/22:6)	86.5709	102.768	70.4675	75.0176	84.9057	219.544	121.481	91.6251	169.849	142.284	237.243	352.565	336.098	202.779	157.668	379.768	269.709	308.085	287.446	318.831	113.774	140.929	233.931	103.321	197.388	103.207	84.3089	137.392	171.871	114.422	181.09	395.714	286.571	311.694	259.005	371.383	279.025	251.292	411.026	160.862
DAG(18:2/18:3)	21.7393	21.2504	18.1867	24.0695	23.9616	32.8037	15.5695	24.0534	31.0924	32.5735	51.5656	85.726	67.3925	50.5378	46.5889	89.5494	59.6299	54.0737	57.8273	52.6082	16.2528	23.4852	24.7548	16.863	22.3406	14.3613	13.4272	23.535	30.768	13.1678	33.3959	58.9024	35.6004	53.3317	41.3118	50.7431	45.2422	40.6521	73.7114	32.6685
DAG(18:2/20:3)	2.60588	2.19044	0.962781	1.62013	2.29419	4.5083	2.42212	1.40064	2.54708	3.13107	2.34831	4.52211	4.72235	1.96651	2.09656	3.89649	2.18824	2.38064	3.48698	2.76784	4.60757	10.6247	12.0285	8.09443	12.9328	8.51787	5.14843	10.367	9.36711	7.83046	2.98341	8.01084	4.34063	5.53352	4.59996	7.51699	4.26685	4.95008	7.94837	3.15145
DAG(18:2/20:4)	34.3989	17.2173	18.492	19.6551	18.0763	34.011	14.9577	16.1402	26.723	29.1736	48.7132	70.9082	77.729	43.2987	40.7266	76.9679	40.7685	57.2917	62.9632	55.8127	36.8402	77.1051	70.4546	38.7817	59.941	37.004	23.0917	45.4705	58.0156	55.9194	58.821	125.954	84.8685	97.2988	81.7505	103.769	78.4512	70.2854	53.9167	68.0015
DAG(18:2/20:5)	8.69692	6.61786	6.36341	9.20397	8.75067	16.886	5.27385	7.83711	9.67274	10.8434	26.3581	62.9329	48.613	26.9373	21.8282	60.5142	36.5502	45.9784	33.771	19.2951	5.90485	7.83001	9.34818	5.74407	5.5665	4.56899	3.39314	5.98588	8.7764	6.17213	17.7711	44.2519	29.3079	34.609	31.3347	31.1113	27.7491	23.4359	41.0281	20.331
DAG(18:2/22:5)	8.60839	5.13505	5.60837	6.26559	6.51095	11.9029	5.82048	6.95681	9.79087	9.72939	21.3408	20.5275	26.3449	13.925	12.1983	22.1023	15.2212	22.0854	22.4624	25.0477	10.8833	18.503	20.2586	10.9244	16.811	9.57591	6.40197	12.3702	17.981	13.9202	16.2769	33.6819	22.9816	24.8221	20.5173	32.8154	24.053	23.4261	38.9933	13.8332
DAG(18:2/22:6)	76.7688	102.216	70.8229	87.2883	79.1566	174.335	89.7492	79.067	168.017	140.933	393.013	25.7392	504.363	316.003	260.994	479.365	383.237	452.946	412.142	447.18	44.8936	48.0147	66.9669	29.9106	48.2105	25.6862	29.2808	45.9912	76.6484	36.8562	121.679	243.94	152.988	179.894	167.785	197.865	153.036	138.085	238.562	103.197
FFA(14:0)	25.2211	24.0572	3.85056	3.45453	4.5137	20.687	22.59	41.0381	22.2572	4.64911	21.5903	25.7392	32.383	25.2663	21.2329	34.3516	16.7791	23.2944	21.3995	19.9181	25.0238	34.0097	47.0302	30.4145	33.4587	28.6058	28.5459	47.6672	32.9284	33.8753	39.4768	57.1919	32.0253	53.8714	37.8808	55.2673	40.4519	40.689	47.8426	30.836
FFA(14:1)	4.71478	4.92288	1.54392	1.61086	3.73871	4.0461	3.68435	9.54713	4.28795	2.94115	26.198	2.77921	2.86609	5.38489	4.40499	4.43045	4.16754	4.79605	5.1545	6.66885	6.80426	2.55153	4.05096	7.0064	1.4527	4.64584	5.07933	1.77793	3.09438	1.98039	4.07706	4.79766	4.48756	8.59747	7.05258	11.5406	9.2491	10.3858	6.71235	2.34865
FFA(16:0)	1259.59	1299.78	1991.74	1417.26	1282.2	1453.65	1198.74	1384.27	1500.78	1339.03	1138.31	1403.21	1439.76	1673.83	1270.14	1611.73	1604.87	1417.7	1298.12	1262.93	1565.58	1799.71	1873.06	1407.84	1738.14	1381.89	1768.98	2172.83	1498.17	1401.6	2524.56	2530.86	1568.02	2310.35	2114.34	2215.67	1907.04	1731.52	2015.27	1986.71
FFA(16:1)	111.096	166.042	55.6411	54.2765	113.059	166.679	114.151	96.9066	124.607	72.1771	106.1	127.223	115.443	71.0063	99.0551	210.208	103.884	132.482	112.82	90.6332	132.185	129.353	229.941	177.071	261.413	196.715	153.565	237.816	167.085	104.352	126.204	253.154	144.583	273.053	155.681	274.047	232.775	211.587	232.376	129.133
FFA(16:2)	1.8657	4.05779	2.32009	2.17472	4.04807	3.3693	2.4856	3.05164	3.64841	2.39956	4.13429	6.39122	9.23595	5.80104	8.364	9.15421	4.78927	8.06438	5.60152	7.51207	3.53802	3.27837	5.27673	4.44328	5.3381	4.98935	5.19438	7.30113	5.29113	2.77815	7.67473	13.5306	8.3809	36.7584	6.48564	13.5936	11.1178	8.90398	13.1164	6.63262
FFA(18:0)	834.076	847.795	1781	1121.12	770.907	923.934	800.261	1088.2	922.667	1048.59	829.97	689.214	1040.16	1514.05	801.067	995.472	1337.81	917.072	772.237	877.541	1184.72	1441.69	1246.93	919.704	1158.17	986.655	1537.56	1883.49	1032.9	1021.49	2179.02	1851.63	890.335	1438.09	1705.43	1558.12	1176	1110.17	1413.65	1433.27
FFA(18:1)	373.646	624.047	283.009	346.884	490.778	633.079	474.347	358.875	548.768	340.384	356.306	607.809	621.267	380.777	454.156	787.871	545.267	611.961	504.835	550.558	833.603	795.894	1403.92	1059.6	1401.98	1097.48	1101.87	1364.18	1188.65	736.391	940.853	1467.41	1051.51	1634.16	918.185	1827.31	1443.74	1253.61	1496.49	815.49
FFA(18:2)	302.309	498.808	257.143	371.008	474.906	502.757	339.849	346.376	561.627	348.004	487.978	883.008	1002.21	555.766	704.742	1093.05	768.319	991.093	711.177	833.342	420.408	346.955	539.635	441.963	499.252	371.949	448.759	583.581	586.571	313.346	701.663	1336.02	739.067	1388.4	730.703	1366.86	1087.2	886.161	1158.49	683.532
FFA(18:3)	36.1143	65.8611	32.013	45.6517	63.0305	64.0993	43.949	43.6002	68.4782	43.3067	55.8225	108.468	115.552	52.6674	76.29	34.2163	84.7914	115.744	81.011	67.3495	37.6056	32.0632	46.4588	38.1922	42.5252	28.8415	35.0513	48.8688	56.3911	28.5471	76.5495	53.1001	77.8789	36.7584	76.5037	146.559	115.761	85.5961	132.705	74.4952
FFA(20:0)	14.4598	13.7793	20.1809	16.0528	14.063	10.01	13.1472	15.2776	13.2146	15.9187	13.3989	11.9158	12.5514	18.5474	12.0936	12.2822	19.0496	12.8961	11.2028	13.489	14.0048	16.0686	17.5853	13.4541	13.4031	14.6704	17.9232	22.5592	12.016	17.0053	28.5781	19.0372	14.0336	19.7709	19.799	18.4872	14.9069	15.7494	16.786	18.5627
FFA(20:1)	7.24758	13.0124	4.9571	6.34253	8.90815	12.2172	10.7874	8.69242	10.1791	7.3856	8.96099	12.0566	12.4388	7.91909	9.09124	14.6602	12.6001	13.5257	10.79	14.9473	15.7272	16.0745	25.5138	22.414	31.3264	25.8219	20.4055	29.7051	21.5455	14.2791	12.6477	19.3552	15.3589	19.54	14.3102	22.8492	21.8063	19.976	21.1588	10.9371
FFA(20:2)	5.25851	9.13452	4.29029	5.2642	6.3231	8.00553	7.09354	6.26746	7.82613	6.13843	8.50843	11.8563	13.6374	7.42373	8.64903	15.7601	11.9537	13.9987	10.8701	14.3164	8.99756	7.94682	13.4694	11.0727	14.8205	11.0245	9.03422	12.1294	11.7173	8.24355	10.3132	20.3141	12.0429	17.4832	11.6972	17.819	17.2909	12.9698	19.1394	10.3438
FFA(20:3)	13.161	18.0182	10.2199	12.5626	14.2361	18.6504	14.0544	14.3455	17.8955	14.0383	11.8918	17.721	21.8703	10.9543	13.7503	25.4995	15.6098	23.1031	16.1261	19.274	21.6955	21.3309	31.7701	23.9722	28.4381	22.363	21.4992	26.7018	26.5824	17.8395	16.5632	33.7333	24.5425	32.0536	20.2963	33.9372	30.0361	23.6367	29.3396	15.5183
FFA(20:4)	56.6815	47.4033	42.7358	54.4552	44.5301	58.7683	43.0115	45.8059	60.5579	46.615	36.395	45.126	50.7703	35.6305	37.5146	47.6755	38.1744	46.8359	44.418	46.3756	62.5457	86.3685	88.0731	62.0426	81.3509	62.32	50.288	78.3648	66.4292	64.9903	55.704	93.5452	70.0463	92.2802	55.2243	75.5531	78.3122	59.6538	79.4457	50.9652
FFA(20:5)	14.8807	22.754	12.9828	16.11	20.3887	27.4027	17.4279	18.2723	25.4416	16.2893	15.0601	31.0287	21.3176	13.4328	17.7422	34.8965	23.9263	25.6704	23.3978	14.3186	8.51595	7.91843	11.351	7.32347	8.57249	6.13961	6.10404	7.40973	10.6459	6.39464	13.2099	24.2266	21.4686	25.8533	16.591	20.3583	20.7948	15.0307	23.7391	15.0405
FFA(22:1)	4.07864	3.19648	2.47324	2.6229	2.36106	3.55234	2.8162	3.24777	2.60595	2.8528	2.96055	3.23519	2.53408	1.80782	2.31553	2.7731	2.90431	2.90339	3.73311	2.50735	2.88391	3.77176	3.79581	3.84323	3.14529	3.99486	2.83493	3.30724	3.41908	2.95955	2.22392	2.54546	2.15726	2.65571	2.97132	3.13188	2.60862	2.68561	3.01971	2.56778
FFA(22:2)	0.594224	1.01443	0.623763	0.396727	0.632935	0.693407	0.464808	0.8416	0.899004	0.796431	0.903303	1.29278	0.76895	0.610578	0.998375	0.727033	0.768987	1.09186	0.895441	0.984672	0.882357	0.503155	0.784096	0.661459	1.06658	0.694032	0.595683	0.885147	0.857346	0.688041	0.890433	0.969191	0.681213	0.894051	0.601504	1.135	0.880585	0.624161	1.22955	1.15562
FFA(22:4)	5.08414	3.93742	5.85109	3.31676	3.69682	4.03322	3.74931	2.74472	3.6877	3.30002	4.19162	5.29006	5.28579	3.38426	3.68007	5.82599	4.67166	5.52409	5.97115	6.40103	5.74627	10.504	10.3304	6.50275	8.62794	5.06646	4.3876	5.7978	6.53353	7.81411	6.73102	12.329	8.05225	12.0032	7.37091	9.71998	9.14212	8.31604	11.9756	6.85943
FFA(22:5)	9.55718	14.264	7.88965	10.0301	13.0175	15.7211	11.5021	10.9933	15.3991	10.609	13.6386	19.8535	21.8741	13.4411	15.4878	24.6288	18.6098	20.8132	17.9649	19.1604	9.02815	10.8951	12.8473	9.43374	11.3371	7.39359	7.48894	8.68803	11.4612	8.86679	12.4774	23.2083	17.7644	22.2299	14.2952	20.0038	19.0314	14.676	20.8454	12.1409
FFA(22:6)	38.768	57.1487	39.9903	48.6494	49.4691	60.9737	50.5162	52.1197	70.1541	52.306	65.0767	80.6317	84.1578	65.3614	64.275	88.6924	74.8126	79.8367	85.333	84.5397	32.5996	32.5789	43.1869	27.7193	36.6501	25.3075	23.7851	33.0967	31.272	29.9168	42.3929	69.7393	53.377	62.0486	42.3917	52.2089	53.8467	44.6353	59.1195	36.6125
FFA(24:1)	1.1139	1.20069	1.0276	1.13884	1.19075	0.882915	0.970675	0.968728	1.23805	1.45617	0.827962	0.647679	0.607821	0.796378	0.628061	1.13016	0.819824	1.06681	1.30213	1.36836	0.614682	0.628695	0.820566	0.513472	0.700322	1.03029	0.628535	0.664786	0.467766	0.659286	0.464765	0.734452	0.442484	0.765265	0.437999	0.936751	1.07092	0.707043	0.805618	0.963009
FFA(24:4)	0.385759	0.442283	0.42365	3.45453	0.461571	0.36863	3.9993	0.332347	0.381264	0.477283	0.882454	1.16067	1.01435	0.500298	0.334057	0.742061	0.817399	0.579001	1.3594	0.887449	0.453703	0.337346	0.600141	0.714017	0.497062	0.330357	0.619045	0.545401	0.510867	0.768647	1.3226	2.03942	1.54623	1.53816	1.08837	1.22873	1.55691	1.56637	1.69904	1.00034
FFA(24:5)	0.685595	1.87386	0.699056	0.97109	1.6909	1.54463	1.08351	1.27818	1.60828	1.14823	3.3616	4.39187	5.66809	2.62492	2.30076	5.50251	3.91496	5.19622	4.59649	4.32166	0.924001	0.958509	1.23977	1.18966	1.41733	0.973811	0.794939	1.04774	1.04005	1.10461	2.57189	6.12466	3.27639	3.70923	3.25144	3.69031	3.73011	3.35906	3.934	2.79731
FFA(24:6)	1.55065	2.2629	1.31548	1.25627	1.75731	1.93928	2.14556	1.92171	2.06403	1.93378	1.58863	2.35184	2.68677	1.37056	1.55784	3.01029	2.13215	2.9496	2.14781	2.29867	1.76671	1.89147	2.27676	1.77764	2.49319	1.63983	1.74573	1.93802	2.02476	1.75224	1.48404	3.02226	1.95656	2.29674	1.89214	2.87392	2.50543	2.17778	2.74352	1.49013
FFA(30:6)	0.401112	4.83239	3.85056	0.421349	0.328546	9.06935	0.421616	0.645889	0.290175	0.484729	26.198	0.375581	0.355579	0.399535	0.375754	0.338552	16.7791	0.436086	0.349084	0.676247	12.6289	0.23084	26.0933	0.232881	0.185211	19.972	13.5759	0.427809	0.335384	0.372452	0.228432	53.1001	0.299322	0.61503	0.44014	0.482601	0.572367	0.322035	53.9167	0.401959
Hex2Cer(18:1/22:0)	0.744159	1.34285	1.38587	1.36111	1.15502	1.70446	1.049	1.0926	1.61131	0.712648	1.7532	1.8736	1.31003	1.19796	0.923953	1.1891	0.835845	1.78988	1.86009	2.17432	1.61954	1.57997	2.09884	1.68464	2.15828	2.2114	1.2344	1.94379	1.24793	1.65306	1.03236	1.0732	1.4851	1.58868	1.20765	1.16033	1.14469	1.35019	1.38458	0.959296
Hex2Cer(18:1/22:1)	0.273566	0.131985	0.0606385	0.151005	4.5137	0.0806551	0.374748	0.0468746	4.73053	0.0645399	26.198	0.101315	0.31338	0.122432	0.0826561	0.0739767	0.413405	0.221497	0.0519227	16.1595	0.0662252	0.312092	0.0884484	0.291455	20.8635	0.143021	0.217462	0.219553	0.161055	0.0744447	0.0565722	0.0233931	0.0507123	0.0264127	0.166314	0.184308	0.301617	0.233039	0.0408645	0.0498472
Hex2Cer(18:1/24:0)	0.729915	1.13333	0.557408	0.908996	0.792337	1.26832	0.75148	0.885775	1.01743	0.645157	1.36972	1.43466	1.32606	0.959449	0.930024	1.33746	0.912036	0.963398	0.979184	1.06275	0.469981	0.471366	0.568754	0.656081	0.712895	0.695057	0.591105	0.779976	0.544143	0.426313	0.305511	0.827016	0.632344	0.578008	0.319741	0.58056	0.294385	0.706294	0.439005	0.153973
HexCer(18:0/16:0)	0.0807801	0.0868272	0.0956302	0.0415182	0.122184	0.061031	0.103338	0.1475	0.0838332	0.0785397	0.20553	25.7392	0.139051	0.125935	0.0983345	0.255868	0.181747	0.141893	0.110389	16.1595	0.110027	0.098509	0.123881	0.112588	0.246258	0.167586	0.124725	0.0917575	0.0866722	0.250508	0.128872	0.137567	0.22095	0.266655	0.0878241	0.150829	0.190085	0.111146	0.0727923	0.109071
HexCer(18:0/24:0)	0.213568	0.176465	0.145942	0.180647	0.166654	0.224821	0.182387	0.179784	0.186181	0.241322	0.289169	0.25828	0.377838	0.346485	0.154385	0.245122	0.316486	0.26025	0.327554	0.305899	0.0929184	0.134078	0.163161	0.146013	0.237255	0.23398	0.137115	0.136598	0.109563	0.180874	0.0948145	0.15463	0.105272	0.0826447	0.180672	0.117077	0.148601	0.17791	0.128113	0.128941
HexCer(18:0/24:1)	0.151487	0.143581	0.0732802	0.123878	0.108208	0.197387	0.152275	0.0913682	0.133805	0.149681	0.297609	25.7392	0.25998	0.164986	0.228192	0.209499	0.256109	0.198511	0.23583	0.297144	0.0897474	0.14185	0.159626	0.138233	0.230255	0.155647	0.0339079	0.132521	0.0579747	0.218516	0.0709983	0.109182	0.112997	0.0678395	0.137183	0.0954238	0.129461	0.121312	0.110804	0.0714268
HexCer(18:1/16:0)	4.59557	6.92305	4.78174	3.90019	3.70805	3.83208	3.79613	4.95977	4.68167	5.33844	7.80508	25.7392	8.85249	6.78845	7.01202	6.17521	6.64378	8.86284	9.37917	9.77343	5.50955	5.9685	8.0339	6.34573	7.77794	8.02729	4.75137	4.95665	4.33601	7.20494	7.18766	9.4739	8.92314	7.53199	10.3075	7.23571	9.36719	7.8048	8.37252	8.54007
HexCer(18:1/20:0)	1.65366	1.8018	1.07368	1.26389	0.898115	1.54703	0.974498	0.925915	1.46362	1.58964	3.30447	5.52571	3.54804	3.31958	3.6525	3.21834	3.62891	3.23241	3.14173	4.42181	3.62406	4.52029	4.37054	3.23791	6.17391	5.13705	3.21218	4.44635	3.22943	5.3622	3.57968	53.1001	6.69537	5.12433	4.2759	5.18013	4.4935	4.50244	4.93269	5.6835
HexCer(18:1/22:0)	12.3307	14.135	8.75019	9.8808	9.90239	15.8748	11.7684	8.65855	11.2227	11.9157	21.2091	29.13	24.3037	19.6386	19.6681	20.9749	25.7661	25.413	21.7455	23.0387	24.0141	27.9929	24.6013	18.2091	31.3911	32.259	14.4977	24.1919	22.539	28.9379	16.838	24.0858	18.5986	14.6914	20.3783	16.8353	15.8016	18.1673	17.1609	22.0353
HexCer(18:1/24:0)	11.2936	11.1134	7.28805	9.1056	8.23376	11.8612	8.66325	9.20316	11.0401	12.6304	13.241	15.8544	17.2735	13.7842	10.563	12.4751	12.8559	13.8826	15.3612	16.9015	6.76888	8.4731	8.26781	6.16579	9.35468	11.1654	5.67712	8.97733	6.17709	9.05649	5.49199	7.15843	6.32011	4.94894	7.35937	6.69331	7.05103	6.77865	6.86675	6.0989
HexCer(18:1/24:1)	7.55038	9.62917	4.97049	6.05186	5.10179	9.23383	7.68296	5.45372	8.2802	7.74831	9.42399	13.7809	10.7467	8.85775	8.19473	9.45105	12.4358	12.8288	11.5118	10.9892	4.34994	6.70882	6.95222	6.09829	11.7823	11.3721	4.81859	7.76326	6.3944	9.12054	4.27308	5.57627	5.21109	4.45222	5.00327	5.65726	4.73161	6.06687	5.37863	4.44183
LPC(16:0)	76.4258	72.2188	67.2245	74.4816	71.9644	9.06935	72.1671	74.9942	77.0334	64.1153	65.3343	86.0973	85.8955	52.365	63.4362	71.0242	69.0402	68.6558	73.1093	67.2323	50.5643	63.9175	77.6721	50.3129	68.8365	60.3737	49.0917	88.9379	51.748	54.3857	65.2434	58.979	65.6086	82.4524	59.5669	56.3962	65.2745	59.7366	47.5599	58.5331
LPC(16:1)	0.594054	0.945077	0.57149	0.678762	0.699544	9.06935	0.991663	0.81304	1.04521	0.827545	0.893291	1.00231	0.810518	0.495402	0.608191	0.960265	0.549838	0.541414	0.522574	0.630302	0.300815	0.444881	0.869088	0.512164	0.705765	0.680956	0.46591	0.888133	0.39608	0.444904	0.719236	0.469397	0.558576	0.944173	0.475025	0.460231	0.743768	0.729541	0.577834	0.505481
LPC(18:0)	58.6025	90.5742	51.8257	69.6353	89.0896	67.4494	60.7075	72.1692	97.5185	78.333	60.9224	76.2403	113.817	75.5079	64.0432	99.4852	64.31	90.5047	67.3416	71.7472	80.7497	94.7201	107.347	100.73	91.8918	93.4884	100.293	81.4792	70.0883	105.805	118.047	53.1001	136.026	113.997	108.608	82.6389	122.661	78.3212	81.5573	93.1511
LPC(18:1)	6.50295	9.41396	4.72206	6.75661	7.4306	11.5314	11.4539	7.65472	9.30343	6.68111	6.41765	8.06087	8.91785	5.72818	6.71819	7.51086	7.86407	7.74653	7.538	7.61168	7.54636	9.13958	26.0933	8.18797	11.8058	19.972	8.62087	22.4295	7.36639	7.89693	5.46781	4.94454	6.75442	8.81566	5.85815	5.99383	7.34133	7.32618	4.99571	4.57092
LPC(18:2)	4.98189	5.06259	3.28735	3.87147	4.55865	5.52732	4.9736	3.63322	5.67574	4.86814	4.402	4.57623	6.60583	3.51618	3.63636	4.10263	4.28665	18.871	4.848	16.1595	3.84445	2.55679	4.18313	3.11483	2.86079	3.50553	3.46804	3.84323	2.84832	3.24657	3.23722	2.81904	2.26308	4.31159	2.86119	4.25161	3.37828	2.69735	2.27105	2.74059
LPC(20:0)	2.62404	2.06419	2.10952	2.87635	2.04209	2.61299	2.82425	3.13014	2.04587	2.29493	1.48677	1.85834	1.65611	1.2362	1.23745	1.20614	1.83582	1.23757	1.8017	2.21914	2.7301	1.25777	2.32572	1.79141	0.984536	1.36743	1.61262	0.985318	1.25339	1.22418	1.32526	1.07491	0.891504	1.48549	0.857269	1.38791	1.50316	1.21168	0.830186	1.1743
LPC(20:1)	0.376263	1.28516	0.557331	0.641619	0.834058	0.993565	1.04905	1.1011	1.30613	0.910055	0.664477	1.07011	1.12859	0.546521	0.701034	1.39134	0.976128	1.03527	0.809191	0.823648	0.691483	0.641475	1.01696	0.780934	0.843911	1.41303	1.19097	1.04664	0.601161	0.608547	0.838007	0.656271	0.790942	0.811968	0.510337	0.558353	1.07493	0.640854	0.531647	0.424524
LPC(20:2)	0.145938	0.299105	0.111404	0.2018	0.207309	0.183971	0.272789	0.154926	0.312002	0.242155	0.231037	0.352352	0.327017	0.291898	0.182738	34.2163	0.326939	0.37708	0.40528	0.404915	0.197894	0.0943865	0.354401	0.195436	0.158196	0.330939	0.289952	0.344899	0.130775	0.237838	0.207782	0.279648	0.265514	0.242966	0.192688	0.270156	0.19531	0.297803	0.25049	0.251817
LPC(20:4)	2.11673	2.5779	1.31475	1.7322	1.92884	2.61612	2.21226	1.5114	2.03438	2.06176	1.06497	2.14542	1.88059	0.978467	1.27945	1.7961	1.36749	2.90543	1.23866	2.58553	2.3494	2.13291	2.80645	1.91513	2.24374	1.94204	1.94295	2.01916	1.64299	2.21313	1.78539	2.75424	1.57662	2.87439	1.63499	2.70796	2.35196	1.62573	1.47271	1.9911
LPC(22:6)	0.405426	0.265002	0.217984	0.265326	0.391216	0.391751	0.373659	0.178446	0.381447	0.256607	0.18109	0.31066	0.306438	0.17821	0.196363	0.248506	0.289134	0.433997	0.187883	0.427539	0.18779	0.15524	0.210968	0.159894	0.132432	0.143449	0.188604	0.237217	0.134342	0.150096	0.262274	0.386686	0.177382	0.363858	0.273098	0.359082	0.281246	0.194915	0.165752	0.292154
LPE(16:0)	47.5772	25.0607	39.7918	50.7876	33.5045	48.7814	34.4056	38.1536	33.5127	26.3475	45.005	57.5137	38.8053	31.9144	40.4618	33.9107	47.2496	32.7469	54.1803	40.0074	16.5945	19.1466	20.8814	12.0632	18.2652	17.1839	13.5324	34.3737	20.4655	12.5844	32.7562	33.2803	34.0643	52.8122	27.1692	32.7573	36.8462	43.3976	30.4403	38.9887
LPE(18:0)	81.5962	59.8885	67.3041	97.4141	78.4174	89.2203	56.3509	82.1604	88.652	66.5979	81.1904	92.2813	106.457	82.8665	70.9347	80.7684	79.4416	83.8476	99.517	87.4542	51.5308	70.8773	61.2169	46.1709	70.0132	59.5424	50.2729	82.0574	53.1092	49.4414	91.1415	100.299	90.066	36.7584	71.5665	71.1021	99.123	80.4485	75.4108	72.5126
LPE(18:1)	14.6203	12.2644	11.9991	18.2555	12.0266	9.06935	17.4956	13.8077	15.8247	10.301	13.8877	13.7403	12.2329	7.66237	11.0388	10.5273	13.1001	9.94804	15.1022	14.9858	10.9503	15.014	14.3833	8.17198	19.2383	19.3632	11.3243	22.4295	18.2169	9.22661	7.90498	6.74724	7.37583	16.4699	5.78359	10.5356	13.361	12.2836	7.45313	8.30715
LPE(18:2)	1.15233	0.662878	1.02159	1.25139	0.978629	1.38761	1.21809	1.35778	1.0557	0.954432	1.62233	1.88396	1.50582	1.0465	1.29245	0.970705	1.59381	1.54585	1.68795	1.75723	0.655676	0.632358	0.686111	0.551719	0.72258	0.671922	0.649695	1.15664	0.804532	0.547521	0.880051	0.66	0.55837	1.55708	0.660766	1.07094	1.15814	1.15065	0.672122	0.997064
LPE(20:0)	1.71775	0.590745	1.38631	1.70875	1.00073	1.35714	1.22877	1.8432	1.16837	1.00229	0.956686	1.1172	0.824009	0.750863	0.948349	0.569641	1.03492	0.673145	1.41715	1.40771	0.84681	0.499299	0.838959	0.541487	0.338065	0.527686	0.478495	0.525554	0.545945	0.290866	0.753447	0.518527	0.47465	1.05235	0.401536	0.669977	0.799364	1.08555	0.429604	0.767221
LPE(20:1)	0.915766	1.02659	0.62359	1.003	0.818865	1.15809	1.11821	1.10483	1.16959	0.865993	0.985514	1.00656	0.943134	0.652765	0.928366	0.946426	0.986185	0.990486	1.08573	0.919111	0.532994	0.642174	0.77997	0.516574	0.898363	1.09744	0.783336	1.11075	0.770604	0.425646	0.397951	0.441395	0.429076	0.648119	0.37353	0.538889	0.746653	0.806358	0.529293	0.430005
LPE(20:2)	0.126698	0.117648	0.0921784	0.131104	0.148753	0.141563	0.20016	0.166428	0.106248	0.181229	0.0858702	0.124709	0.0888794	0.0155152	0.102475	0.139555	0.208934	0.126122	0.163453	16.1595	0.058749	0.0379001	0.0760307	0.0431529	0.0543797	0.0151995	0.0687451	0.104472	0.12093	0.0765918	0.0618296	0.0763421	0.0239983	0.040149	0.059221	0.0906107	0.116158	0.0560637	0.010673	0.0991128
LPE(20:4)	6.70614	4.42903	4.37137	5.08267	4.76406	6.16727	5.75368	4.08321	4.15282	3.63293	3.81049	5.63989	4.6578	2.46113	3.364	2.92865	4.47061	5.12432	4.2117	16.1595	5.09787	3.64691	4.91486	3.31929	3.43642	3.36249	3.34821	4.8105	3.90462	2.94272	3.60369	3.47779	2.73408	6.06041	2.6587	4.71273	4.54798	3.90102	3.07747	4.26185
LPE(22:4)	0.329879	0.175761	0.197179	0.236465	0.258857	0.27091	0.221121	0.206119	0.200072	0.227874	0.231083	0.116415	0.150332	0.145349	0.175584	0.137994	0.214593	0.191801	0.248268	0.227025	0.225559	0.408175	0.270433	0.271522	0.242807	0.303542	0.202719	0.37497	0.312082	0.261237	0.400135	0.327869	0.289621	0.369944	0.222473	0.204118	0.329257	35.2079	0.354389	0.361607
LPE(22:6)	0.909816	0.506759	0.56104	0.749956	0.770876	0.744751	0.728029	0.654267	0.539453	0.543331	0.604311	0.776542	0.629397	0.378217	0.445601	0.47883	0.641578	0.698421	0.638951	1.01162	0.383198	0.246814	0.341876	0.21443	0.214465	0.197594	0.294091	0.284342	0.253852	0.19778	0.458736	0.564079	0.369042	0.675493	0.387299	0.539975	0.463344	0.546092	0.373389	0.576609
PC(14:0/18:1)	32.1516	22.7172	20.7096	24.7653	26.4871	34.9279	32.9789	23.3417	29.8943	26.6187	28.2563	24.358	24.6842	21.2141	20.5472	23.3356	27.231	20.2233	21.7833	27.1593	17.5193	17.9449	23.1313	23.6636	28.0114	28.1786	24.7007	31.6388	19.121	20.4633	17.2075	17.8772	20.781	26.9079	19.1764	23.1377	25.8572	26.3524	21.8769	14.3608
PC(14:0/18:2)	36.7605	33.1179	32.8873	37.6181	42.6543	46.6462	46.086	47.4243	42.7181	46.9545	54.584	47.913	53.5891	42.7313	44.4396	47.8696	47.3342	41.8271	46.9873	48.6112	21.8742	22.2203	24.8557	28.2043	29.4327	36.3483	25.2153	33.9039	28.6486	23.9875	25.7083	26.2208	29.1259	34.6783	25.2097	28.6227	25.6424	29.4191	28.3888	20.2778
PC(14:0/18:3)	1.56793	1.09188	1.13796	1.41201	1.30906	1.42232	1.61575	1.29562	1.27081	4.64911	1.30389	1.16652	1.03532	0.926887	1.05318	0.92673	1.22259	0.747738	0.988585	0.93633	0.712291	0.65488	0.694582	1.00258	0.649894	0.758414	0.702402	0.623112	0.838263	0.643695	0.66936	0.604114	0.712786	0.873636	0.515154	0.732297	0.631969	0.62572	0.725127	0.664848
PC(14:0/20:4)	4.72446	4.73687	3.61902	4.15088	3.51162	6.80193	5.63169	3.71876	5.02656	3.85982	4.35726	2.47769	3.72002	3.01488	2.12151	3.22339	3.79459	2.12026	3.13918	2.78603	6.66249	9.29383	10.0074	9.05371	8.80158	8.19461	6.26315	8.70322	6.30133	8.41529	3.54409	4.33361	3.60198	4.77409	3.43778	3.87592	4.42782	4.0737	3.59637	2.84618
PC(14:0/22:6)	2.13353	2.05986	1.74309	1.50189	1.8527	2.41025	2.29094	1.72875	1.8384	1.76961	1.96241	1.44499	1.74535	1.60366	1.24284	1.26973	1.60912	1.34032	1.25512	1.30422	1.32497	1.53379	2.10689	1.3761	1.92775	2.38456	1.23402	1.5682	1.61362	1.35487	1.39317	1.37952	1.59244	1.80662	1.23188	1.24799	1.55807	1.35091	1.33566	1.31461
PC(16:0/14:0)	9.50291	8.39387	9.64764	6.28616	7.25321	8.849	8.42708	8.4027	8.81367	7.38554	9.35469	8.67828	8.98822	9.48059	8.69579	9.23771	8.16176	7.09951	6.40435	10.027	4.98552	6.68789	5.43373	5.41726	7.09014	8.78636	6.08907	6.95141	7.43162	6.8653	6.20138	6.96936	6.86865	7.70911	7.16994	5.7684	5.59147	6.49965	6.45267	6.41081
PC(16:0/16:0)	328.326	394.878	283.037	298.866	291.546	326.161	330.943	260.791	316.576	308.373	352.862	311.703	290.037	260.338	276.313	232.618	309.829	270.356	245.777	317.608	218.005	323.608	223.4	262.442	293.958	284.826	246.352	307.817	254.995	279.206	224.54	209.574	223.469	225.408	222.776	204.313	235.99	223.203	225.695	202.481
PC(16:0/16:1)	4.71478	289.134	202.899	213.189	4.5137	9.06935	283.904	274.462	258.171	201.225	179.219	203.955	166.853	119.666	168.527	211.674	188.231	177.657	161.207	137.35	93.4166	92.7742	115.509	135.839	165.863	178.076	119.075	147.693	107.307	86.1334	120.392	109.827	130.538	140.105	142.233	135.368	132.11	157.052	138.803	107.03
PC(16:0/18:0)	22.7617	24.7949	12.0654	20.8397	16.6593	18.2209	19.8844	14.7649	21.9015	18.787	20.9635	17.6913	14.085	16.86	15.173	10.8973	17.9077	14.0764	13.6678	21.9052	19.0347	26.1316	26.2589	24.7442	28.5632	24.743	19.925	28.1471	25.1678	29.9832	15.4465	12.7101	14.9715	11.3409	17.1622	16.1742	14.8675	14.0482	20.0376	14.2794
PC(16:0/18:1)	4.71478	2101.97	2122.07	2459.96	2604.13	2643.68	2709.17	2334.57	2348.3	2090.78	1869.75	2080.44	1845.56	1831.38	1672.02	1937.35	2061.29	1798.53	1804.86	1955.87	1632.4	1733.33	1879.77	1769.72	2420.04	2342.59	1835.44	2512.51	1886.45	1778.68	2035.76	1566.16	2039.27	1862.29	1965.68	2062.71	1963.38	2288.12	2232.69	1652.66
PC(16:0/18:2)	7393.21	4889.3	5917.04	5617.86	5433.55	5586.06	5539.87	5652.48	6295.28	5483.81	6405.24	8090.51	6560	7135.86	6471.52	6394.06	7915.06	6957.1	6882.18	7342.87	3775.04	3414.96	3351.71	3908.35	3591.63	3753.47	3741.11	4301.26	4182.29	3041.77	4560.07	3746.27	4435.52	4452.15	4380.03	4287	3957.36	4672.03	4977.5	3981.97
PC(16:0/18:3)	4.71478	159.305	201.755	220.125	4.5137	176.184	167.06	211.368	189.294	206.898	117.419	139.896	101.752	104.253	109.24	97.5694	133.436	113.332	110.897	117.294	128.677	148.575	100.757	133.231	120.133	108.238	101.908	117.551	130.267	110.961	84.5633	64.6925	84.4711	85.3322	85.0449	83.6326	87.7277	86.8902	105.182	65.5207
PC(16:0/20:1)	17.7385	18.8619	10.8694	13.2123	12.8015	20.9797	19.1264	12.1015	14.1148	13.6588	11.3329	11.5688	10.0197	9.83893	7.78128	11.1694	13.0002	7.60334	10.0069	12.0824	9.97638	16.7809	14.0233	15.7796	14.242	16.2406	15.2758	17.85	16.6747	14.8044	8.80767	6.85777	6.3236	6.75284	10.002	8.82055	6.31622	10.249	10.6359	6.04559
PC(16:0/20:2)	59.5191	60.1695	32.932	40.3308	33.6086	63.1996	65.4487	42.3928	49.8874	51.1095	44.2662	34.1722	34.8883	30.2262	36.3885	38.3646	47.4311	35.3312	35.8753	48.9398	45.8191	50.2592	49.6183	49.7368	57.5119	68.1999	52.1689	63.3883	53.0932	43.7283	27.3928	21.4564	18.5624	23.3693	29.0791	26.0316	25.9648	25.3021	33.1882	24.5129
PC(16:0/20:3)	653.356	472.927	459.065	430.857	368.534	587.877	556.284	414.415	498.869	463.982	253.586	210.533	241.268	217.258	226.523	312.372	228.205	218.753	210.398	265.311	616.163	636.159	702.378	636.731	651.531	732.011	544.791	661.339	626.624	478.011	141.941	107.504	173.031	170.576	179.755	163.38	187.151	174.906	210.304	100.39
PC(16:0/20:4)	2055.45	1310.22	1438.49	1368.79	1194.26	1491.33	1318.12	1185.24	1398.54	1324.93	972.278	1227.16	1133.48	1038.44	1044.44	879.377	1190.29	970.859	1068.53	1024.56	2028.21	22.2203	2111.12	2015.67	1948.98	1822.72	1566.1	1783.1	1795.56	2279.06	1067.47	1179.22	1296.1	1237.94	1247.26	1173.65	1113.22	1156.65	1191.37	1092.25
PC(16:0/20:5)	111.174	128.185	84.0667	95.6293	117.082	144.037	148.096	112.298	112.791	108.597	116.271	81.722	78.6169	66.3122	53.5565	59.1685	111.749	66.5478	62.0974	70.013	29.7885	34.1486	27.5678	35.8047	30.8854	33.9629	31.0648	40.2768	36.208	30.2784	23.4935	21.9871	33.3037	31.2727	36.6017	30.1018	32.5043	31.1377	32.1355	18.3937
PC(16:0/22:4)	16.0944	9.63532	7.31368	10.0684	9.49262	12.6891	12.585	9.68499	11.4663	7.61249	10.8011	8.35726	9.24853	10.27	10.3313	10.4489	8.9072	8.62718	9.66144	10.0433	10.3669	21.5585	16.4342	9.75912	19.9676	17.6799	15.5642	20.0322	16.7057	18.1513	12.7812	18.6299	14.7171	17.1279	17.0152	14.0028	14.3428	14.8796	18.2181	12.4735
PC(16:0/22:5)	16.4245	11.8911	9.44482	13.3838	12.2143	8.95755	13.7696	9.11888	7.4894	13.813	6.90422	8.32748	6.51567	4.6324	5.81501	6.62244	10.531	9.06311	6.1508	7.97769	18.7711	22.2203	25.0313	19.3375	31.0952	29.825	18.6999	23.6179	19.741	17.2921	9.76434	12.816	13.1772	14.6138	13.2279	9.64516	10.8853	17.8289	11.1825	12.9586
PC(16:0/22:6)	4.71478	742.485	808.147	724.993	675.457	809.713	731.673	753.583	813.432	784.786	595.329	937.809	666.485	611.959	668.257	730.829	924.509	626.044	641.254	579.374	790.646	808.454	767.373	647.605	769.435	628.452	553.642	773.681	664.664	757.123	739.334	776.02	768.254	705.998	762.733	653.786	649.694	732.067	775.423	703.656
PC(16:1/18:1)	131.52	131.682	91.5834	90.618	109.979	165.4	161.633	125.187	128.558	109.91	92.2911	99.5393	86.4479	74.7337	85.4865	113.157	103.295	84.1552	89.0301	87.8217	71.1054	75.9768	122.503	129	171.821	19.972	125.9	163.475	98.0978	83.2312	94.3068	75.1196	100.287	119.222	99.5211	112.571	114.637	127.869	115.538	76.9741
PC(16:1/18:2)	118.519	156.576	93.5836	115.175	145.925	173.478	167.816	160.789	161.058	143.974	148.514	159.222	168.413	130.379	166.692	156.521	174.723	172.456	155.079	148.108	60.4204	60.7483	66.0496	83.9546	90.1269	115.734	93.618	116.926	84.5132	54.9829	94.8799	73.2003	90.6705	119.61	87.7395	103.7	98.6202	109.004	105.281	78.9479
PC(18:0/16:1)	24.0205	4.83239	14.1591	20.1989	26.2461	9.06935	30.4492	19.1156	18.5474	17.9003	21.5213	21.0588	17.0625	13.3227	11.7744	23.0501	19.1008	13.8467	14.9573	15.0904	14.6983	13.3827	23.7429	18.0543	18.7037	26.9247	18.3234	23.2118	13.6898	16.4531	12.2323	12.5621	15.1944	17.4369	16.4975	17.7542	15.3472	20.7164	16.7857	12.0238
PC(18:0/18:0)	4.77083	6.30566	3.23495	3.90579	3.50228	3.61585	3.68473	3.54868	4.57016	3.78248	3.62357	3.64981	3.15614	4.89807	3.08007	3.58059	3.42124	2.45509	2.73741	4.0673	5.6165	22.2203	6.33391	5.08739	20.8635	6.11374	5.09632	22.4295	6.03467	17.2921	2.84587	2.82468	3.46744	1.8946	4.09602	3.92541	3.41355	4.26949	4.47752	3.9691
PC(18:0/18:1)	491.315	403.272	257.032	333.885	380.522	382.859	333.891	301.914	349.151	272.046	354.634	384.07	280.026	326.736	251.365	353.491	366.743	290.293	317.869	363.859	347.477	422.013	485.367	384.889	484.101	531.782	403.028	590.201	454.907	397.838	428.655	458.311	519.986	428.295	520.247	537.889	475.23	528.967	520.483	372.988
PC(18:0/18:2)	2594.93	2206.74	1839.94	2067.76	1837.53	2205.82	2073.76	2011.71	2190.42	2198.08	3226.65	3319.55	2655.43	3121.16	2307.39	3105.58	3217.28	2896.13	2901.16	3243.47	2378.97	2512.16	2587	2221.87	2257.01	2351.54	2328.91	2718.06	2738.59	2194.09	2607.41	2759.16	2405.82	2375.07	2917.89	2435.46	2590.02	2949.67	2732.34	2045.7
PC(18:0/18:3)	22.6182	18.3158	16.1278	20.8059	19.5254	20.5623	18.1056	21.6306	17.2053	20.1583	16.916	18.5337	11.7123	13.7191	14.8567	12.5367	14.8711	14.0355	12.2981	17.112	20.5475	19.7795	22.9081	20.5828	18.3259	21.4073	17.8799	23.206	25.5647	22.4776	11.6047	16.056	13.9175	13.2387	14.7533	13.0011	14.7622	15.0663	18.3461	8.52782
PC(18:0/20:1)	7.53832	9.00684	5.11339	5.69949	5.36315	9.89409	6.95581	5.73525	6.29166	7.25839	5.20119	5.10776	3.8133	5.68917	4.06299	5.49548	7.38388	4.23835	5.576	5.74814	6.84117	13.9206	12.8605	9.06399	10.4595	11.4471	8.91383	13.41	10.3573	11.5391	6.53061	9.78472	6.38084	6.54483	8.9913	6.81111	7.30315	8.69224	8.77406	9.69671
PC(18:0/20:2)	28.2259	24.9342	18.9439	15.9524	14.6278	29.4346	23.3562	19.2822	24.04	21.947	24.3334	17.7615	17.2511	13.7795	12.4544	24.9672	18.8032	14.4433	13.104	19.5157	31.5764	42.7803	42.2454	35.2107	43.8375	19.972	38.3297	22.4295	43.834	37.3649	16.7943	24.4015	19.3256	17.6548	27.1998	22.9653	22.2835	21.1867	26.2479	20.5496
PC(18:0/20:3)	376.418	248.983	204.408	201.403	198.02	286.183	240.304	198.718	227.46	251.978	188.472	170.63	162.291	156.187	128.76	251.902	179.125	133.815	161.905	168.544	373.179	471.433	603.529	397.711	411.166	497.109	395.6	460.968	457.651	367.807	133.579	155.549	207.17	174.936	172.134	188.462	206.186	176.716	226.633	119.06
PC(18:0/20:4)	898.634	523.553	601.908	644.477	443.13	650.26	565.276	504.869	620.251	620.566	716.987	869.611	704.626	633.057	541.272	622.141	811.11	594.451	710.888	716.829	1233.27	1701.7	1517.96	1039.72	1279.1	1044.34	1003.31	1168.19	1149.82	1577.49	906.804	1551.29	1211.39	1059.84	1088.61	1052.72	1132.95	1076.04	1130.32	1124.57
PC(18:0/20:5)	32.4098	33.5892	24.6823	30.1581	28.8409	34.2295	31.0159	29.0164	27.1533	30.6131	41.8602	33.8282	31.3085	25.8094	14.2286	21.487	40.7655	21.082	21.5213	28.9875	10.644	13.7493	13.429	13.4045	13.6101	13.8163	12.743	16.1839	12.6657	12.2384	9.98504	14.978	12.6882	15.4209	18.6691	16.676	15.932	13.5691	17.0365	10.8305
PC(18:0/22:4)	8.58876	5.70486	5.66006	5.4962	6.45309	6.64141	4.72369	4.61476	4.6279	3.64919	6.83783	8.04861	6.5512	5.28635	4.14881	6.59943	7.22588	5.89932	5.24253	6.61996	9.16759	15.2405	11.3378	9.13326	10.5709	12.467	7.65017	14.3208	10.9243	12.3185	13.2293	20.5555	15.8407	11.7063	17.6844	14.6496	11.6193	10.1092	14.7949	15.0925
PC(18:0/22:5)	21.3625	14.052	25.1301	18.8983	18.1384	21.628	13.777	12.6184	15.6054	16.8867	17.3858	23.6883	18.8922	17.0807	13.2207	18.6762	20.6365	19.6691	16.7418	20.2223	8.6685	11.5472	17.6833	10.8106	10.3851	11.2086	11.5797	7.91282	8.61601	15.5532	21.03	53.1001	24.2551	20.2326	26.8684	19.062	18.9912	23.4876	22.7796	25.2152
PC(18:0/22:6)	229.149	141.368	160.014	170.437	135.038	161.243	126.733	142.215	172.349	166.685	171.61	307.039	201.947	199.781	153.828	209.744	275.195	194.441	204.157	202.407	169.164	205.644	191.16	133.973	166.612	134.315	134.471	177.233	162.532	196.073	268.601	402.111	317.163	259.74	314.211	261.165	232.347	295.126	276.106	303.507
PC(18:1/16:1)	54.8743	61.9293	32.3972	36.1682	57.5782	80.1404	80.4408	54.6382	54.3337	46.4245	44.179	42.1965	41.0886	30.5695	36.5151	47.7547	47.3405	35.6343	34.2044	37.2783	36.8725	30.8194	54.9994	56.1393	71.9787	19.972	59.8468	76.9779	49.1659	34.1205	46.4279	32.0415	41.4803	53.8239	43.5673	54.8934	45.8913	57.4873	52.846	33.4443
PC(18:1/18:1)	142.86	198.165	91.978	122.951	155.104	215.859	247.788	148.946	181.92	139.693	197.024	146.055	168.137	159.57	145.149	161.214	183.351	143.987	157.464	199.588	170.814	145.466	255.262	237.82	309.023	19.972	13.5759	22.4295	277.184	167.415	188.091	130.283	189.497	251.429	190.292	346.751	304.828	291.946	254.555	99.6172
PC(18:1/18:2)	420.32	734.143	388.098	483.574	450.071	719.047	841.933	498.553	672.165	589.306	826.394	709.548	777.631	707.638	648.651	657.827	863.593	783.076	705.824	967.363	561.922	426.97	610.548	680.714	685.847	956.969	961.966	1029.52	726.208	440.298	467.812	304.669	448.451	671.53	459.034	775.605	672.561	782.507	656.551	260.666
PC(18:1/18:3)	23.3806	23.5633	19.2316	21.9669	24.0027	26.6303	31.089	26.6134	29.2326	27.9953	24.146	21.3489	20.5525	18.8732	18.3757	17.137	24.479	19.3294	17.6172	22.0395	17.5963	16.4456	16.9287	20.6324	17.1906	28.4636	27.2771	27.6584	28.2507	13.71	12.3861	9.66074	11.7426	17.1619	13.4962	18.0565	14.754	13.9551	16.5589	7.84916
PC(18:1/20:1)	5.28571	8.97166	4.14641	3.38835	3.94119	10.3506	8.41432	5.6911	6.45579	6.33728	4.32376	3.17369	3.91601	3.5726	2.99138	4.66826	4.29434	3.98727	2.64351	5.44324	5.45318	6.07311	7.97595	8.92307	8.1135	19.972	10.1584	22.4295	6.58136	7.14705	2.93262	2.85369	4.0393	3.62794	5.0133	3.52885	5.60263	4.9401	4.76646	3.19687
PC(18:1/20:2)	6.49768	9.18427	4.71675	5.20388	3.91752	15.0649	16.9514	8.41081	11.4079	6.63701	9.65534	5.82871	4.40142	6.63668	4.75712	7.75165	8.62677	4.55583	5.42442	10.2697	7.79411	7.23099	11.4581	10.3014	13.3773	19.972	16.3079	22.4295	10.5868	8.25777	3.22756	3.49409	4.05503	6.9639	4.89484	9.35574	6.0729	6.74686	7.02886	2.67011
PC(18:1/20:3)	72.7927	72.2934	35.9258	47.0061	45.7071	98.2928	108.762	49.2995	68.8062	70.3074	44.5244	29.8844	34.6824	31.4059	28.8219	43.3917	40.4863	32.7765	32.5556	40.5127	109.715	87.9383	164.865	124.701	123.6	19.972	161.75	22.4295	131.397	73.487	19.1958	14.3576	24.9551	35.1336	27.9212	47.5903	44.8615	47.3595	35.2398	13.9147
PC(18:1/20:4)	187.92	204.327	143.682	156.653	122.105	217.182	220.549	134.698	188.65	183.001	134.026	157.037	128.378	132.553	148.977	139.247	194.78	148.764	145.844	163.626	360.209	419.797	462.247	385.042	434.486	503.942	479.623	554.729	408.045	412.267	162.005	159.725	219.494	248.032	195.964	305.495	274.451	308.302	250.859	120.527
PC(18:1/20:5)	12.3777	19.3534	8.67563	13.235	11.2836	19.245	3.9993	14.4241	14.976	13.8807	16.863	9.59185	9.19162	8.60156	5.96105	8.66973	17.3134	7.33741	8.25573	10.5245	5.21184	5.02843	7.13799	6.81426	6.6979	10.0212	9.01824	10.2565	8.19179	5.46747	2.28359	2.03638	4.06368	7.22401	5.88689	7.95213	6.0756	5.27808	6.12707	2.01453
PC(18:1/22:6)	94.3845	92.284	74.0248	73.778	70.8134	103.321	107.408	71.945	89.8671	87.5502	60.8066	85.9806	58.2621	55.6012	60.9449	64.3396	99.9481	67.9038	60.3576	67.8267	88.5075	74.5241	106.855	80.4246	86.8862	114.034	96.2369	22.4295	88.8701	82.6142	50.3769	51.4576	61.753	74.8032	68.7307	81.034	71.9097	79.7084	70.7001	43.7622
PC(18:2/16:1)	303.522	394.44	240.475	304.008	374.938	445.466	412.325	430.103	409.27	361.065	388.565	448.335	425.317	348.554	427.965	426.644	462.012	447.817	409.859	372.64	165.98	147.348	177.205	226.809	239.562	294.093	225.295	287.221	214.855	150.662	229.412	201.152	223.786	316.914	231.831	250.301	246.18	272.324	253.747	192.568
PC(18:2/18:2)	361.853	505.378	361.066	484.964	407.795	547.831	569.662	445.971	532.514	547.576	756.071	680.723	798.447	807.53	711.616	567.745	762.722	732.571	696.296	16.1595	438.854	290.825	342.039	415.843	387.397	502.155	556.521	560.928	574.887	282.424	292.493	197.278	208.327	326.005	295.627	329.169	311.761	322.092	346.439	155.772
PC(18:2/18:3)	29.8764	39.2935	31.7682	43.7775	41.7237	32.7836	41.8719	43.6286	44.4494	50.245	58.9714	58.9601	53.2116	51.9188	47.4047	39.4112	57.7514	50.3393	51.3905	60.4888	13.6532	9.73889	10.522	16.0198	10.6907	15.4943	15.0525	16.8487	19.8602	10.8231	15.8314	13.8225	16.1589	19.8055	14.9132	13.2915	13.3997	15.24	17.8941	11.4977
PC(18:2/20:1)	12.4411	18.0554	13.2092	13.5566	10.8172	18.5543	23.9065	14.595	15.985	21.9067	28.5013	24.1594	18.0647	15.4138	17.3605	22.2748	25.3098	20.8387	19.7099	25.2606	15.0651	9.76778	18.6761	17.8601	16.7325	29.236	21.0063	29.85	19.1561	7.69623	8.30202	5.03202	6.01079	11.0101	10.2908	13.126	15.7064	16.0644	13.5672	5.64167
PC(18:2/20:2)	6.85189	15.3762	8.33891	9.78808	6.70056	11.4011	16.5235	9.44301	15.2859	12.049	21.4896	15.2684	17.0689	15.1593	14.2663	19.8163	22.666	18.1935	15.3935	21.1808	9.71657	7.03096	9.5422	12.3787	11.2093	15.9018	13.6995	14.8291	11.5055	4.52269	4.46881	4.18284	6.50258	6.33415	7.98724	8.79956	8.02771	6.97428	8.67996	2.93213
PC(18:2/20:3)	25.4595	33.9884	26.2484	23.7662	17.0071	34.2452	43.5324	24.7121	25.7697	33.7642	22.07	18.2916	18.0563	17.0734	17.5059	17.0956	20.3374	21.1669	20.2461	25.5555	47.2934	41.2944	51.7636	50.4444	54.1332	66.1324	50.611	53.0141	64.119	35.2149	9.96852	5.48553	8.32155	7.93372	11.3258	12.2951	11.5912	12.3249	11.7859	4.83327
PC(18:2/20:4)	142.203	111.235	101.611	114.129	86.199	127.506	123.332	100.926	114.36	112.13	98.1418	97.9983	84.5903	86.4957	88.6843	83.0205	114.734	93.1633	91.7715	116.963	246.753	251.623	227.968	217.576	245.009	235.265	231.667	238.342	259.948	232.117	92.2943	94.0329	92.5398	94.9888	107.248	97.1964	96.9041	100.92	108.993	74.1668
PC(18:2/20:5)	8.36125	10.1257	6.02129	8.02417	7.37394	12.8964	11.515	8.96646	8.70657	9.47873	13.5166	8.40444	8.38831	8.96379	6.78053	5.69416	12.8952	6.592	7.61242	10.8963	3.38347	3.70856	3.64479	4.23904	3.98188	4.42405	4.80235	4.88654	5.50728	2.88052	2.33949	1.61476	2.35399	3.11746	4.56499	3.63033	3.08304	3.00757	4.34244	1.853
PC(18:2/22:5)	0.314369	0.581791	0.877934	1.19975	0.0421902	0.400714	0.669293	0.620694	0.561358	0.499841	0.0865271	0.531236	0.297682	0.619954	0.646409	0.216843	0.221414	0.982469	0.384056	0.525749	0.571248	1.20256	1.49397	1.06579	1.47745	19.972	1.33399	0.695074	0.795111	1.06471	0.139026	0.722325	0.521534	0.111065	0.387025	0.368564	0.110878	0.46217	0.0337304	0.104479
PC(18:2/22:6)	22.0894	26.1411	21.2295	22.7545	17.7072	28.1319	30.3529	21.5619	26.1815	26.3107	19.9449	23.9973	21.0391	18.9558	17.1886	17.0785	27.1969	18.9494	19.8331	22.8404	22.0736	16.6667	20.0625	16.7549	19.87	22.1616	21.8262	24.1072	20.1782	14.1871	10.4976	10.9794	9.80228	10.8037	14.9544	11.7437	9.98676	12.6647	13.7431	9.60604
PC(20:0/16:1)	0.848404	0.436885	0.845876	0.341238	1.02924	0.821636	0.636171	1.04968	0.463699	0.646285	0.344314	0.230905	0.430023	0.384047	0.775035	0.683929	0.663405	0.528355	0.561419	0.385157	0.200947	0.672562	0.196871	1.15141	0.719791	0.404704	0.243905	0.668677	0.276838	0.101853	0.27406	0.362435	0.289645	0.273465	0.0882535	0.192447	0.16112	0.307916	0.0978028	0.283092
PC(20:0/18:1)	4.71478	9.85577	9.99923	9.56973	10.4777	9.34325	11.0051	13.2571	9.10575	4.64911	8.13793	6.85057	6.52393	5.45749	5.39063	7.48549	9.65285	8.16989	6.81596	9.2358	8.731	9.80314	9.14963	8.6195	8.22868	11.304	9.91613	12.3886	13.1702	7.70035	6.50466	6.27349	4.81589	5.37044	7.00838	9.32975	7.69469	8.78479	8.46833	5.26409
PC(20:0/20:3)	9.01437	3.44339	5.37363	3.355	3.51229	4.24676	4.9742	5.08735	5.5733	6.71365	2.36594	2.59256	2.83186	1.9686	2.15797	2.15804	2.14257	2.24788	1.43603	3.95915	5.94088	7.78293	6.6765	5.88315	3.89479	7.06408	6.44332	7.48121	8.68195	3.98819	1.01384	1.26182	1.19783	1.29767	1.67667	1.189	1.05912	1.68928	1.9174	0.926499
PC(20:0/20:4)	4.71478	15.3992	22.2796	14.7856	9.67922	13.1013	14.4026	13.9504	16.9651	21.9763	13.4165	10.1894	14.1204	10.5769	9.00097	10.2075	13.8147	13.6216	11.2463	14.0562	18.9651	22.2203	22.8608	18.8007	17.5814	20.063	17.8902	19.6248	24.2542	17.4881	10.164	12.3114	10.6024	7.61293	11.2777	11.1739	10.7327	13.4358	14.1401	10.1615
PC(20:0/22:6)	4.71478	3.0617	5.28206	2.47195	3.36888	2.91066	4.43283	3.43942	4.73376	4.64911	3.741	4.16654	2.6948	3.23911	2.33186	2.52839	5.09419	4.0243	3.33091	3.60321	3.07928	4.05637	2.83249	1.85379	2.02715	3.43396	1.59469	3.7079	3.56121	2.64173	2.41082	3.55328	2.0621	1.30149	3.23401	2.67776	2.04105	1.98889	3.31205	2.83473
PE(16:0/16:0)	2.25639	4.83239	2.01434	1.5536	1.81066	2.54054	1.2797	2.04407	1.58982	1.98588	2.59886	1.92227	1.35675	1.07256	1.74616	1.83915	2.22762	2.36976	1.32727	1.60264	1.77118	1.51	1.08157	1.50692	1.14108	1.77246	1.76401	1.3294	1.17181	1.3129	1.16216	1.04775	1.33432	1.99352	1.48269	1.4239	1.49308	1.11831	1.54928	1.00267
PE(16:0/16:1)	11.7483	10.1638	7.59861	7.04942	10.2116	14.6824	11.6741	10.1455	10.0275	9.5664	4.90711	10.7473	5.9986	4.76018	5.21863	10.9137	9.73258	8.85818	7.62997	3.93399	2.85361	2.17081	2.88361	2.31399	3.40489	4.35396	3.1881	3.89813	2.84957	2.64921	4.37185	5.2236	6.50172	7.80965	8.21237	5.25759	6.89899	5.87476	7.55738	5.52721
PE(16:0/18:1)	79.924	50.5511	43.2808	49.3227	56.7074	68.6174	59.3626	52.3668	49.3082	60.2588	44.4012	82.9014	44.2282	42.3644	54.7246	69.4164	97.3251	74.7312	56.8275	45.6441	20.9476	24.9869	24.4101	20.3109	28.6301	34.9103	28.7169	34.1507	34.056	23.3785	48.1449	65.345	70.1458	72.845	94.3588	66.6208	77.9176	64.7274	89.7619	59.6832
PE(16:0/18:2)	565.918	306.42	385.889	399.841	413.846	344.243	338.204	357.977	388.787	498.223	497.599	912.293	618.448	587.1	644.458	694.723	808.062	863.131	694.823	616.081	127.338	99.4687	81.6425	93.3098	83.2044	129.769	145.979	142.583	155.354	77.4103	389.936	447.003	441.657	488.554	513.024	383.713	424.49	429.173	461.593	408.092
PE(16:0/18:3)	16.8975	8.218	11.9559	12.4052	15.09	10.1407	9.61781	13.0656	11.1172	16.2793	11.3091	25.7392	12.1455	9.2275	11.4241	16.195	22.2412	19.0935	15.1185	10.0885	2.59228	2.29164	1.87955	1.69493	1.44938	2.64994	2.72519	2.28531	3.96878	2.24699	7.83389	12.1518	10.5625	13.9478	13.3795	8.94426	12.738	10.041	13.6735	9.71268
PE(16:0/20:1)	6.62704	6.39717	5.5929	4.97499	4.56452	7.72853	6.15608	6.61605	5.86601	7.32264	5.02648	5.56348	3.8982	3.93741	4.10374	4.39108	7.85918	5.86225	4.92023	6.17087	2.78005	3.15284	2.49177	1.95468	2.9782	3.72266	3.02962	4.38336	3.83286	2.88073	1.93978	2.13001	1.6401	2.64638	3.5948	2.70209	2.85335	3.46386	3.0708	3.09457
PE(16:0/20:2)	7.76635	4.79891	6.51626	4.86757	4.39991	6.57413	5.95058	6.73193	6.70349	8.52951	8.65006	8.48765	7.95611	4.52967	7.51181	6.698	16.7791	9.9819	8.90034	10.8692	1.96112	2.02102	1.60498	1.44868	2.12849	2.50937	1.9185	2.80204	3.36643	1.81114	2.97791	2.4557	2.99801	3.61915	5.17434	3.40201	4.84302	3.91633	4.31056	3.70794
PE(16:0/20:3)	37.9151	27.1436	25.5796	22.6966	21.9685	32.2515	27.665	26.6776	31.6709	36.6294	23.0832	22.5485	18.9331	17.2259	15.8514	27.4212	24.2689	24.3387	24.3484	22.5871	14.4812	10.6714	12.3885	12.4294	11.9493	16.5206	16.6258	18.9661	16.4606	10.8084	9.20769	7.35981	12.9067	14.9628	17.2422	12.5342	16.8911	12.6313	15.2459	7.94345
PE(16:0/20:4)	4.71478	257.184	220.515	211.09	212.88	291.993	230.376	215.072	238.658	251.57	218.651	261.863	212.001	186.331	176.611	225.969	252.947	284.735	214.362	239.158	193.65	155.964	168.905	146.164	166.287	196.695	158.407	209.47	188.594	158.296	150.965	166.751	198.561	260.856	225.654	178.833	202.302	183.518	212.243	147.859
PE(16:0/20:5)	7.32141	8.29293	5.61325	6.16185	8.88493	11.5525	8.93316	7.32739	8.32029	8.33919	11.7868	12.3155	9.62006	6.84959	6.2382	9.76574	13.403	11.7692	9.48764	8.86324	1.15434	0.920216	0.923805	0.874126	0.784167	1.42289	1.54285	1.87059	1.77935	0.677523	2.4064	1.87474	3.77275	4.50881	4.4437	2.5516	4.05211	2.96551	3.13318	2.17667
PE(16:0/22:4)	4.62679	2.20809	3.27054	2.35892	2.56693	2.94062	1.96124	1.7751	2.40116	3.33839	2.42508	2.6025	2.71527	1.82111	1.66689	1.94572	2.17641	2.40238	1.86691	2.37972	2.06235	3.13369	2.63877	2.15379	2.3131	3.21038	1.48344	2.9085	2.7276	3.38954	2.73801	4.74375	4.51612	3.9589	3.47648	2.06195	3.42663	3.42014	4.34273	3.30095
PE(16:0/22:5)	4.71478	13.3842	22.0121	20.9025	23.6589	24.8005	13.5032	19.1175	18.625	20.5903	16.1687	26.0403	18.5581	13.8255	16.6182	20.7273	22.9759	19.5836	18.3565	11.9658	5.19657	6.70382	5.65664	4.54365	5.40968	8.58104	5.40296	6.78262	7.19367	6.97119	15.0889	19.2669	20.6937	19.3957	21.3713	15.3479	17.9347	17.7679	18.7912	20.7666
PE(16:0/22:6)	203.646	132.812	142.798	122.299	137.338	164.221	134.744	140.573	149.293	173.483	174.167	234.983	161.129	152.376	145.771	197.526	207.981	217.009	183.192	172.522	97.5843	78.9522	84.702	68.2101	71.8285	84.8564	84.4618	104.724	88.2911	84.3842	132.253	176.759	192.417	163.654	198.643	129.013	151.061	159.176	181.5	149.35
PE(18:0/16:0)	0.867733	4.83239	0.595458	0.740858	0.612782	1.40686	0.980512	0.555624	1.23608	1.11673	0.591367	0.649648	0.786875	0.624618	0.571662	0.756195	1.10473	0.918276	0.767806	0.69159	1.03031	0.883707	0.945335	0.660257	0.52706	0.7094	1.19767	1.36491	0.899486	0.857354	0.788895	0.708236	0.880332	0.87703	1.09365	0.581515	0.606587	0.381831	0.878875	0.558199
PE(18:0/16:1)	1.68737	2.10495	1.27128	1.41785	1.98437	9.06935	1.97426	1.46454	1.57258	1.317	1.2218	1.77156	1.04443	1.13166	0.966127	2.52863	1.72812	1.60665	1.34453	0.827236	0.678253	0.826494	1.043	0.971219	1.11018	1.28689	1.18971	1.34052	1.33887	0.74218	1.24782	1.50476	1.85608	2.44928	1.96636	1.33456	1.82578	1.60772	2.06203	2.02065
PE(18:0/18:0)	0.850806	0.753555	0.721777	0.634257	0.676822	0.909036	0.849952	0.682296	4.73053	0.998339	0.833347	0.74046	1.01926	0.795269	0.697717	0.939041	0.802505	1.00508	0.834719	0.822804	0.824102	1.00689	0.69559	0.674275	0.734759	0.737379	0.822207	0.941551	0.798654	0.85955	0.648472	0.845233	0.844143	0.804449	35.6483	0.78832	0.783219	0.778371	53.9167	0.847038
PE(18:0/18:1)	34.0064	39.0869	25.9712	30.2621	36.206	41.8102	30.1386	30.0981	37.4961	34.8695	34.7973	34.137	26.0027	28.773	23.3463	36.1631	43.7243	39.3521	30.7354	34.6608	27.1141	28.6722	29.7158	23.4854	34.4187	35.7573	34.6413	45.4093	34.8772	26.2738	37.4082	54.6207	51.916	48.011	56.5839	45.7314	45.625	44.5981	54.2837	42.472
PE(18:0/18:2)	381.904	265.993	378.389	307.421	306.48	323.304	261.761	343.009	322.091	453.214	603.506	718.885	660.234	587.109	480.377	688.285	666.917	735.52	637.91	736.144	329.212	253.459	281.242	243.216	227.9	244.658	325.103	374.202	407.338	243.67	432.421	617.022	502.915	603.051	617.107	527.641	543.776	533.796	637.861	482.373
PE(18:0/18:3)	4.30571	3.27773	3.27973	5.96005	5.24872	3.17024	2.79838	4.16486	3.63768	5.50259	5.66754	6.60073	4.94947	5.45052	4.67434	5.55592	6.53869	6.30844	5.76944	4.58358	3.53284	1.61563	1.66915	1.48346	1.3029	1.60331	2.32059	1.7971	1.95646	2.21322	4.36474	5.58046	3.58822	4.44013	5.21481	4.54899	4.41108	5.45728	5.89168	3.95071
PE(18:0/20:1)	9.05866	7.15428	8.20813	6.55768	7.35055	9.06935	7.40507	7.61455	8.62198	4.64911	6.78277	6.1795	4.33064	5.58196	15.1012	6.54175	8.45008	6.93774	5.84808	8.16529	7.2317	7.14843	7.98909	5.28778	6.85432	7.1615	7.97146	10.1197	9.32579	7.30923	4.01504	6.82905	5.26227	4.62013	9.04334	5.4005	6.48993	6.69706	6.69111	8.00854
PE(18:0/20:2)	5.23242	4.75977	4.41581	4.16399	4.18075	6.35176	5.16665	5.54307	4.9632	6.55154	5.67303	4.24869	3.64374	3.04367	2.84612	5.23629	16.7791	5.76304	5.14477	16.1595	3.73718	2.24283	4.13413	2.56139	3.81901	3.91375	4.88307	5.76307	4.82674	3.17957	2.52027	3.78137	2.98486	3.16166	4.47125	3.77095	3.82256	4.57391	4.18786	4.51583
PE(18:0/20:3)	74.2488	47.2426	56.5929	48.8207	49.8815	64.5824	52.0276	59.5911	57.6469	4.64911	68.6457	59.5529	54.1959	40.7935	34.8259	76.9268	69.5918	62.9125	61.4822	62.1937	51.3195	35.7926	49.7831	40.0695	33.6065	50.8637	52.5636	61.3733	57.6589	33.2951	31.5426	38.356	47.522	48.3316	55.5436	44.0543	52.6477	48.005	55.6002	35.4389
PE(18:0/20:4)	952.281	577.118	669.415	609.91	602.08	667.552	594.468	532.79	641.179	855.034	792.061	853.618	711.678	684.787	612.352	723.665	879.491	940.064	783.924	953.999	825.819	713.135	694.962	563.513	613.396	707.197	632.094	790.624	712.929	804.621	625.638	773.427	792.908	833.085	844.55	664.325	676.5	713.33	878.149	641.678
PE(18:0/20:5)	13.675	16.8923	13.9793	12.8723	14.3374	19.7014	16.1523	17.0595	18.4286	22.7289	28.3891	31.6764	24.4827	19.2582	14.5908	22.332	28.9358	27.2138	23.4229	25.1688	5.51218	3.23251	3.53524	3.4057	3.11711	4.51136	4.70612	4.85702	4.38243	3.66999	5.68554	5.9738	8.79939	8.94742	9.81572	7.27773	9.12033	8.75425	9.23759	4.77295
PE(18:0/22:4)	10.0124	7.94084	8.59007	8.70974	7.54964	8.65748	7.10602	5.98269	8.73278	8.7689	10.2031	7.97204	7.3725	8.05166	5.30337	5.61247	8.32039	9.09596	8.51718	11.2705	12.0356	11.5254	12.2822	9.34487	13.7164	14.8063	9.34455	15.9798	10.5406	14.2704	13.6645	17.5679	14.7186	16.23	19.1061	12.1292	11.4495	12.6439	15.0493	10.6675
PE(18:0/22:5)	18.6054	10.0657	11.5446	12.867	12.2695	15.0417	7.51186	9.43815	11.9057	14.2435	11.385	13.1631	8.78531	10.8781	7.08804	11.0104	12.5563	12.6023	10.63	10.9793	4.53608	4.24645	5.24453	4.08971	3.8506	4.72171	3.49061	6.15359	4.45299	4.40325	7.85463	11.1169	12.5774	9.60851	14.1232	9.35419	8.60029	9.66921	12.8797	10.0833
PE(18:0/22:6)	84.9757	44.9056	59.7462	49.8092	52.305	52.6405	38.0725	55.0679	58.1686	73.53	82.2995	102.243	85.0182	80.8536	51.7935	99.3398	85.5501	96.4966	93.6399	86.0116	32.0411	26.5397	30.2316	23.7534	25.0682	26.6637	29.6161	40.0584	29.1919	24.7228	68.7992	84.3311	94.8366	81.4582	104.77	66.2547	64.7539	79.1862	93.7893	76.3865
PE(18:1/16:1)	3.53357	6.66834	2.68702	3.34208	5.8605	9.06935	5.70439	4.87997	4.33563	3.58292	2.31599	3.30675	2.29966	1.5627	2.00287	5.04691	4.55479	3.69069	2.46331	2.10046	2.54834	2.26028	2.39979	2.79339	3.23716	4.80202	5.05149	4.22697	2.72143	2.14232	2.54524	4.24834	3.47606	4.25268	4.12864	4.13928	4.70848	4.11155	4.52634	3.5031
PE(18:1/18:1)	19.3367	26.2044	14.4739	20.0888	24.2712	35.2524	30.9606	22.5367	26.3983	23.1492	19.465	21.0014	18.9453	15.5804	16.0946	23.0521	32.4726	22.5736	19.9924	20.8924	20.1461	18.7746	20.3984	22.9279	26.178	39.1126	43.1269	44.5982	30.1803	22.817	25.8345	25.5923	27.2641	39.0992	31.3566	42.0856	40.726	42.533	41.9211	19.0316
PE(18:1/18:2)	165.552	202.924	136.888	177.023	164.666	256.697	251.602	184.789	226.105	252.573	282.9	300.016	298.575	253.897	230.965	287.302	322.172	338.621	279.996	331.023	173.58	122.815	147.729	161.773	158.773	216.847	261.889	257.928	211.115	133.633	143.356	150.349	172.607	266.317	213.551	246.197	263.452	262.329	242.479	121.478
PE(18:1/18:3)	4.5825	5.72656	3.41477	5.57682	5.35762	6.42586	5.77452	6.24268	5.72078	7.32342	6.21878	6.88587	5.30999	4.1079	4.39286	5.57473	7.76708	6.14995	5.47792	5.53965	2.99849	2.31899	1.96734	2.13096	2.36523	3.13537	4.10019	4.28878	4.30274	2.67708	3.16897	3.37038	3.3786	5.00194	4.72506	4.72904	6.88106	4.80932	5.1655	2.78971
PE(18:1/20:1)	4.08521	7.26368	4.27496	3.14869	4.40067	8.26443	7.37118	4.02872	6.33017	5.76463	4.17363	2.08576	2.30201	2.19318	2.04593	2.79918	4.91277	3.45504	2.37623	4.56194	6.28627	4.31506	5.85603	4.86445	6.57436	9.77017	7.963	10.6049	6.94205	5.23383	0.998942	1.9492	1.61062	2.83808	3.31546	2.73764	2.47561	3.48142	3.03623	2.46038
PE(18:1/20:2)	2.47621	3.90545	2.2266	2.36569	1.48845	3.65174	4.32548	2.03158	3.38936	3.40976	2.85013	1.85204	1.7729	1.69022	1.95434	2.69696	3.30878	2.40671	2.36671	3.11138	1.61596	1.75446	1.76556	1.94513	1.98501	4.0888	3.53315	3.60766	2.96716	2.75759	0.676204	1.39841	1.47718	1.3957	1.61032	2.06272	2.17841	1.75684	1.37761	1.11166
PE(18:1/20:3)	19.804	20.3107	11.4036	14.9793	13.1302	25.0535	24.615	15.1143	21.9011	23.8238	13.0991	10.6005	10.9875	9.26975	7.53078	16.0793	13.1021	15.1873	9.22347	15.0132	19.9985	12.0606	19.6844	18.659	15.9235	29.007	31.7314	32.5663	21.8824	12.6605	4.91298	4.41044	7.97388	11.0875	9.02212	14.4912	14.2934	14.0023	10.1333	4.41049
PE(18:1/20:4)	161.614	169.773	112.473	124.979	118.444	186.081	187.958	114.459	154.288	159.969	109.627	103.431	111.23	94.9033	84.2044	114.041	127.96	127.887	114.521	122.682	213.349	147.568	210.67	192.69	205.166	19.972	294.152	22.4295	229.138	179.336	85.5022	78.1522	121.344	169.802	148.212	181.873	174.514	193.689	146.318	73.2952
PE(18:1/20:5)	4.34657	6.40943	3.19167	4.04161	4.73776	9.06935	7.32108	4.64557	6.41191	5.97267	6.68944	5.66415	4.6855	4.1285	2.77824	4.29632	7.06083	5.11523	4.46271	4.70047	1.52005	0.987382	1.68494	1.7177	1.46373	2.62477	3.25835	2.8742	2.3659	1.12724	1.28484	0.844816	1.69167	2.35267	1.79699	2.39611	3.08457	2.2392	2.73456	0.824805
PE(18:1/22:4)	1.59543	1.77765	1.26201	1.0445	1.06803	1.66248	1.20951	0.748048	1.32818	0.982809	1.07315	0.583525	1.10871	0.722425	0.969673	1.46429	1.32809	1.36008	0.661965	1.43822	1.93765	1.69915	2.29639	1.87418	2.18981	3.10243	3.21934	3.65117	1.96111	2.07773	2.37767	2.0518	2.13943	2.79681	2.32139	3.10043	2.0734	2.65777	1.99534	1.12985
PE(18:1/22:5)	4.71478	3.53769	2.90423	3.3513	3.13285	9.06935	2.67447	2.72354	4.73053	4.64911	2.72098	2.38434	2.24489	2.15021	2.08077	2.70251	2.49202	2.72043	1.84148	1.95839	1.5424	1.65984	1.72429	1.7522	1.86108	2.61833	2.41805	3.25843	2.16921	1.63495	1.01974	1.55234	1.56711	2.23868	2.4603	3.6843	2.70094	2.68766	2.68974	1.74367
PE(18:1/22:6)	41.1763	39.5096	32.8938	32.2885	30.4296	45.9088	38.2934	32.3665	41.6689	45.103	32.4742	35.4884	31.3955	28.1856	24.1782	32.7121	39.8987	37.2698	34.9258	36.0585	27.6979	18.7079	25.486	22.8672	26.3078	34.3191	36.475	42.6758	27.8533	20.4838	19.5725	21.2945	25.4116	33.3975	35.2078	29.3407	27.9522	33.446	29.9037	19.1512
PE(18:2/16:1)	22.8598	26.2799	18.6444	18.6579	25.3521	33.5891	29.1799	27.6562	27.4058	26.6302	26.7085	37.2111	26.4337	19.2238	27.0375	33.6008	33.7651	39.7697	31.6358	21.6694	10.6682	8.54096	10.5597	10.2616	13.1311	17.6958	14.4028	15.8511	13.5399	8.89723	11.7022	16.9893	15.0643	21.2663	20.372	16.0707	20.371	17.184	17.2544	14.3241
PE(18:2/18:2)	33.2449	33.5084	34.8313	43.3979	37.3322	42.218	40.9599	43.4709	47.6829	60.4993	101.109	25.7392	26.0172	14.853	103.65	76.2531	16.7791	18.871	102.47	16.1595	23.8987	13.4279	16.0008	16.6996	15.8347	26.813	37.0146	31.2049	32.117	14.0777	35.9778	26.579	33.6018	59.0279	38.7927	43.5549	45.2605	45.5064	46.2241	21.8665
PE(18:2/18:3)	3.24335	2.99528	2.59166	3.50785	3.43594	2.97767	3.54438	3.69425	3.64286	5.84948	5.77755	7.68213	5.57486	5.41998	5.22503	4.00097	7.72526	7.74964	5.6754	5.54942	0.756914	0.446105	0.411098	0.405767	0.361594	0.866806	0.979976	1.03835	1.11905	0.485543	1.74647	2.12829	1.64647	2.92863	2.39366	1.83388	2.36388	1.75989	2.55657	1.46534
PE(18:2/20:1)	3.73639	3.49967	3.07635	2.78287	2.2135	4.85593	4.35619	3.48771	4.03343	6.40647	6.71358	4.32011	4.73317	5.30969	3.88292	7.0699	16.7791	18.871	7.17854	7.66908	3.12131	2.28244	3.17324	2.35513	2.57987	4.1626	4.92144	4.88192	4.19693	1.25998	2.78261	2.15493	3.2209	2.22908	3.9801	4.56762	4.18018	5.51801	4.27228	1.90481
PE(18:2/20:2)	1.26137	1.41533	1.47608	1.40956	1.02311	1.69667	1.87257	1.71656	1.85684	2.51145	26.198	3.82362	3.6998	3.16451	2.64938	34.2163	4.03469	18.871	4.5081	16.1595	1.01044	0.650403	1.03845	0.621637	0.809913	1.51803	2.13087	2.26479	1.71025	0.792834	1.38707	1.00274	1.07903	1.91033	1.59297	1.82443	1.68259	1.30607	1.52321	0.741959
PE(18:2/20:3)	2.71214	2.62257	2.11631	2.50395	1.98366	1.84106	2.75762	3.14691	2.55112	4.36645	2.88631	2.32232	3.29915	2.24978	1.72021	2.22259	2.88023	3.10749	2.28893	2.76578	1.89963	1.33801	1.67723	1.80661	1.55474	2.89631	3.49549	3.14193	2.78718	0.855501	1.04354	0.841775	1.27997	1.27622	1.43867	1.14776	1.25751	1.6793	1.43929	0.713383
PE(18:2/20:4)	12.8211	10.7407	10.4149	9.40862	8.9263	12.8798	13.3225	9.46807	12.5128	14.4899	12.3283	10.4109	11.375	10.322	7.69622	7.25954	12.3326	13.4672	10.6179	13.2003	13.7405	10.4206	12.1924	11.71	11.853	19.972	13.5759	22.4295	16.3259	12.7148	7.34247	7.43242	6.06311	11.5105	10.3233	10.443	10.0931	8.79831	10.6333	35.0276
PE(18:2/20:5)	0.372908	0.495685	0.41957	0.396056	0.43819	0.666602	0.53781	0.578462	0.469973	0.612755	0.959405	0.621187	0.662426	0.772958	0.419103	0.289611	0.822711	0.892392	0.600237	0.671615	0.211162	0.0582637	0.0907837	0.0594461	0.12057	0.095611	0.211663	0.165596	0.191554	0.0960928	0.0704465	0.0717178	0.186503	0.238882	0.182992	0.154225	0.244288	0.166547	0.225867	0.111038
PE(18:2/22:4)	0.303487	0.384821	0.058446	0.244642	0.108367	0.161964	3.9993	0.243744	0.236818	0.595178	26.198	0.272832	0.296935	0.584357	0.163572	0.619935	0.436143	0.208773	0.237395	0.464614	0.279025	0.0731172	0.134202	0.105676	0.236627	0.31186	0.358461	0.214887	0.100994	0.203168	0.240482	0.200428	0.133371	0.535914	0.409627	0.389984	0.547517	0.237721	0.212671	0.0715048
PE(18:2/22:5)	0.0708384	0.122424	0.125847	0.0433391	0.072776	0.0363175	0.0682169	3.43942	0.11863	0.0145424	26.198	0.0679764	0.140372	0.071519	0.0614095	0.050611	0.0624963	0.0880053	0.0886503	16.1595	0.0827101	0.0697164	0.108725	0.0227142	0.161647	0.0693096	0.0540225	22.4295	0.108725	0.109683	0.0416568	0.104745	0.101248	0.126692	0.100902	0.0223617	0.0712425	0.122419	0.104645	0.119047
PE(O-16:0/16:0)	0.368509	0.124792	0.20731	0.118991	4.5137	0.13004	0.191559	0.111112	0.196643	0.252373	0.220091	0.175799	0.194662	0.0749431	0.0550632	0.0873649	0.379912	0.156225	0.158974	0.25864	0.0324692	0.108325	0.0507743	0.0587023	0.15077	0.0298575	0.19774	0.0565324	0.16744	0.153405	0.104054	0.0266483	0.0301576	0.110458	0.0668249	0.0737333	0.142421	0.0597183	0.250024	35.0276
PE(O-16:0/20:1)	0.498404	0.264277	0.245567	0.367891	0.10819	0.572513	0.220997	0.216892	0.373325	0.356429	0.360366	0.336242	0.161372	0.240679	0.504155	34.2163	16.7791	0.179982	0.331373	0.249712	0.152298	0.154236	0.0674001	0.28121	0.0864354	0.35527	0.150775	0.168263	0.176956	0.0637644	0.249824	0.117264	0.222692	0.245519	0.218907	0.0886228	0.151903	0.241381	0.304446	0.117957
PE(O-16:0/20:4)	0.676842	0.958082	0.773467	0.748063	0.368071	0.894978	0.555289	0.630661	0.759158	0.195545	0.798648	1.06988	0.637098	0.416964	0.376483	0.914363	0.533724	0.303941	0.869242	0.668083	0.256454	0.344581	0.565395	0.334763	0.730709	0.714969	0.632038	0.58438	0.35375	0.107418	0.193654	0.37546	0.154787	0.517012	0.523071	0.142137	0.522274	0.418638	0.693142	0.336957
PE(O-16:0/22:5)	0.5852	4.83239	0.774174	0.714986	0.244711	0.795105	0.880664	0.555248	1.14777	0.660971	0.691383	0.378537	0.278607	0.646709	0.517346	0.684997	0.568105	0.958343	0.480402	0.533143	0.142699	0.248158	0.134202	0.0893693	0.325088	0.517373	0.502307	0.771128	0.298657	0.257117	0.180023	0.300941	0.387983	0.225101	0.180902	0.253946	0.433734	0.550479	0.341691	0.466511
PE(O-18:0/18:1)	1.40752	1.08796	0.842361	1.07878	0.734134	1.09092	1.04661	0.667113	1.19698	1.28643	1.38678	1.77467	26.0172	0.750094	0.830055	34.2163	16.7791	1.30171	0.999873	1.23289	1.19446	1.08215	1.19915	1.42093	1.7909	19.972	1.06101	1.39464	1.56092	1.18977	1.0574	1.73315	1.33317	0.980706	1.91917	1.10105	1.38731	1.2408	1.61559	0.695506
PE(O-18:0/20:1)	0.389537	0.268246	0.256094	0.167898	0.157121	0.249976	0.142732	0.199889	0.208519	0.368147	26.198	25.7392	0.297202	0.447173	15.1012	34.2163	16.7791	0.36202	0.376693	0.392616	0.267552	0.336679	0.189462	0.299748	0.274059	0.359497	0.0981003	0.444192	0.300982	0.421092	0.227086	0.383866	0.479744	0.414562	0.388978	0.305372	0.624718	0.350311	0.672966	0.105655
PE(O-18:0/22:4)	0.965713	0.878973	0.703394	0.906627	0.69689	0.966075	0.632917	0.598664	1.09218	1.41654	0.663581	0.558505	0.561008	0.584965	0.266792	0.409507	0.659892	0.413859	0.493686	1.03777	12.6289	2.24543	2.03869	2.22594	20.8635	2.5923	1.61529	22.4295	1.66819	2.60384	0.460282	0.995227	0.532198	1.27514	1.24136	1.34121	0.98029	1.07506	1.14166	0.826214
PE(P-16:0/16:0)	0.13683	0.479668	0.223807	0.0997236	0.275286	0.408792	0.356441	0.371859	0.233028	4.64911	26.198	0.271972	0.202409	0.227922	0.284773	0.239	0.399569	0.272171	0.261405	0.502636	0.379732	0.283367	0.189641	0.312564	0.28268	0.131843	0.205824	0.231402	0.330556	0.33557	0.266569	0.356264	0.247564	0.329788	35.6483	0.261968	0.211549	0.104727	0.523933	0.273269
PE(P-16:0/18:1)	3.86069	4.83239	2.46707	2.38409	2.32281	3.72745	2.34436	2.04582	2.59786	3.3362	26.198	2.29194	2.05103	3.57545	2.34961	3.07539	16.7791	2.69015	2.14032	3.78884	1.08341	2.04038	2.53925	1.95668	2.29777	3.02292	2.11259	2.58912	1.11207	1.75864	1.4762	1.30994	2.02836	2.31414	2.06771	0.977928	1.7209	1.03012	1.58325	1.38646
PE(P-16:0/18:2)	4.66199	5.82266	2.56817	3.92208	2.51753	4.44787	4.4203	3.33036	4.02193	3.93251	4.64584	4.68574	2.39685	3.82237	3.13842	5.74853	6.00293	5.30812	2.94933	4.12288	1.08108	1.09291	0.678905	1.04125	1.56249	1.57171	0.968299	1.51932	1.07158	0.788373	0.763219	0.839749	0.719039	1.16396	1.39015	1.08798	1.17012	0.989792	1.90117	0.834095
PE(P-16:0/20:1)	0.993751	1.08615	0.46254	0.549326	0.515983	1.00642	0.969048	0.406366	0.696874	0.690056	26.198	1.04586	0.679579	0.848895	0.425511	34.2163	16.7791	0.72404	0.490276	0.580992	0.203513	0.391892	0.316547	0.373269	0.714568	0.754086	0.434682	0.630114	0.576661	0.44642	0.395241	0.379693	0.410551	0.740598	0.629991	0.295867	0.350254	0.578949	0.588934	0.294477
PE(P-16:0/20:3)	2.67612	2.19137	1.3225	1.55158	1.60101	1.92959	2.04113	1.49114	1.49254	2.33355	1.39255	0.784939	1.34639	2.07632	1.588	1.32262	1.31391	2.06944	0.933315	1.86	0.751365	0.717618	0.746663	0.733263	1.13338	1.73046	0.788138	1.07564	0.780542	0.774577	0.588719	0.453259	0.438472	1.11093	0.667045	0.813704	0.592428	0.931022	0.696578	0.461898
PE(P-16:0/20:4)	16.5793	19.1238	11.3635	14.755	11.5653	16.5103	16.269	11.8258	13.8723	17.844	18.8626	17.5769	11.9881	14.7045	13.6982	13.0942	16.6427	17.397	15.3846	17.2023	13.9575	14.496	13.1398	13.2491	16.5892	14.7336	12.2915	14.3958	12.3349	16.6363	11.6	13.3442	14.8458	15.4264	17.4874	10.9743	13.3606	12.386	14.2731	9.9131
PE(P-16:0/22:4)	7.47151	5.41541	4.01612	4.99093	3.4537	5.87143	3.27137	3.09201	4.39488	5.46743	7.46409	5.20877	3.43722	5.56252	4.736	4.73203	5.70149	4.10703	4.56293	6.89766	7.1073	6.62526	8.00703	6.82686	8.65836	8.90075	5.44248	8.7455	6.75671	10.4307	4.98566	6.25704	6.54428	7.87552	7.70158	5.34748	5.75322	4.88816	7.16389	4.83535
PE(P-16:0/22:5)	4.71478	4.6276	2.6556	3.45042	2.9137	3.98248	2.42842	2.37822	3.20523	3.48409	3.41482	3.87155	2.65564	2.56143	2.44854	3.75392	3.50958	3.64644	3.2287	2.84144	1.77988	2.27158	2.35476	1.61563	1.85761	1.74904	1.71473	2.34737	1.58038	1.72775	1.66093	1.65327	2.46364	2.63491	2.58261	1.88591	1.42434	1.43825	2.09295	1.42113
PE(P-16:0/22:6)	3.11607	2.58859	2.02919	1.95626	1.60084	2.59106	2.48199	1.48781	1.97648	2.997	3.11414	3.13314	1.95869	2.78598	2.00194	1.99745	3.39054	2.39096	3.2503	16.1595	1.14767	1.28765	1.06728	1.4485	1.42474	1.65437	1.0818	1.03353	1.20842	1.23376	1.04865	1.35984	1.54482	1.19383	1.99569	1.33033	1.38705	1.35488	1.82182	1.28664
PE(P-18:0/18:1)	2.77485	2.66874	1.63822	1.68034	1.35276	2.3796	2.2576	1.04976	2.06403	2.62115	3.12203	2.00679	1.29926	2.11177	1.04141	2.84009	2.89989	2.00654	1.50208	2.55647	1.80845	2.24553	2.12756	1.98392	2.99354	3.60933	2.32457	3.34208	2.40126	2.57989	2.08936	1.86252	2.23424	1.9599	2.86758	1.79877	1.40057	2.21269	2.99865	1.7611
PE(P-18:0/18:2)	5.19611	5.81409	3.36952	4.74148	3.47672	4.59644	4.5343	3.56952	5.3942	5.78786	8.58707	8.17041	3.93363	6.92834	3.61775	34.2163	16.7791	7.12233	6.03312	7.10902	2.32391	2.10474	1.68596	1.84214	2.79509	3.18254	2.85511	2.62266	2.59276	2.30842	1.95405	2.90496	2.39648	2.84573	4.17627	2.12173	3.79033	3.30193	4.784	1.85573
PE(P-18:0/20:1)	0.56283	0.297285	0.11045	0.223082	0.284021	0.404032	0.327356	0.301779	0.179398	0.358052	26.198	1.29248	0.762616	0.747884	0.508697	34.2163	16.7791	0.457826	0.595051	0.557356	0.248955	0.397293	0.464564	0.354331	0.572129	0.702154	0.379762	1.0489	0.483182	0.486573	0.668918	0.280492	0.294596	0.893047	0.825145	0.295538	0.644514	0.636566	1.09765	0.110845
PE(P-18:0/20:3)	1.57388	1.61609	0.778887	1.26049	0.975363	1.31256	1.65695	0.8207	1.76916	1.12866	1.99475	1.3768	1.01488	1.96404	1.14998	1.41196	1.29042	1.72685	1.16794	1.71215	1.30169	0.926317	1.08618	1.02248	1.48092	19.972	1.51757	2.33885	1.60996	1.16938	0.383372	0.771727	1.04515	1.12868	1.10556	1.27649	1.23387	1.36552	1.39523	0.835761
PE(P-18:0/20:4)	13.8398	12.5517	10.5608	11.6604	8.99807	12.1857	10.0695	6.96099	11.3268	14.6011	17.1765	14.4425	11.4126	11.892	9.774	12.1172	15.9308	12.1385	13.7472	18.123	23.4131	21.1073	22.0407	20.0253	24.1732	26.3547	14.561	24.5435	18.939	25.2769	19.3871	19.0621	23.5126	21.9021	23.7694	16.4682	17.9972	18.4767	21.9628	16.4429
PE(P-18:0/22:4)	6.12886	3.31951	3.40566	2.76617	2.92237	4.05219	2.14529	2.0595	4.50568	3.59366	5.18097	3.36136	2.32888	3.7846	2.2556	2.71504	3.80107	2.92446	3.40181	4.6927	9.81836	9.69983	8.32758	8.63696	10.6537	11.318	7.15606	12.4127	8.31904	10.3204	7.04917	6.13763	7.81266	8.39166	9.22817	6.25327	5.37535	6.83276	10.2906	5.08191
PE(P-18:0/22:5)	2.5768	3.01199	1.80892	1.72663	1.9901	2.11015	2.44718	2.00234	2.31777	3.12844	2.99562	3.17543	2.13027	2.55933	2.07635	2.60062	2.8251	3.2964	1.97993	3.01581	2.40789	2.126	1.86938	2.56659	2.76998	2.73515	1.66321	3.07257	2.76177	2.50184	1.70599	2.72432	2.5943	1.66813	1.8362	2.09481	2.44839	2.24279	3.12135	1.88354
PE(P-18:0/22:6)	2.56032	2.33239	1.15069	2.04851	1.1519	1.68342	2.1695	1.56197	2.02531	2.19957	26.198	25.7392	2.13914	2.18821	1.39811	3.21508	16.7791	2.89957	2.18252	3.13412	1.71397	1.57992	1.45732	1.11283	1.7688	1.57158	1.69138	1.6571	1.68473	2.20945	1.25681	1.82407	2.18619	1.79598	2.54916	1.39352	1.43715	2.37877	2.04627	1.59617
PE(P-18:1/16:0)	1.10448	4.83239	0.473852	0.807559	0.978137	0.541907	0.950862	0.574007	0.740649	0.796441	1.02852	0.891305	0.830798	0.625336	0.270463	0.929737	0.335976	0.492858	0.646622	0.724795	0.757589	0.671858	0.70175	0.837337	0.714336	0.906527	0.775242	0.772589	0.897918	1.01742	0.279671	0.747642	0.439082	0.407275	0.635311	0.502782	0.445074	0.763052	0.544655	0.445752
PE(P-18:1/18:1)	1.43496	1.4569	0.977871	1.20498	1.16093	1.93764	1.24411	0.710027	1.34492	0.881789	1.88474	1.3269	0.480322	1.17893	0.757819	0.963852	1.5971	1.03245	1.12781	0.805206	0.891065	0.855201	0.979125	1.07443	1.15577	19.972	1.36359	22.4295	1.05303	0.888103	0.862808	0.621912	0.653641	1.64043	1.05596	1.25643	0.852092	1.0895	0.977358	0.883623
PE(P-18:1/20:4)	4.29937	4.36555	3.0073	2.99613	2.74046	4.06258	3.00777	3.01145	3.53617	4.45292	4.87375	4.47268	3.50738	3.27822	3.26578	3.17067	4.69262	4.8271	4.09681	4.83368	4.76097	3.90612	4.09795	5.97304	6.04458	19.972	8.82376	8.46373	5.07977	4.74815	4.20675	4.35941	5.92154	6.21734	5.58916	6.25645	4.87665	6.32119	6.42701	2.59782
PE(P-18:1/22:4)	2.22209	2.46394	0.96483	1.54803	1.55846	2.44235	1.29973	1.18905	1.83289	1.43193	2.33077	1.40937	1.28868	1.51758	0.970606	1.29002	2.04374	1.88896	1.88453	2.27721	2.55659	2.3621	3.03516	3.50051	3.53095	5.18782	5.22318	22.4295	4.01349	3.27505	3.05435	2.48038	2.82519	4.37822	3.4177	4.88046	3.70942	3.35202	3.85015	2.61704
PE(P-18:1/22:5)	4.71478	1.01365	0.622874	0.645501	0.789675	0.933712	1.08666	0.576893	0.965719	0.618474	1.17225	0.845304	1.19896	0.836082	0.636058	1.0402	0.688242	0.756874	0.835075	0.858771	0.356636	0.6409	0.79379	0.789219	0.785151	19.972	0.460667	22.4295	0.752482	0.802306	28.5781	0.639022	0.588921	0.5875	0.538019	0.491244	0.32655	0.72333	0.729133	0.40135
SM(14:0)	0.896455	0.808178	0.730314	0.678637	0.750932	0.876104	0.949034	0.685309	0.836742	0.869311	1.03596	1.16569	1.10528	1.06738	1.26969	1.28898	1.14866	0.851659	1.00153	1.09401	1.58673	1.70502	1.719	1.52863	1.47731	1.48078	1.70034	1.56835	1.42736	1.76827	1.96456	1.75466	2.20116	2.31231	2.18815	1.81	1.93471	1.7026	1.8886	1.81406
SM(16:0)	103.232	90.3787	79.1613	85.8495	88.2434	95.3886	87.6197	74.7333	91.9207	89.3278	118.823	139.604	114.806	121.686	110.956	119.242	121.712	96.9565	111.891	132.196	93.2829	113.5	105.375	110.023	90.3142	102.18	103.864	108.953	102.229	108.768	130.495	141.499	129.399	144.613	156.614	139.271	137.307	125.664	142.413	125.679
SM(18:0)	11.346	9.50761	8.60903	10.2472	9.2182	10.8188	8.79143	7.41051	9.65808	10.2612	15.4986	15.0598	15.799	18.0262	14.9927	13.1646	13.2071	11.3022	12.3366	18.8319	18.3597	22.3771	19.5749	19.4573	19.6441	19.0378	18.2677	24.1093	18.6937	23.2443	31.2429	32.4864	32.6285	43.6576	33.2713	29.5972	27.5641	27.9687	35.7553	26.6602
SM(18:1)	4.71478	58.2932	59.4183	59.7501	57.3292	59.3706	62.2771	57.7273	61.8261	58.5368	57.9245	60.0421	56.4733	57.0981	59.6948	55.6213	56.4694	59.5016	58.2851	57.457	55.2676	56.6329	58.907	58.5186	57.5113	60.3338	58.1393	61.4702	57.1675	61.3966	57.0271	56.933	61.3883	57.0027	58.194	60.9678	55.6884	61.3748	61.715	56.8016
SM(18:1)	0.609884	0.839171	0.467689	0.602202	0.643682	0.906958	0.542413	0.405865	0.476273	0.675937	1.38882	1.08636	0.8397	1.57034	1.22501	0.897479	1.25152	0.766088	1.0273	1.50026	1.33531	1.24649	1.67193	1.76947	1.48057	1.9439	2.36607	2.89936	1.47116	1.21422	1.94924	2.31292	3.15593	36.7584	2.74545	41.2935	3.67837	3.12919	3.26673	1.54885
SM(20:0)	20.4505	16.0346	17.6579	16.3781	17.9272	18.7964	18.9062	14.3399	21.011	20.5585	30.8442	29.8033	33.9597	36.9486	24.242	27.1599	30.2503	25.2585	29.0595	35.964	34.589	38.53	41.0056	32.7441	26.0724	30.6689	32.0537	36.4414	39.7234	35.1716	71.6	64.7876	67.6356	36.7584	72.3323	53.9836	60.6656	59.9155	67.7882	50.1054
SM(20:1)	0.993013	1.26886	1.01659	0.98571	0.493216	1.22999	1.1553	0.56519	0.996338	0.77236	1.93788	1.84462	1.70872	1.35536	1.75995	1.47647	1.81354	1.30508	0.762893	2.18623	2.36298	2.01826	2.57834	2.64816	1.68923	2.78889	4.31548	3.65887	2.61008	1.83803	3.61532	3.26179	4.27991	5.37372	3.29891	6.16443	5.48453	5.53596	4.58051	2.23073
SM(22:0)	446.275	226.051	416.467	324.255	293.796	321.316	270.936	308.658	314.229	394.408	392.397	428.738	445.242	418.441	270.718	323.984	396.395	376.33	369.121	442.315	435.2	396.798	355.122	295.474	234.119	311.763	328.231	386.727	421.843	341.043	489.486	404.903	367.6	404.466	460.759	376.636	364.436	390.941	493.338	383.551
SM(22:1)	19.8219	10.731	15.9579	14.2859	13.0586	13.3332	13.1125	13.0775	13.8039	15.6801	13.6169	15.2838	14.9846	14.381	10.1028	10.4034	14.3381	16.2072	12.0288	18.3702	25.023	18.036	20.6326	18.0661	16.3239	22.6847	13.5759	22.4295	23.6824	15.4287	20.6889	16.7963	18.1862	21.1734	20.8466	28.4323	27.3699	30.8183	24.3729	11.2213
SM(24:0)	430.579	245.099	335.32	324.292	318.366	361.313	297.736	337.421	370.415	446.751	334.657	366.957	346.912	332.898	227.979	303.789	358.13	322.335	321.377	396.403	131.073	147.32	138.432	115.688	127.699	166.33	146.237	203.425	156.508	147.015	111.775	118.06	111.988	112.932	149.61	146.038	147.858	146.474	171.232	100.209
SM(24:1)	304.451	248.449	242.867	246.625	214.303	326.893	296.721	238.278	286.259	295.935	364.096	406.298	316.788	319.612	242.381	338.941	390.822	319.272	335.87	357.892	168.546	196.23	197.204	174.163	191.731	257.907	195.864	267.379	203.087	184.773	161.463	175.248	167.22	179.041	225.623	210.269	232.576	222.483	220.207	152.526
SM(26:0)	1.48218	0.87898	1.15369	1.08438	1.15413	1.64082	1.23576	0.962691	1.02934	1.36809	1.39941	1.27975	1.20772	1.25165	0.885518	1.12455	1.47068	0.923196	0.930897	1.34737	0.573841	0.858217	0.870289	0.577233	0.896554	0.854188	0.776101	1.07766	0.836173	1.0025	0.662025	0.632168	0.712537	0.578151	1.07419	1.01086	0.809011	0.799249	0.915936	0.497892
SM(26:1)	1.33252	1.00453	0.933069	1.16121	0.783604	1.55514	1.09371	0.971522	1.0739	1.25708	1.70122	1.37373	1.20397	1.37422	0.959811	1.44576	1.41934	0.930258	1.12226	1.42501	0.564554	0.836353	0.709316	0.681345	0.766624	0.723739	0.803319	1.01262	0.644975	0.783252	0.614068	0.710474	0.68511	0.715922	1.02735	0.747018	0.85598	0.930182	1.03881	0.574806
TAG(42:1)_FA14:0	4.71478	4.83239	3.85056	3.45453	4.5137	9.06935	3.9993	3.43942	4.73053	4.64911	1.40719	1.55831	1.62647	14.853	15.1012	2.68849	16.7791	18.871	21.3995	1.44163	12.6289	22.2203	1.43045	16.7837	1.19727	19.972	1.1389	1.19102	18.939	17.2921	2.99261	5.23385	4.20104	3.38619	2.06494	3.14249	1.93215	3.26648	4.58211	2.81762
TAG(42:1)_FA16:0	4.71478	4.83239	3.85056	3.45453	4.5137	9.06935	3.9993	3.43942	4.73053	4.64911	4.22995	4.116	5.80194	1.71117	3.21768	7.81713	1.98481	2.31068	3.11935	2.02088	2.6967	4.85539	7.63285	3.68728	6.82538	4.52318	3.49459	4.87714	3.00865	4.70066	16.0164	53.1001	22.7082	21.1583	11.2697	14.2908	13.7303	12.4005	26.0048	19.917
TAG(42:2)_FA18:2	4.71478	4.83239	3.85056	3.45453	4.5137	9.06935	3.9993	3.43942	4.73053	4.64911	3.97189	3.31836	5.66309	1.8311	3.68789	5.7155	1.51234	2.52729	3.05859	1.67057	0.840386	1.38191	1.23774	1.0496	1.24185	0.916493	0.844122	1.05086	0.950545	1.16655	7.51677	53.1001	12.2257	11.1837	5.35631	6.22965	6.63116	5.47937	13.1702	11.6109
TAG(44:1)_FA14:0	4.71478	4.83239	3.85056	3.45453	4.5137	9.06935	3.9993	3.43942	4.73053	4.64911	10.0539	25.7392	10.073	14.853	15.1012	16.9505	16.7791	18.871	9.24962	6.8135	12.6289	22.2203	8.40673	16.7837	8.4688	7.63836	13.5759	9.21592	18.939	17.2921	16.1574	33.7624	21.8725	20.6362	15.6676	19.9787	13.3071	14.7326	28.0159	19.8098
TAG(44:1)_FA16:0	4.71478	4.83239	3.85056	3.45453	4.5137	9.06935	3.9993	3.43942	4.73053	4.64911	17.0118	14.2113	20.7555	7.67634	14.0159	33.0339	6.76496	9.84013	14.0381	6.68734	4.80049	13.4948	21.9642	10.1328	20.5784	14.2382	5.92137	14.9641	6.6512	13.8017	57.1353	53.1001	76.1744	68.9375	52.193	57.8552	45.1849	44.1213	93.7003	67.4952
TAG(44:1)_FA16:1	4.71478	4.83239	3.85056	3.45453	4.5137	9.06935	3.9993	3.43942	4.73053	4.64911	9.18758	7.72885	10.0822	14.853	15.1012	17.7748	16.7791	18.871	11.0142	7.79974	12.6289	6.26701	9.01804	16.7837	7.30322	8.46975	6.03073	8.43573	18.939	17.2921	16.5786	53.1001	21.0296	20.0476	14.9673	18.6944	14.126	16.9656	26.6003	17.9356
TAG(44:1)_FA18:1	4.71478	4.83239	3.85056	3.45453	4.5137	9.06935	3.9993	3.43942	4.73053	4.64911	8.38939	7.10456	9.64981	4.34461	5.24959	11.5361	4.37757	4.9612	5.93883	3.32364	4.07282	6.93721	14.1912	5.82854	10.572	7.89549	5.0718	9.02043	4.58398	6.74202	28.5929	53.1001	37.7406	32.3419	22.101	24.9151	20.3569	18.4531	44.5271	32.1042
TAG(44:2)_FA16:0	0.813518	0.905517	0.776843	0.479949	0.996455	1.75832	0.350512	0.610187	0.752496	0.438892	15.7541	15.1697	25.8417	8.16802	13.6509	24.5915	5.88824	9.21939	12.8872	6.30129	2.65413	5.51679	6.50089	3.63389	5.27776	4.90732	2.51128	5.29188	3.78769	4.76947	40.7613	53.1001	55.1143	45.2766	30.9336	29.132	27.1789	26.945	53.9167	48.9491
TAG(44:2)_FA16:1	4.71478	4.83239	3.85056	3.45453	4.5137	9.06935	3.9993	3.43942	4.73053	4.64911	5.76343	25.7392	6.13808	14.853	15.1012	11.0489	16.7791	18.871	21.3995	16.1595	12.6289	22.2203	6.28391	16.7837	6.01961	4.96314	13.5759	6.64425	18.939	17.2921	13.9104	29.633	18.6588	21.0122	12.3613	17.7763	13.0474	16.108	27.9211	16.2897
TAG(44:2)_FA18:1	4.71478	4.83239	3.85056	3.45453	4.5137	9.06935	3.9993	3.43942	4.73053	4.64911	26.198	25.7392	4.76691	14.853	15.1012	5.68587	16.7791	18.871	21.3995	16.1595	12.6289	22.2203	4.78768	16.7837	4.71447	4.79964	3.65627	6.14745	18.939	17.2921	10.9182	19.9682	16.8376	19.3989	8.80961	16.2455	13.0607	12.5972	25.1729	11.8833
TAG(44:2)_FA18:2	0.480702	0.461761	3.85056	3.45453	0.822731	1.78714	0.430719	3.43942	4.73053	0.427787	14.9395	10.9661	21.891	7.45078	11.5299	20.3425	4.52493	7.42356	9.77622	5.76356	1.78978	3.20085	4.30967	2.34166	3.65359	2.39491	1.25545	3.21962	2.13041	3.07237	31.4351	53.1001	41.1146	36.144	24.5805	22.4565	20.1809	19.79	53.9167	39.1368
TAG(44:3)_FA18:2	4.71478	4.83239	3.85056	3.45453	4.5137	9.06935	3.9993	3.43942	4.73053	4.64911	4.03809	2.24105	5.893	1.84514	3.54572	5.24883	1.09196	1.94779	2.95368	1.67204	0.611379	0.778046	1.25575	16.7837	1.02094	0.919763	0.782007	1.25423	0.677527	0.769088	6.35045	12.4383	8.82837	10.4445	4.25927	6.90115	5.4876	5.32107	53.9167	7.00679
TAG(46:0)_FA14:0	4.71478	4.83239	3.85056	3.45453	4.5137	9.06935	3.9993	3.43942	4.73053	4.64911	24.2076	25.7392	32.7957	14.853	15.1012	34.2018	16.7791	18.871	21.3995	16.1595	12.6289	28.2914	34.5643	22.3649	34.5076	26.1987	13.5759	25.5928	18.939	25.0607	41.8761	53.1001	43.4678	40.8729	37.1171	42.769	34.9103	32.956	56.9678	48.1109
TAG(46:0)_FA16:0	4.71478	4.83239	3.85056	3.45453	4.5137	9.06935	3.9993	3.43942	4.73053	4.64911	61.9336	55.2144	68.2295	14.853	15.1012	75.2968	16.7791	18.871	55.0188	16.1595	12.6289	66.8983	82.9855	50.9835	76.6555	57.6793	13.5759	63.8343	18.939	63.5827	100.192	53.1001	102.949	97.5969	81.0946	91.792	79.9188	90.8701	135.279	116.845
TAG(46:1)_FA14:0	4.71478	4.83239	3.85056	3.45453	4.5137	12.6764	3.9993	3.43942	4.73053	4.64911	44.9201	37.7171	52.3137	16.6263	25.3507	84.4823	14.5606	17.4919	30.1071	12.018	14.8232	45.0791	90.7202	37.9804	90.9169	80.9771	29.4129	72.0778	28.5012	43.7848	67.8289	53.1001	100.043	103.669	70.9263	88.9992	85.3644	80.3075	155.485	109.513
TAG(46:1)_FA16:0	4.71478	8.69503	3.85056	3.45453	4.5137	15.7728	3.9993	3.43942	4.73053	4.64911	65.4928	65.2657	87.8644	30.7278	46.7259	128.307	22.2094	36.8834	47.0006	21.7901	19.1888	59.0263	108.975	53.259	102.562	84.099	36.7739	90.2856	31.3275	49.3743	166.237	53.1001	228.42	204.806	157.511	183.653	170.525	149.37	316.927	230.639
TAG(46:1)_FA16:1	4.71478	4.83239	3.85056	3.45453	4.5137	9.06935	3.9993	3.43942	4.73053	4.64911	35.8447	30.3209	38.1582	14.8744	21.401	59.6065	16.7791	17.0628	27.9039	15.6402	18.3178	43.9273	68.0518	40.211	70.0952	59.1203	26.3944	58.4228	21.4613	32.0332	52.9214	53.1001	65.2557	69.4651	56.1316	71.426	51.1008	60.5023	101.983	77.7221
TAG(46:1)_FA18:0	4.71478	4.83239	3.85056	3.45453	4.5137	9.06935	3.9993	3.43942	4.73053	4.64911	0.836908	25.7392	0.728124	14.853	0.905516	34.2163	16.7791	18.871	1.08785	16.1595	12.6289	22.2203	0.899478	16.7837	20.8635	19.972	13.5759	22.4295	18.939	17.2921	1.60426	3.75218	3.81256	2.68685	0.990007	1.95162	1.06188	1.67765	3.06863	1.76454
TAG(46:1)_FA18:1	4.71478	4.83239	3.85056	3.45453	4.5137	9.06935	3.9993	3.43942	4.73053	4.64911	27.1919	19.492	36.3639	15.8791	19.4282	38.0531	8.45295	15.4352	17.2512	9.93666	7.46665	18.8054	29.5891	17.0181	34.6572	22.9571	13.7994	29.2812	11.0134	17.5665	75.8672	53.1001	118.655	80.2237	65.6004	95.9314	70.0813	62.1848	140.756	94.0314
TAG(46:2)_FA14:0	4.71478	2.73754	3.85056	3.45453	2.23873	5.50192	2.14795	3.43942	4.73053	4.64911	47.4106	27.7226	54.4038	15.419	26.8199	71.7411	9.8747	16.742	29.8292	13.3728	6.08568	14.1762	32.0417	14.4253	28.1936	26.1756	9.70496	30.7039	10.3308	12.6965	48.051	53.1001	65.2206	72.9034	43.2958	57.5743	46.5003	41.8676	53.9167	66.874
TAG(46:2)_FA16:0	1.82909	2.09322	3.85056	1.18699	3.27504	4.69941	3.9993	1.56217	1.33443	1.38467	87.8023	73.7195	144.707	40.0561	66.8136	144.051	21.0202	44.3558	63.7321	33.123	6.85477	14.4024	26.2473	13.2604	28.2046	21.2728	11.1257	25.5784	10.0725	16.1086	194.204	53.1001	262.094	210.869	155.714	150.606	143.825	130.583	324.907	214.876
TAG(46:2)_FA16:1	4.71478	4.83239	3.85056	3.45453	4.5137	9.06935	3.9993	3.43942	4.73053	4.64911	33.0756	30.0107	32.0362	12.2598	19.7462	77.9725	13.1257	14.3938	23.8092	13.2791	13.1489	25.3388	57.1359	26.9684	53.1407	55.5757	22.2149	58.0203	18.1255	21.943	57.327	140.824	85.9677	89.3618	61.7004	83.1051	66.3935	72.2855	132.01	75.2107
TAG(46:2)_FA18:1	4.71478	4.83239	3.85056	3.45453	4.5137	9.06935	3.9993	3.43942	4.73053	4.64911	14.1285	12.0063	23.0259	7.10275	9.86798	28.5883	5.90865	6.80863	9.22644	6.45019	3.48661	7.28135	15.6103	9.08761	15.3532	10.0663	7.80226	16.8809	7.44382	6.84134	50.5325	108.093	78.0557	78.8421	43.4382	71.1233	50.1177	53.5911	114.351	51.7481
TAG(46:2)_FA18:2	0.841638	1.35375	0.704667	1.01116	2.44401	1.92202	0.325703	0.700816	1.06458	0.905296	79.7182	59.2491	111.895	33.5911	51.3639	104.718	14.6096	33.1313	49.7093	26.5663	3.21989	10.5203	12.914	6.99741	12.5176	8.60577	6.04012	9.19425	7.36673	8.72254	125.787	53.1001	169.021	140.925	102.841	100.198	91.6546	77.6962	207.668	147.965
TAG(46:3)_FA14:0	4.71478	0.133089	0.0780972	0.20714	0.179837	0.447477	0.0865937	0.0992732	0.184763	4.64911	9.8488	6.24325	11.6877	3.03595	5.80302	16.1854	1.83183	3.4805	5.08119	2.83858	0.59327	1.18093	2.2104	0.834187	1.44744	1.83002	0.990174	2.50037	0.867234	0.688152	10.4823	23.8565	13.8831	16.1326	8.71112	12.3603	10.3249	9.48724	21.9072	13.8921
TAG(46:3)_FA16:0	0.336535	0.518539	0.251309	0.35063	0.990976	0.938264	0.114949	0.224025	0.56482	0.284845	25.1749	25.6605	39.5912	12.9317	18.2292	42.9908	7.73294	12.4991	19.494	8.31412	1.74154	3.79338	5.19256	2.58224	4.59815	2.38694	2.25779	4.78301	3.38812	3.51448	55.8102	53.1001	71.2974	65.7127	46.9943	48.9701	45.7148	42.9785	96.0708	71.0213
TAG(46:3)_FA16:1	4.71478	4.83239	3.85056	3.45453	4.5137	2.92837	3.9993	3.43942	4.73053	4.64911	26.294	19.956	33.5642	10.1048	17.8292	47.304	7.72047	12.3691	16.5719	9.39526	2.7497	5.13402	12.0027	5.46132	9.26026	10.0576	4.59562	12.219	4.43078	4.38937	41.8333	53.1001	52.754	65.2103	35.6093	48.0755	39.4029	40.1794	86.7224	51.1812
TAG(46:3)_FA18:1	4.71478	0.410975	0.4798	3.45453	0.565904	0.712459	3.9993	3.43942	4.73053	0.37632	9.61295	4.92153	13.1229	4.84987	6.59278	11.209	2.31442	3.77462	4.8042	4.57189	0.983768	1.68029	2.85873	1.61976	2.60371	3.29933	1.34816	3.53165	1.81532	1.26317	14.8219	30.9194	22.6162	26.0228	12.5475	20.4376	15.1812	14.9438	53.9167	15.9645
TAG(46:3)_FA18:2	0.591049	0.798461	0.537557	3.45453	1.20918	1.53938	0.536375	0.395714	1.07211	0.418611	33.2441	25.7392	50.7063	14.1251	21.8182	53.86	7.58897	15.6312	22.6807	10.8691	2.32407	4.48886	5.99556	3.01165	5.4555	5.14103	2.7535	6.84486	3.26314	2.9998	55.2694	53.1001	73.497	83.1493	45.1548	56.4121	48.5538	48.4325	115.049	70.1144
TAG(46:3)_FA18:3	0.0756221	0.0496957	0.0358063	3.45453	0.115676	0.161172	0.050866	0.026622	0.0949814	4.64911	5.3196	3.20961	5.57441	1.63934	2.51356	7.43265	0.892308	1.81731	2.46182	1.13534	0.191703	0.663365	1.01732	0.362841	0.5665	0.422612	0.275048	0.501625	0.453685	0.589336	7.18381	53.1001	9.56042	8.18923	5.07545	5.87468	5.35862	4.93726	53.9167	9.65773
TAG(46:4)_FA18:2	4.71478	4.83239	3.85056	3.45453	4.5137	9.06935	3.9993	3.43942	0.274133	4.64911	6.30453	2.8805	10.4671	3.99653	5.3142	7.44794	1.91311	2.65254	3.80283	2.87486	12.6289	0.4016	26.0933	0.385482	20.8635	19.972	0.276305	0.641071	0.410842	17.2921	6.13073	11.4417	7.77999	10.5085	4.21784	5.87533	4.81586	4.74709	53.9167	6.22926
TAG(47:1)_FA14:0	4.71478	4.83239	3.85056	3.45453	4.5137	9.06935	3.9993	3.43942	4.73053	4.64911	4.45825	5.0455	5.18947	14.853	4.14807	6.80929	16.7791	3.43413	5.39779	16.1595	12.6289	6.27502	7.85201	5.83141	8.13167	5.84411	4.04105	6.59704	4.29576	5.29154	6.81123	10.7944	7.9729	8.70273	6.18298	8.63943	7.36506	9.61104	8.53278	8.22898
TAG(47:1)_FA16:0	4.71478	4.83239	3.85056	3.45453	4.5137	9.06935	3.9993	3.43942	4.73053	4.64911	14.6662	12.5095	15.1586	7.33831	9.25578	18.9544	8.31735	9.10099	11.6269	7.48278	12.6289	12.7285	17.2851	11.0586	18.4505	20.1631	9.77891	19.7982	9.4891	12.6754	17.0365	53.1001	16.3428	20.6251	15.523	19.1698	16.5982	21.2688	24.6038	21.1842
TAG(47:1)_FA18:1	4.71478	4.83239	3.85056	3.45453	4.5137	3.70396	3.9993	3.43942	4.73053	4.64911	6.98653	6.81103	8.28448	4.69906	4.83157	8.75712	16.7791	4.25555	5.64796	4.24923	12.6289	5.99326	5.96489	4.71197	6.20793	6.33569	5.04959	6.49298	4.03845	17.2921	6.97941	13.25	10.4385	10.1979	7.17816	9.36199	8.34029	8.44456	12.5427	8.83192
TAG(47:2)_FA14:0	0.702246	0.770246	0.773118	0.534414	0.587603	1.08024	1.10365	3.43942	0.725476	1.16947	4.91974	4.42883	5.36738	2.4801	3.98075	8.42234	1.91523	2.09593	4.15998	1.90806	1.57931	2.05093	3.31759	2.49967	3.43352	3.40507	1.26988	4.18843	1.70423	2.77172	4.81858	9.2296	5.74943	4.95911	4.84387	6.36634	4.51643	5.54264	7.83831	6.32828
TAG(47:2)_FA18:1	4.71478	4.83239	3.85056	3.45453	4.5137	9.06935	3.9993	3.43942	4.73053	4.64911	2.67421	25.7392	3.19376	1.71473	1.87289	4.46349	16.7791	18.871	1.8499	2.10233	12.6289	1.47262	3.10242	2.14434	2.48555	5.35017	2.86782	3.28202	1.29133	1.64854	2.3604	5.28703	39.602	4.14337	3.6982	4.54677	5.2737	5.76515	53.9167	3.96203
TAG(47:2)_FA18:2	0.514446	0.22963	1.22785	0.237628	0.596957	0.762499	0.611624	0.651086	4.73053	0.628587	13.3767	8.8638	13.9503	5.87388	7.54487	15.8283	3.53683	6.45828	10.0937	5.29371	0.832554	3.02756	2.0608	1.03693	1.99466	2.06127	1.32856	1.94319	1.30939	1.7483	8.52697	19.5345	10.0455	10.0882	9.77598	7.32026	8.10325	9.53578	15.3778	9.22247
TAG(48:0)_FA14:0	4.71478	4.83239	3.85056	3.45453	4.5137	9.06935	3.9993	3.43942	4.73053	4.64911	26.198	25.7392	6.2731	14.853	15.1012	34.2163	16.7791	18.871	21.3995	16.1595	12.6289	22.2203	7.40794	16.7837	5.79097	19.972	13.5759	22.4295	18.939	17.2921	7.28103	53.1001	8.64653	36.7584	6.5911	6.16903	34.896	35.2079	7.26357	6.94632
TAG(48:0)_FA16:0	1.09206	0.532501	3.85056	3.45453	0.985313	1.61747	3.9993	0.519356	0.72332	0.621122	2.57485	2.41553	5.07239	1.38899	1.59536	3.48837	0.891094	1.78419	2.05018	1.04119	2.054	4.76044	5.21237	3.62078	5.14486	4.37416	1.89903	4.19755	2.29946	4.78444	5.44577	53.1001	6.18034	4.7206	4.815	4.13384	4.21424	4.56921	7.94163	6.23896
TAG(48:1)_FA14:0	13.4467	16.2043	9.06233	7.90994	18.3632	36.8531	9.32221	8.5732	11.1166	8.27985	173.082	155.572	226.257	74.1518	110.787	259.912	61.0559	88.5357	116.168	65.2347	103.111	287.365	427.13	222.03	437.898	337.748	159.362	324.752	175.65	270.537	373.442	789.192	584.334	461.83	384.7	425.211	418.374	388.099	695.003	562.182
TAG(48:1)_FA16:0	51.4904	57.5333	36.3122	24.3229	64.2534	158.372	37.4342	30.5161	42.135	32.3137	436.633	507.301	549.658	169.225	252.474	735.284	178.423	240.388	328.074	155.827	282.436	777.057	1283.43	701.56	1261.88	1001.72	447.145	957.45	453.607	717.061	863.871	1760.67	1106.37	1005.95	855.927	986.621	854.555	964.548	1328.13	1117.65
TAG(48:1)_FA16:1	22.5846	20.978	3.85056	3.45453	23.7872	48.525	16.3799	3.43942	16.9506	4.64911	113.622	126.282	137.412	44.5805	66.6879	228.745	54.2092	58.4119	90.8101	40.0508	89.2065	212.195	358.456	195.403	346.253	282.917	119.617	294.316	122.927	200.376	200.707	405.109	219.978	218.214	226.895	232.9	212.664	220.513	329.897	298.805
TAG(48:1)_FA18:0	4.71478	4.83239	3.85056	3.45453	4.5137	9.06935	3.9993	3.43942	4.73053	4.64911	4.7329	2.30304	5.95837	14.853	1.70567	5.00949	16.7791	1.96632	2.74213	2.67557	1.7941	2.13413	5.36546	2.25184	4.57936	3.37946	1.61132	2.92422	2.02731	3.11015	6.89267	53.1001	8.40436	8.23433	5.8644	8.07378	5.94573	6.02953	10.7711	7.37285
TAG(48:1)_FA18:1	16.0898	15.2244	12.2441	11.0102	18.5555	40.472	13.6434	8.88989	15.2203	12.9106	159.96	131.186	188.628	64.3479	81.1611	223.356	55.1146	73.6161	115.44	59.3662	100.454	281.245	409.121	226.799	377.997	318.576	156.12	316.025	167.564	253.557	355.519	719.114	428.666	381.917	363.068	431.24	362.834	334.062	585.134	450.303
TAG(48:2)_FA14:0	13.1	20.4061	12.3612	8.14845	18.591	45.6729	9.55498	7.36406	12.9465	10.4579	387.869	328.796	507.664	182.375	254.547	607.973	123.77	197.482	306.616	130.876	100.237	306.124	458.121	239.037	467.451	367.857	144.117	371.687	172.131	254.296	521.491	53.1001	723.137	654.239	533.014	610.972	541.418	535.179	899.746	798.916
TAG(48:2)_FA16:0	20.2777	33.7855	18.8024	10.8817	34.6994	97.8077	19.5008	13.6328	19.6063	17.5802	447.564	456.981	583.44	193.702	281.089	742.536	158.407	225.457	354.659	139.708	125.993	393.831	694.033	340.766	656.085	632.706	206.891	641.815	223.313	331.025	661.822	1522.51	898.35	907.34	706.872	744.821	680.64	705.987	1152.98	940.852
TAG(48:2)_FA16:1	30.748	43.7357	3.85056	3.45453	39.0432	133.715	32.8846	21.8457	27.5173	21.4464	201.739	276.618	211.568	66.1287	108.722	506.288	103.841	113.133	161.07	47.0116	161.314	471.138	1024.93	447.594	1043.64	869.617	297.909	887.929	289.461	416.284	408.843	943.577	532.694	606.834	484.283	535.403	518.774	545.729	841.237	578.661
TAG(48:2)_FA18:0	0.0398021	0.0920759	0.309146	0.097525	0.25666	0.244182	0.0853951	3.43942	0.048511	0.0948979	4.21426	1.85811	5.50886	1.83241	2.32467	2.87603	0.684592	1.25226	2.07149	1.85194	0.503994	0.586965	1.26134	0.652966	1.15272	1.07895	0.466317	1.32842	0.933082	0.651756	6.21106	53.1001	8.02648	7.51474	3.97966	5.99224	3.71114	3.18397	8.05106	4.86018
TAG(48:2)_FA18:1	7.55334	9.91432	7.62809	5.43335	9.5941	27.4128	7.74607	3.43942	6.87615	5.80305	85.8323	90.0972	123.298	39.022	65.5912	161.539	39.7095	51.8834	70.9201	37.7084	56.5927	139.638	297.77	148.457	299.005	303.943	122.503	293.467	105.934	104.224	247.224	502.519	330.043	365.801	257.979	388.286	312.543	335.351	546.491	292.098
TAG(48:2)_FA18:2	10.0653	11.3882	10.3488	6.58799	14.8193	30.5074	5.68082	4.9432	11.0286	6.09759	293.949	265.646	402.267	147.012	195.201	389.791	105.172	170.692	232.313	106.888	60.2022	143.141	183.836	96.433	166.603	114.153	57.5039	136.389	97.1002	113.867	391.937	53.1001	486.233	402.801	342.143	374.025	367.533	308.478	568.181	577.909
TAG(48:3)_FA14:0	2.15764	4.70298	2.42746	1.52945	5.1798	14.0696	2.58303	2.07951	3.29481	3.14213	140.813	117.212	152.928	46.4727	73.3226	268.317	46.6363	59.0838	87.8935	32.4287	19.9697	62.5511	105.175	48.6214	95.8294	79.7619	34.2522	92.5136	40.9698	47.7807	161.037	53.1001	211.949	225.11	165.573	196.881	171.09	166.37	370.117	224.8
TAG(48:3)_FA16:0	1.80914	3.37661	1.83838	1.18452	4.93647	7.23119	0.839634	1.2796	2.37281	1.3435	103.353	107.845	148.246	47.1098	70.9567	199.407	28.2506	51.041	79.5359	36.8099	10.5684	29.397	56.8439	26.0716	45.3169	41.1735	18.4727	51.693	21.6025	21.0829	179.444	53.1001	236.9	264.534	169.767	192.095	157.701	159.667	347.97	257.767
TAG(48:3)_FA16:1	9.60339	11.2946	8.83003	3.45453	9.85899	37.1893	8.6003	6.90142	8.54412	7.2609	144.684	140.959	163.008	48.4352	88.4769	359.977	57.0272	69.9675	102.691	37.7633	42.1723	121.159	277.414	123.332	258.33	252.393	94.4986	280.01	83.8563	87.8754	206.586	577.641	259.936	328.254	234.683	329.81	252.198	266.308	483.674	291.668
TAG(48:3)_FA18:1	1.43159	1.64896	3.85056	0.730801	2.16825	3.00315	1.23702	0.819227	1.31738	1.00778	66.7827	47.3344	100.801	32.8947	50.4927	97.9287	15.0364	35.0695	49.0802	30.8032	8.37875	13.3858	39.034	17.5997	31.1488	30.755	16.1489	41.8599	17.2637	13.1153	130.341	258.725	154.25	188.039	121.21	184.647	125.867	134.512	53.9167	122.425
TAG(48:3)_FA18:2	2.31528	5.98442	3.27571	1.56879	6.64788	15.7	2.89444	2.42785	4.00271	3.49631	164.41	148.684	217.004	67.5472	110.132	295.047	52.5948	75.2183	113.128	59.5697	21.0033	51.7649	103.64	45.9786	84.8273	72.6926	32.3651	97.2875	43.5687	43.2997	238.591	53.1001	300.273	332.643	243.568	295.509	231.969	237.858	468.55	295.2
TAG(48:3)_FA18:3	0.756052	0.735516	0.678024	0.398289	0.649626	2.2229	0.378835	0.51394	0.508147	0.703003	18.6443	16.8242	21.641	6.2894	10.5134	34.1777	4.9005	7.70451	11.1376	5.69952	3.71483	9.92447	10.2025	4.98164	9.58178	6.24275	3.57713	9.05532	6.16125	6.58178	24.6432	53.1001	34.0591	29.7675	25.2867	28.7229	22.7229	19.3152	42.4738	34.3598
TAG(48:4)_FA14:0	0.136656	0.472814	0.254349	0.159418	0.399447	1.13596	0.234085	0.122195	0.259685	0.122963	17.3709	12.3285	19.1135	6.79377	11.0726	28.5326	4.52995	6.85424	9.23788	5.63323	1.71295	3.82523	5.27779	2.89385	4.02875	4.32453	2.61707	6.02545	2.90881	2.30796	15.9952	53.1001	18.7247	24.0133	15.4769	17.9377	15.6629	14.3515	31.5517	24.5633
TAG(48:4)_FA16:0	0.291731	0.493641	0.376832	0.2155	0.925846	1.00593	0.202298	0.297113	0.491165	0.14316	23.1283	24.4142	40.5812	12.7909	17.9508	38.7119	6.56206	13.2181	20.6636	8.53483	1.43505	4.09455	4.67727	2.31394	4.33858	3.83063	1.79055	4.8439	2.25934	3.53134	46.3067	53.1001	71.2152	62.9842	39.6921	43.2797	36.7279	35.2997	85.0792	73.284
TAG(48:4)_FA16:1	0.6585	1.05731	0.699672	0.451636	1.43942	2.85725	0.695147	0.535484	1.07886	0.638636	33.1576	26.97	43.2455	12.0526	23.2192	75.3061	9.9656	15.0405	21.3995	9.42638	3.12014	8.23749	19.3113	8.27701	14.2546	16.6127	8.03707	20.6473	6.91007	5.39799	45.3232	53.1001	68.0997	85.636	45.9863	63.7442	52.3664	52.3693	106.213	65.4754
TAG(48:4)_FA18:1	0.1714	0.251562	0.269413	0.148852	0.205896	0.513226	0.146736	3.43942	0.200807	0.272649	18.8487	11.9733	27.9151	9.47147	14.4425	26.4159	3.91633	7.67638	10.633	7.33737	1.12563	1.29806	3.40345	1.37306	2.46856	2.34078	1.77644	4.0692	2.2395	1.27474	25.9445	52.0572	36.8207	50.9794	23.2363	42.534	27.1152	31.4302	62.2246	28.4151
TAG(48:4)_FA18:2	0.380602	0.751383	0.604377	0.575687	1.53587	2.18918	0.604678	0.598397	0.589257	0.453621	88.756	51.527	117.758	45.0352	62.6219	107.208	19.5477	35.8781	52.9179	37.7704	2.48676	4.5156	9.49224	5.3965	7.00212	8.33396	5.17066	11.7393	6.18691	3.56579	79.8593	163.162	91.7191	108.648	68.969	88.4937	67.8826	62.478	157.368	85.1899
TAG(48:4)_FA18:3	0.512596	0.55247	0.31547	0.314439	0.898251	1.81674	0.230358	0.18373	0.425606	0.256746	19.9823	14.9117	25.9818	8.37805	13.0423	38.9769	5.35972	8.45286	12.3586	5.25293	1.8983	4.9275	9.41154	4.25573	6.03985	5.01296	3.35823	8.94671	3.946	3.48236	25.8659	53.1001	36.4514	39.4641	27.3853	31.9933	26.7816	23.245	57.5447	35.6132
TAG(48:4)_FA20:4	0.0536734	0.076616	3.85056	0.0227185	0.0741666	0.0964522	3.9993	0.021089	0.0915587	0.062186	2.9307	2.53363	3.21412	0.954256	1.40416	4.75974	0.494132	1.75609	1.99722	0.651608	0.28616	1.01457	1.01892	0.37049	0.654529	0.393406	0.18727	0.196607	0.535033	0.945587	7.6017	53.1001	11.6051	8.97924	7.55254	6.34239	5.28867	4.92586	11.5479	9.47133
TAG(48:5)_FA18:2	0.0762449	0.0852694	0.133035	0.132038	0.248742	0.149124	3.9993	0.080135	0.228452	0.119054	14.9267	8.43088	22.5524	8.10362	10.7959	18.2793	3.26924	6.38101	9.30192	6.78886	0.298434	0.32612	0.528649	0.314059	0.191467	0.279772	0.353783	0.663602	0.564466	0.432508	10.7096	25.9503	14.4395	18.5327	8.72585	13.0306	9.3956	10.5784	53.9167	12.5449
TAG(48:5)_FA18:3	0.0563533	0.183745	0.0881866	0.0638979	0.100175	0.222666	0.0353337	0.0444989	0.102732	0.0743817	9.88053	5.59531	13.597	4.51709	6.07209	13.2266	2.25457	4.35572	6.06502	3.06448	0.293528	0.414042	0.808253	0.43396	0.561184	0.665785	0.539413	0.883879	0.623347	0.294043	8.72288	53.1001	10.883	13.6964	7.67888	9.43277	7.67192	6.66444	19.0212	11.2597
TAG(49:1)_FA14:0	1.30294	4.83239	3.85056	3.45453	4.5137	1.42098	3.9993	3.43942	1.28194	4.64911	4.02822	2.15666	5.0915	1.87935	2.91117	5.44494	1.59111	1.46837	3.36314	1.86666	2.26846	3.94364	8.16938	4.07035	6.90166	4.52115	3.91064	6.43931	3.0454	4.31617	5.42339	53.1001	6.22136	6.8271	5.0147	7.26052	4.5269	7.618	10.2053	7.97841
TAG(49:1)_FA16:0	11.2131	10.4303	3.85056	3.45453	12.0924	21.7479	3.9993	3.43942	10.5973	9.29264	58.4842	66.3858	81.9853	29.803	35.9784	102.047	33.9649	43.7133	58.0675	25.0031	55.0213	134.282	184.033	91.0196	186.418	145.912	67.419	146.685	83.6426	112.149	122.284	275.167	151.39	129.331	114.902	144.099	118.513	129.654	214.581	148.502
TAG(49:1)_FA16:1	4.71478	4.83239	3.85056	3.45453	4.5137	9.06935	3.9993	3.43942	4.73053	4.64911	26.198	25.7392	7.5289	14.853	15.1012	9.2008	16.7791	18.871	8.48871	6.62414	6.92746	10.4644	26.0933	8.89468	13.3524	11.4355	8.91024	11.2992	6.91965	9.17992	10.385	53.1001	10.1672	11.0211	8.50634	12.6816	10.744	14.8897	13.9191	11.4632
TAG(49:1)_FA17:0	4.71478	4.83239	3.85056	3.45453	4.5137	4.15607	3.9993	3.43942	4.73053	4.64911	6.80969	6.92232	9.38217	4.09088	5.42993	14.6127	4.69478	5.51069	6.57078	4.17275	5.46086	12.9127	18.6624	9.77185	16.845	15.1557	8.34787	17.4851	8.48158	10.6538	13.6834	53.1001	16.4689	14.6824	14.7738	16.5078	12.9757	15.6627	25.5024	18.1448
TAG(49:1)_FA18:1	4.71478	4.83239	3.85056	3.45453	8.28695	9.99853	3.9993	3.43942	7.43258	4.64911	30	31.3081	37.6441	15.8982	17.3256	49.5683	16.8215	18.3856	27.4037	15.0735	22.6273	55.6141	72.3251	36.2971	60.9595	53.6803	35.1332	65.7916	39.6089	45.8731	50.1494	105.344	60.8902	53.3589	56.6642	64.3539	59.2527	58.4453	89.6451	65.8345
TAG(49:2)_FA14:0	1.23468	1.04681	0.571732	3.45453	0.69593	1.62344	0.63108	3.43942	0.629589	0.61203	8.34945	4.93367	8.42059	3.3032	4.39467	11.0225	3.51875	4.07389	7.00257	2.36109	3.76344	11.4551	16.3935	9.40572	18.0734	15.8962	7.61129	14.8269	7.2164	8.86601	10.0381	22.3318	13.2475	11.9517	11.7442	14.9832	14.2828	12.4925	24.5102	16.1143
TAG(49:2)_FA16:0	6.66486	5.49032	3.55777	2.85373	5.61421	15.0506	4.29291	4.11431	5.88676	3.96387	68.8908	79.2548	96.8784	38.903	47.1496	116.158	35.6714	48.8364	66.4579	27.6289	27.5273	70.9425	91.1702	49.8616	105.188	80.9091	35.3926	84.5734	43.2842	54.4926	79.0907	53.1001	88.493	87.3019	96.7713	89.0057	85.8698	90.8247	156.488	123.52
TAG(49:2)_FA16:1	4.71478	4.83239	3.85056	3.45453	4.5137	18.2545	3.9993	3.43942	4.73053	4.64911	28.1565	28.676	27.1781	11.8465	16.4209	53.2402	20.0699	20.4372	27.5064	12.0361	21.8209	65.5231	99.9726	57.3839	105.272	99.4499	42.852	97.0422	42.4222	45.9678	40.0346	94.5054	48.5482	54.1943	52.7866	60.1766	53.9833	60.8155	86.2517	62.4766
TAG(49:2)_FA17:0	4.71478	1.01989	3.85056	3.45453	4.5137	1.5996	3.9993	3.43942	4.73053	1.11133	6.57507	4.28768	8.26958	2.73215	5.00065	7.47431	1.785	3.33967	5.19569	2.84088	1.40114	2.64192	5.77063	3.62044	4.82988	5.99148	2.44001	5.26067	2.18402	2.99157	5.24578	53.1001	9.13333	7.68719	5.94027	8.28682	7.19604	7.4038	12.2353	10.3445
TAG(49:2)_FA18:1	5.00237	3.59224	3.85056	3.45453	4.5137	10.3045	4.58709	3.43942	5.00895	4.64911	21.1838	22.7061	24.6696	10.3113	13.3655	35.8645	13.1004	15.1786	16.4068	8.81219	17.1431	39.6002	62.7847	30.1923	58.3817	58.0364	30.273	68.9884	29.9354	25.4907	30.9881	63.6147	39.602	45.9607	36.8018	52.6164	48.9717	52.721	76.3926	46.21
TAG(49:2)_FA18:2	2.70109	2.71438	3.20484	1.21939	2.63639	5.96882	1.36161	2.36552	2.96679	2.58071	50.624	54.0059	80.6606	30.9405	34.1946	80.3252	23.4406	31.2042	45.0943	22.0433	10.4408	26.2753	29.6824	16.6931	22.7872	20.4451	11.4022	23.0094	17.7824	19.4106	46.7299	100.701	48.2134	48.0738	45.9421	47.5901	44.6287	49.3935	81.848	62.8282
TAG(49:3)_FA16:0	0.525562	0.733975	0.573686	0.655124	0.778465	1.69361	0.587028	0.348961	0.626825	0.967281	13.392	13.8345	14.4132	5.72374	8.53571	19.5979	5.09714	7.08485	13.7187	4.08107	2.86473	8.2004	10.5636	4.67147	8.30194	8.61777	4.3242	10.7509	5.61497	4.94191	15.061	53.1001	23.3304	19.6179	15.4732	19.6121	15.219	17.1661	53.9167	22.7858
TAG(49:3)_FA16:1	4.71478	4.11699	3.85056	3.45453	3.48038	7.70001	3.87545	3.43942	3.16575	4.64911	21.3851	26.2858	24.317	10.0903	16.485	48.759	14.2357	17.4384	22.052	8.53166	9.0584	23.0082	36.4781	20.8331	36.2722	35.9942	15.0072	38.6542	16.7753	16.46	22.1969	63.9038	31.245	36.7128	27.4262	36.2558	31.8418	35.5753	52.4342	37.8087
TAG(49:3)_FA18:2	1.03591	1.23019	1.40623	3.45453	1.34843	3.82888	0.903143	2.03498	1.61358	1.51461	26.9352	30.1699	28.4324	11.5816	15.925	49.9666	13.5919	17.3525	21.3429	11.5352	5.47788	12.9955	19.1171	10.6989	15.7757	14.4523	8.74329	17.5669	11.3315	9.18017	26.3149	59.3563	28.4072	34.5033	26.1105	35.3605	28.0933	34.4019	58.0664	35.5716
TAG(49:3)_FA18:3	0.10629	0.109892	0.184288	3.45453	0.156101	0.284283	0.149577	0.0714404	0.112688	0.269998	1.58637	2.44675	3.14147	1.07602	1.78766	34.2163	1.13249	1.99533	1.38496	1.08995	0.819539	1.3686	1.74899	0.790656	1.13335	0.785188	0.459124	1.21327	0.916046	0.890077	1.86201	53.1001	2.11986	2.20577	3.54964	2.50149	2.3769	1.68797	53.9167	3.64152
TAG(50:0)_FA14:0	1.61494	4.83239	3.85056	3.45453	4.5137	9.06935	3.9993	3.43942	4.73053	4.64911	26.198	25.7392	2.25611	14.853	15.1012	1.88048	16.7791	18.871	2.0605	16.1595	1.62202	2.93483	26.0933	2.00441	2.7809	1.90068	1.72756	2.66745	2.01775	2.34227	2.5451	53.1001	3.06262	2.17579	3.01818	2.45898	2.34573	2.77309	4.17112	3.65675
TAG(50:0)_FA16:0	4.71478	4.83239	3.85056	3.45453	4.5137	9.06935	3.9993	3.43942	4.73053	4.64911	26.198	25.7392	1.41878	14.853	15.1012	1.55746	16.7791	0.777412	21.3995	16.1595	2.93849	5.19372	7.3758	2.85414	5.7973	3.18996	1.6204	4.11595	2.60355	4.9917	3.90612	53.1001	4.35327	3.45494	3.56848	3.11922	2.69259	3.31687	5.49009	4.0068
TAG(50:0)_FA18:0	4.71478	4.83239	3.85056	3.45453	4.5137	9.06935	3.9993	3.43942	4.73053	4.64911	44.1847	41.2047	59.8164	33.9341	15.1012	52.6343	16.7791	28.3606	44.1104	30.5608	89.2495	153.488	212.546	100.782	166.401	101.558	62.2444	123.078	91.0534	173.806	135.473	266.078	141.927	110.907	116.487	100.089	84.8094	93.2653	166.977	150.103
TAG(50:1)_FA14:0	2.26193	1.53226	3.85056	1.46634	1.86472	3.17319	3.9993	3.43942	1.68882	4.64911	13.1353	8.39692	18.7587	7.02349	7.30984	12.3032	4.76353	5.84951	8.94814	5.32469	10.5794	19.1583	31.2968	16.4187	19.8911	19.0509	12.7604	19.1229	13.7861	19.1239	22.2945	45.0432	29.3277	25.3787	25.506	25.6989	21.5814	24.9175	36.7072	32.6728
TAG(50:1)_FA16:0	323.058	350.032	221.994	177.711	353.207	765.584	240.693	168.543	283.561	209.343	1720.67	2058.88	2306.54	1067.96	1296.35	2297.6	1006.1	1123.54	1646.5	921.056	2071.17	3385.8	4568.65	2912.38	4088.43	3583.07	2040.52	3284.7	2200.25	3205.38	3350.77	5082.52	4007.74	3677.35	3412.35	3454.74	3404.64	3631.63	4593.53	3866.92
TAG(50:1)_FA16:1	5.54705	4.26788	3.85056	3.45453	5.05739	9.50132	4.09401	4.23375	4.8434	4.64911	18.2369	21.8613	24.0207	11.0313	12.7479	28.547	9.27544	11.7479	17.369	8.26593	26.1675	46.9262	83.1093	35.0716	59.0124	41.5052	25.279	42.2796	27.0874	34.9157	42.8857	53.1001	45.7905	39.6446	36.7306	36.0681	34.9489	42.9859	49.6565	58.5149
TAG(50:1)_FA18:0	7.13075	6.40553	3.85056	3.45453	6.73999	11.0597	3.9993	3.43942	4.73053	4.53785	32.5732	28.7959	37.2183	17.3227	18.6929	44.0802	10.9435	16.064	27.2184	13.8904	34.4882	61.1231	96.4637	46.9356	63.4412	52.492	35.3166	53.3947	32.736	60.8788	57.3192	53.1001	74.6094	69.4643	54.3706	64.6824	53.9543	59.8735	80.5982	87.5465
TAG(50:1)_FA18:1	159.23	143.618	94.6286	81.6847	145.154	345.935	112.045	74.3262	119.131	96.891	720.409	879.366	972.833	412.322	519.421	1051.54	410.849	471.959	653.438	375.889	970.247	1692.78	2450.85	1343.19	2114	1688.84	896.506	1634.52	1126.34	1714.11	1617.75	2658.88	1944.31	1815.69	1620.04	1778.62	1615.38	1767.29	2324.47	1886.39
TAG(50:1)_FA20:1	0.497083	0.383836	3.85056	3.45453	0.392231	0.824499	0.53232	3.43942	0.329638	0.419651	3.44764	2.30596	2.59438	1.28568	1.81663	3.77657	1.39887	2.00151	1.91579	1.09364	1.5147	4.43781	6.64708	4.15615	5.54905	5.88347	3.8213	4.82277	3.2475	3.09558	4.65218	5.95001	5.22559	4.15692	3.55157	6.26162	3.90357	5.60884	5.93621	3.91003
TAG(50:2)_FA14:0	15.141	18.1851	9.83283	8.49075	18.6762	60.1651	16.725	7.3045	16.0978	12.417	190.676	149.922	185.403	82.5314	95.2391	251.743	86.2557	98.5541	131.382	76.5371	228.758	465.734	858.812	436.442	814.589	634.846	423.433	811.238	374.897	455.27	448.163	647.8	574.457	558.673	508.062	667.406	593.374	669.65	818.447	539.568
TAG(50:2)_FA16:0	386.125	486.417	292.149	212.843	517.699	1200.23	305.699	222.226	367.677	276.296	3104.51	3411.99	3520.11	1926.66	2245.63	4059.04	1724.88	2235.1	2804.14	1571.19	2270.65	4063.94	5387.38	3422.86	4882.99	4477.67	2667.15	4503.02	2763.87	3621.44	4479.25	6518.09	4766.52	4766.23	4397.69	4540.47	4379.51	4781.62	5534.39	5170.16
TAG(50:2)_FA16:1	145.305	195.177	101.552	59.999	171.678	586.772	151.233	88.5535	126.936	90.3841	859.702	1127.91	1014.65	368.405	569.891	1646.5	507.311	648.242	796.621	270.333	1222.36	2559.33	4000.46	2453.93	3719.34	3431.26	1915.5	3267.64	1568.44	2310.34	1933.71	3211.2	2341.82	2350.74	2058.3	2497.74	2197.79	2551.51	2791.84	2551.99
TAG(50:2)_FA18:0	1.80808	1.96973	1.85655	1.30487	2.05755	4.4648	1.45247	1.58656	1.20692	1.72522	25.5333	15.9419	29.9437	13.1821	11.638	25.8075	6.17725	11.5549	17.4808	12.9155	9.74806	19.6113	34.8583	16.982	27.1586	23.7298	13.958	25.6629	13.7668	18.8463	30.6904	53.1001	37.6109	35.5118	26.3619	34.154	32.7105	32.0252	45.6285	42.5345
TAG(50:2)_FA18:1	152.767	218.536	110.037	71.2517	184.367	632.527	171.141	87.6638	134.222	97.545	983.766	1217.33	1097.81	398.178	597.985	1679.47	576.337	631.67	768.435	307.809	1383.78	2378.4	4158.97	2526.7	3539.84	3512.84	2060.95	3329.58	1882.58	2323.27	2141.38	3250.16	2563.7	2592.84	2325.19	2913.7	2582.55	3052.03	3255.06	2623.68
TAG(50:2)_FA18:2	112.603	122.19	95.1218	74.5245	151.617	252.822	72.3873	68.1408	91.3894	89.2706	1170.99	1285.75	1599.48	739.88	905.531	1440.57	605.333	792.121	1087.03	582.908	584.918	1125.44	1254.73	705.311	1009.05	771.137	447.772	766.787	577.724	1000.91	1471.02	2530.31	1648.63	1369.66	1492.51	1265.1	1273.93	1289.8	1910.6	1935.88
TAG(50:2)_FA20:2	0.290259	0.145117	0.127618	0.130391	4.5137	0.75331	3.9993	3.43942	0.17275	0.104846	2.32315	1.5201	2.40169	1.14249	0.692006	3.02739	0.7085	1.25777	1.14615	1.32521	1.48948	2.30841	3.58085	1.88843	2.73118	2.52385	1.98283	1.84258	1.30592	1.98984	2.35621	3.93853	2.82303	2.10786	2.48883	2.32092	2.33535	2.60324	3.95277	2.54998
TAG(50:3)_FA14:0	16.6838	22.3434	19.1381	15.3414	29.1973	69.903	17.3904	10.806	20.4876	16.8726	459.514	388.484	458.854	243.124	291.97	637.139	208.887	255.858	346.67	221.812	217.439	444.632	567.244	389.223	553.639	471.426	292.691	571.315	356.6	321.565	678.782	1072.84	827.024	803.084	746.121	906.49	833.151	758.801	1169.13	800.748
TAG(50:3)_FA16:0	112.399	198.218	113.889	68.1975	187.967	455.164	87.0174	77.3307	130.756	90.0632	1444.13	2060.84	1724.73	732.271	1059.72	2527.65	955.002	1147.82	1490.27	529.441	861.278	1851.84	2399.32	1472.24	2187.3	2016.12	887.632	1943	1192.03	1353.82	2353.16	3901	2614.32	2749.99	2525.1	2479.42	2501.98	2520.87	3453.32	3155.65
TAG(50:3)_FA16:1	112.165	199.846	92.1332	64.6219	169.207	499.193	110.394	77.1916	123.262	83.0979	1409.16	1966.62	1595.29	611.896	962.991	2500.57	865.357	1046.77	1308.07	467.1	984.864	2312.91	3524.75	2002.47	3321.57	3116.4	1414.46	3144.67	1452.25	1749.24	2385.28	3906.53	2786.09	2815.03	2509.23	2844.31	2843.65	2944.61	3494.57	3184.2
TAG(50:3)_FA18:0	0.186951	0.101791	3.85056	0.0763604	0.0848406	0.7338	0.0348411	0.157159	0.175169	0.0721841	6.73512	4.91421	7.44147	3.55799	2.77774	6.8978	2.00058	2.32906	4.46821	2.25265	2.35382	3.05605	6.09943	3.79422	4.93657	5.26273	2.03824	5.27978	2.57719	1.98597	8.16725	53.1001	10.949	10.7892	7.60793	10.0655	8.65267	8.29698	12.9476	10.5444
TAG(50:3)_FA18:1	25.863	41.3166	25.9912	18.4536	39.8231	131.135	30.8295	20.6436	32.4178	24.0329	551.363	468.58	539	252.234	338.659	851.734	268.699	317.581	386.771	216.433	325.788	737.378	1299.3	728.796	1306.8	1334.29	599.085	1464.27	599.228	589.796	880.18	1571.69	1131.49	1326.23	1043.74	1433.08	1220.78	1261.73	1682.47	1124.63
TAG(50:3)_FA18:2	86.4855	134.631	80.8297	50.8206	135.056	343.054	69.11	58.1961	100.108	73.5157	1290.87	1417.7	1352.38	607.334	794.234	1912.46	726.901	853.308	1123.68	465.782	638.921	1382.35	1971.39	1201.65	1682.26	1435.91	749.564	1577.01	929.528	999.755	1792.84	3051.63	1897.01	2150.62	1857.88	2200.44	2110.08	2092.6	2763.07	2334.99
TAG(50:3)_FA18:3	7.78131	5.10362	5.28986	4.38998	8.43035	12.9836	3.43211	3.53159	5.56941	4.64911	62.4487	70.5361	85.7534	32.8936	50.1309	94.986	30.1946	36.2525	56.9307	22.0999	34.3865	95.4415	86.8471	50.7242	72.0177	51.0857	29.2614	56.9801	48.4638	68.1861	98.5833	189.255	132.425	111.616	111.902	105.491	93.6875	90.0721	158.987	145.053
TAG(50:4)_FA14:0	5.10484	5.55594	4.25452	4.84253	6.87048	16.1867	3.54739	3.61578	6.01202	7.01892	227.906	209.716	300.18	125.637	142.886	305.075	109.503	121.428	170.17	92.7631	31.5988	60.144	86.0357	49.7025	62.354	54.8942	36.6992	78.8182	58.9745	43.9749	207.164	421.27	234.142	232.307	244.623	259.125	222.52	205.063	438.582	252.714
TAG(50:4)_FA16:0	7.07632	8.16229	6.74866	3.69246	8.5206	20.3207	3.62313	2.62133	5.78745	5.14931	125.601	143.981	156.357	66.2161	87.4246	235.309	47.7158	66.0427	89.1263	39.1925	33.2711	80.1739	121.409	56.4797	86.6028	71.0151	34.2899	92.658	60.0595	50.3233	183.724	368.158	202.156	222.311	199.346	196.748	174.362	182.353	316.185	254.801
TAG(50:4)_FA16:1	12.5611	28.3117	9.43433	5.62469	22.1076	78.0315	12.6989	9.15451	15.686	12.0495	288.126	433.056	356.073	108.958	201.339	916.477	158.598	182.083	258.769	78.7008	115.33	288.534	558.587	256.103	485.848	458.683	178.111	481.922	208.524	198.32	447.104	1110.72	601.772	710.485	599.091	689.02	559.427	633.081	1089.64	772.262
TAG(50:4)_FA18:1	1.39275	1.72512	1.04934	1.19505	2.95268	6.81133	2.07383	1.16513	2.002	1.83767	68.9533	59.6757	91.783	34.2083	48.6121	116.932	25.7766	34.9895	45.7564	35.0564	13.239	25.1366	57.3484	28.5022	44.9513	47.4595	32.3664	68.3235	29.7643	19.6949	105.872	208.939	141.86	169.348	101.88	172.006	112.701	137.656	53.9167	112.142
TAG(50:4)_FA18:2	10.5854	15.1702	9.1277	6.85659	14.048	39.4929	6.89584	7.45656	11.9614	10.6954	378.978	400.767	445.029	205.826	264.796	676.053	185.04	211.014	290.381	158.286	73.7086	155.812	293.923	126.337	207.59	199.436	101.451	234.403	136.77	106.422	405.706	914.968	519.121	560.509	465.478	597.078	462.645	463.324	855.274	528.509
TAG(50:4)_FA18:3	5.40286	7.55422	4.94757	2.89564	9.62049	18.318	3.60797	2.56161	4.7273	4.81428	78.3901	102.25	95.7757	36.1757	46.735	190.108	44.6185	39.9331	60.4555	24.1905	32.8237	85.1711	118.372	59.1515	79.7033	72.3935	39.1059	83.022	54.9568	51.4276	125.777	261.825	148.565	150.782	151.827	164.933	133.506	141.842	257.087	174.975
TAG(50:4)_FA20:3	0.103251	0.109935	3.85056	3.45453	0.125315	0.292861	3.9993	0.0564729	0.0332731	0.0522383	2.50635	1.50043	2.15646	1.47424	1.37047	2.35945	0.377115	1.54472	1.31372	0.518767	0.383991	1.57082	2.63022	1.29572	1.16607	1.07449	0.86432	1.85658	1.18759	0.806389	2.20741	53.1001	3.80513	2.58579	2.92336	2.40533	2.58765	2.78646	53.9167	2.67242
TAG(50:4)_FA20:4	0.579329	0.498629	0.298755	0.239011	0.229766	0.518962	0.229899	0.187901	0.443642	0.187632	7.46744	5.85885	9.50915	3.13485	3.28609	11.3749	1.65562	3.56743	5.84186	1.76479	4.56389	14.1255	13.1381	4.64616	7.60913	3.80727	1.98166	4.66647	4.76887	10.0202	16.2296	53.1001	39.602	16.6324	16.3575	15.7126	15.7104	12.8202	53.9167	25.3644
TAG(50:5)_FA14:0	1.10404	0.813441	1.26109	0.803338	1.42863	3.30786	0.40394	0.560642	1.06859	0.908651	45.1741	34.6082	47.3692	19.8338	22.0604	75.0109	16.2397	19.314	28.3605	13.0776	4.50002	9.96842	11.8275	6.71786	7.28584	5.65689	4.13733	10.8443	7.97877	6.7726	31.2283	53.1001	40.5575	39.6483	35.6483	37.5287	32.1633	29.8977	64.2203	48.1114
TAG(50:5)_FA16:0	0.28205	0.433226	0.560938	0.225911	0.55822	1.20149	0.522321	0.208973	0.273162	0.174061	13.9347	12.2531	18.7445	7.02709	11.5368	20.4937	4.42382	6.355	9.76597	4.13598	1.83617	5.2107	5.24556	2.38934	3.94576	3.0289	1.9704	3.23213	3.65726	3.22977	17.5011	53.1001	19.3136	22.1087	16.1916	15.6258	15.1426	13.6928	30.1491	23.1037
TAG(50:5)_FA16:1	1.04486	1.87956	0.77777	0.707989	2.19857	6.61665	1.15496	0.936024	1.13973	1.01999	41.1233	40.5617	45.5841	14.0261	28.6388	94.6664	16.3675	21.7857	27.0712	10.9691	8.25878	17.4668	32.8135	15.6424	27.5314	23.7503	13.1075	33.2535	13.7378	10.0683	48.0089	53.1001	54.3969	80.0453	50.5998	70.7002	53.5123	56.057	53.9167	69.7648
TAG(50:5)_FA18:1	0.20371	0.178363	3.85056	0.316925	0.249143	0.519119	0.256169	3.43942	0.190753	0.153528	14.8108	12.1648	23.4204	7.67094	12.0058	25.1279	4.75252	7.38571	11.1459	7.68193	1.81691	3.2299	6.18387	2.57507	5.45422	5.01629	3.59591	7.58647	1.59064	1.89004	18.5151	35.9232	30.7131	30.1048	16.6417	34.8862	24.1634	24.3194	53.9167	26.8246
TAG(50:5)_FA18:2	0.895765	1.23775	0.82141	0.970915	1.99615	3.2747	0.771347	0.977059	1.33229	1.55099	91.3796	64.4226	115.228	43.8268	62.4162	129.38	27.3188	39.7468	52.8771	38.3382	4.85953	9.85833	16.32	9.14729	9.88163	11.9283	8.23792	19.1872	11.5605	6.24155	70.1015	158.493	86.5656	107.693	73.4861	94.2498	68.0833	75.5101	145.995	86.1214
TAG(50:5)_FA18:3	1.35044	1.65956	1.6426	1.19732	2.11194	6.22629	1.53754	1.19199	1.59234	1.63197	66.8907	60.3908	72.1941	26.8876	35.1609	120.795	22.8562	28.1097	41.0759	19.9263	10.2781	22.7336	30.7361	14.2879	20.3165	19.5348	11.0691	27.2936	16.5761	13.4434	55.4743	139.754	65.1976	82.1241	66.6853	74.3512	61.1799	59.7444	117.93	85.309
TAG(50:5)_FA20:4	0.355332	0.160373	0.173554	0.0458256	0.28347	0.526285	0.118496	0.145134	0.227926	0.10134	6.78074	4.29828	8.54866	2.43653	3.00933	10.4184	1.65973	3.2003	3.38314	1.54355	1.99382	6.30977	8.88231	3.3716	5.21504	3.25494	1.46518	3.35653	2.25631	4.39312	11.0963	53.1001	21.6842	17.9129	13.5	16.8734	12.542	13.455	53.9167	16.0983
TAG(50:5)_FA20:5	0.530827	0.127388	0.175185	0.165075	0.218056	0.63693	0.229455	0.185463	0.206386	0.190987	3.61583	4.57033	3.97318	1.80972	2.03939	7.52467	1.9232	2.14416	2.67767	0.736251	0.46094	2.15368	2.78475	0.804393	1.2841	0.496785	0.867393	0.716284	1.0673	1.20689	3.29776	53.1001	39.602	5.36945	6.43053	3.45556	3.83573	3.77096	7.17672	7.51238
TAG(50:6)_FA20:4	0.0317058	0.051819	0.0341146	0.0271006	0.0781923	0.0720079	0.0295378	0.0531935	0.0739842	0.037107	5.86265	2.87878	7.99249	3.06444	3.08266	6.28524	1.11075	2.49949	3.89629	2.02323	0.252505	0.854807	0.771204	0.502986	0.583154	0.584971	0.346416	0.623392	0.384227	0.663516	8.33992	53.1001	12.7069	12.0738	7.67439	9.48919	6.77751	6.67626	53.9167	9.98756
TAG(51:0)_FA16:0	4.71478	4.83239	3.85056	3.45453	4.5137	9.06935	3.9993	3.43942	4.73053	4.64911	4.58943	5.38559	4.84107	14.853	15.1012	5.0746	4.04914	18.871	21.3995	16.1595	4.95688	8.24351	26.0933	6.24167	6.96859	6.04308	4.61002	7.16455	5.37824	7.53124	6.8615	53.1001	7.63372	6.78254	7.61732	7.59047	5.81145	7.4063	10.2857	8.08616
TAG(51:0)_FA17:0	4.71478	4.83239	3.85056	3.45453	4.5137	9.06935	3.9993	3.43942	4.73053	4.64911	26.198	25.7392	26.0172	14.853	15.1012	34.2163	16.7791	18.871	21.3995	16.1595	3.2684	4.95848	26.0933	3.97316	4.60823	3.81657	3.3245	4.48936	3.29275	4.29718	4.70731	53.1001	5.34817	3.82588	3.95078	4.42127	3.4357	4.3774	5.21105	4.44193
TAG(51:1)_FA16:0	8.41697	7.30803	6.71092	4.70796	8.6903	17.737	5.25864	5.42079	6.09672	6.20156	41.6649	46.1199	62.0975	26.0592	24.2933	82.3862	22.1551	28.3794	46.08	22.3444	54.3121	174.635	238.038	104.99	196.044	133.04	75.7765	159.257	98.3913	136.151	113.978	305.411	156.746	132.153	122.815	149.808	113.891	142.692	240.951	167.605
TAG(51:1)_FA17:0	7.07896	4.77307	4.76322	3.45453	5.82396	11.6433	4.21295	3.69443	6.17157	4.52648	34.8508	38.9176	49.8031	20.4597	19.262	57.5659	17.8575	22.9794	36.1282	16.1595	47.2301	136.095	192.229	84.7423	166.182	109.097	55.5909	113.691	83.7506	109.212	103.679	53.1001	137.685	112.894	110.113	134.709	94.7062	125.671	196.477	137.694
TAG(51:1)_FA18:0	1.99718	1.46673	1.6023	0.935641	1.35282	2.50847	1.28286	1.11214	4.73053	1.36328	4.66788	5.09992	5.82643	2.89516	1.37416	8.25971	2.40889	3.85939	4.93605	2.76831	7.63296	22.9921	26.7049	11.5281	21.192	13.7624	9.01162	16.0726	12.9385	19.1346	11.994	53.1001	15.4213	13.2884	14.044	16.4889	10.9429	15.6662	23.251	18.9384
TAG(51:1)_FA18:1	7.95997	4.86098	3.85056	3.81507	6.00799	9.96308	4.73397	3.43942	5.70442	4.64911	25.492	30.4435	40.8565	15.8587	18.8676	49.3872	12.5534	19.7511	25.8299	15.0875	40.8197	116.845	145.136	69.5327	125.81	90.1361	51.7422	107.13	68.6092	87.3894	82.6168	196.337	106.388	90.5544	86.6774	110.62	81.3286	101.087	164.368	106.141
TAG(51:2)_FA16:0	19.5028	18.187	11.0256	8.14033	19.5078	53.7445	19.074	10.6456	17.656	13.9531	114.924	179.075	166.138	66.2313	83.9169	245.673	85.0492	105.516	123.609	54.0663	173.831	476.119	713.254	348.917	550.283	471.09	246.853	575.631	301.637	324.181	280.449	667.123	406.87	335.015	375.795	414.427	313.11	378.496	569.652	433.23
TAG(51:2)_FA16:1	4.6285	2.8673	3.21769	2.22934	3.30567	9.06935	2.67649	2.73885	3.20074	2.61396	15.7196	16.9528	16.1228	6.37037	8.84446	31.6215	8.45077	12.0223	12.8531	6.29799	16.323	41.9637	72.3005	35.5387	66.6781	60.6493	32.3925	69.923	28.3489	32.1435	23.2666	74.0565	40.888	42.4916	32.7768	52.0786	36.8945	48.834	58.3208	40.8533
TAG(51:2)_FA17:0	6.29157	4.61152	4.16456	3.51715	8.06904	13.476	4.05099	3.05021	4.90473	5.50159	61.3195	69.4514	91.0074	36.226	42.507	106.584	29.9229	46.6297	60.8008	27.139	32.7892	92.7635	111.972	51.5232	83.3083	77.4348	41.5266	83.8659	54.7698	61.0304	89.5602	53.1001	130.587	119.746	110.847	118.29	90.8324	106.458	178.942	160.693
TAG(51:2)_FA18:1	21.2579	24.008	15.7359	12.987	23.6102	69.2443	23.2522	13.0918	21.3853	18.7786	124.775	164.415	149.975	65.7586	76.78	278.895	92.1273	103.082	111.635	51.3261	220.173	570.81	865.019	419.985	759.558	624.232	385.348	730.779	426.92	447.574	349.717	738.391	442.307	426.93	431.573	594.62	445.737	540.431	736.096	473.694
TAG(51:2)_FA18:2	4.71666	2.87445	4.04722	2.63467	3.35151	7.18365	2.11404	2.37635	3.15408	3.8194	47.3232	57.13	74.2652	28.5719	31.7455	75.0082	22.0606	33.7595	46.6297	23.3424	21.0994	46.4403	61.0272	25.0556	35.7084	28.926	18.5105	35.3306	31.9929	38.9745	61.097	53.1001	80.262	79.3771	71.2068	79.3415	61.4127	64.8301	129.336	110.732
TAG(51:3)_FA16:1	2.1884	3.95711	1.85504	2.03365	3.39885	12.0885	3.78563	2.14906	3.02804	3.58564	30.061	34.8937	36.5932	11.4455	18.4111	67.2216	20.9236	21.9407	27.7852	9.54952	32.8419	78.4452	153.677	72.3565	142.146	140.336	62.0979	154.741	61.6563	56.0335	50.0174	140.671	69.9055	73.8277	66.1937	94.3597	78.5004	83.7489	123.103	79.2564
TAG(51:3)_FA17:0	1.164	1.14448	1.00513	0.819872	1.85146	4.38467	0.732303	0.550485	0.891661	1.52555	18.0237	20.5834	24.3642	8.36793	10.9944	37.7402	8.81982	12.2182	17.2395	6.07091	5.31755	15.3121	18.9481	10.3683	17.4585	15.349	9.86361	18.6343	10.274	9.47634	21.4944	53.1001	25.1841	30.0545	20.8045	27.9143	24.8652	27.8062	43.8352	32.3026
TAG(51:3)_FA18:2	11.3765	11.6226	11.9558	6.8615	12.9426	30.0324	8.04322	8.05558	12.1015	10.9722	150.045	180.821	184.674	81.0752	101.521	285.318	105.941	122.527	148.253	62.3245	76.1965	206.44	220.43	119.083	169.262	159.206	95.6004	214.125	153.233	109.052	200.213	450.591	232.4	235.237	264.53	292.986	262.735	267.629	434.298	294.853
TAG(51:3)_FA18:3	0.277048	4.83239	3.85056	0.175051	0.311784	0.220801	0.146145	3.43942	0.311586	0.31764	2.26775	2.63592	3.07728	1.22027	1.73712	3.58273	1.28793	1.3396	2.06323	0.340785	1.30825	1.9862	1.75661	0.954107	1.74861	0.966496	0.699257	1.75876	1.06524	1.03926	2.51853	53.1001	3.32035	2.92989	2.93381	3.23634	3.15362	2.98815	5.38592	5.10994
TAG(51:4)_FA16:1	1.09519	2.16394	1.06267	0.889877	1.61443	5.09488	2.26439	1.03785	1.64366	1.98376	25.6633	27.7378	25.6843	9.92853	14.3335	58.8752	14.396	16.6628	24.1721	7.13948	11.4342	31.0853	45.3774	24.1599	39.2687	37.6041	18.3726	42.6545	23.2059	18.5466	28.6606	76.8041	36.7432	43.1412	37.9808	50.3243	38.2601	47.0158	70.6616	44.245
TAG(51:4)_FA18:2	4.23354	4.34525	3.87681	3.34942	5.24336	10.5757	2.47823	3.24327	5.15312	5.43572	111.119	126.157	130.06	59.4501	62.3176	169.213	69.6531	71.3978	98.6545	44.8301	20.7113	38.9126	51.9888	29.557	39.7905	32.4863	25.2789	48.3421	33.1768	28.3766	71.9534	176.278	81.3605	80.7932	95.1915	113.787	75.7421	94.1565	157.162	111.859
TAG(51:4)_FA18:3	1.40162	0.822735	0.811763	0.915657	1.45604	2.63218	0.548213	0.682619	1.3721	0.761112	13.5981	17.821	16.5874	7.41568	8.65341	29.118	9.57289	9.98208	14.3791	6.07244	6.148	15.8193	17.0031	9.83018	11.5209	9.54418	7.36828	13.0996	10.2091	9.98715	16.2443	36.7306	18.4756	18.7499	23.1452	23.9991	17.8603	18.5564	34.3107	25.6292
TAG(51:4)_FA20:4	0.11952	4.83239	0.198848	0.0216929	0.0349285	0.109738	3.9993	0.0586592	0.0694918	0.237119	0.74851	1.03872	1.49429	0.399139	0.937168	1.54399	0.436675	1.0229	1.06054	0.526588	0.413789	2.86243	1.65493	0.707798	0.5365	0.40545	0.321067	0.60593	0.860473	0.826349	1.08511	2.90626	1.64802	1.36068	2.15589	2.44914	1.54614	1.27859	2.01098	2.13546
TAG(51:5)_FA18:2	0.359974	0.552601	0.475793	0.578997	0.683051	1.51382	0.468844	0.427095	0.452692	0.572977	15.5703	16.0645	19.2112	8.8159	8.39583	24.9948	7.24738	8.97328	13.6439	5.95953	1.92285	3.19702	3.37729	1.99455	2.73206	3.33039	2.03363	4.96317	3.42194	2.04026	11.1788	24.6365	11.113	11.9654	12.6518	14.0406	9.87075	10.9554	27.1097	13.5541
TAG(51:5)_FA18:3	0.5902	0.422348	0.773863	0.522962	0.5936	1.22009	0.14603	0.471409	0.753039	0.772503	11.7391	12.2016	12.8734	6.13618	5.65861	34.2163	7.56321	7.12886	10.0754	3.71437	2.27311	4.41419	5.19141	3.27469	3.62597	2.17897	2.38212	4.25471	3.6239	2.47591	8.04303	21.9509	9.24184	10.8257	10.1898	10.2278	8.95145	8.93337	17.8675	12.2939
TAG(52:0)_FA16:0	4.71478	4.83239	3.85056	3.45453	4.5137	9.06935	3.9993	3.43942	4.73053	4.64911	26.198	25.7392	26.0172	14.853	15.1012	34.2163	16.7791	18.871	21.3995	16.1595	35.304	63.5057	26.0933	36.0159	56.7156	39.6137	24.713	44.092	34.4892	56.498	45.9434	84.7778	50.9532	29.4184	38.8549	35.2908	27.3453	35.3701	54.3853	57.1313
TAG(52:0)_FA20:0	3.41479	4.83239	3.85056	3.45453	4.5137	2.38536	3.9993	3.43942	4.73053	4.64911	5.44928	5.678	7.02404	3.39506	3.0995	5.79321	2.76269	3.20549	5.38377	3.23946	13.184	29.3557	26.0933	13.6424	19.9707	13.1972	7.56118	15.1903	12.9416	19.7158	19.2342	39.7143	22.4049	12.0912	18.2552	12.5745	9.65645	13.1047	25.581	25.2766
TAG(52:1)_FA16:0	82.3364	49.7221	47.3486	38.1454	60.9352	106.593	40.8884	32.9369	47.9072	44.6237	247.129	281.559	362.89	157.446	144.432	389.589	123.29	155.137	223.159	145.172	735.234	1643.94	2304.87	1004.4	1761.78	1139.48	625.862	1124.72	819.719	1457.28	1086.96	2664.9	1507.03	1069.66	1139.47	1194.63	860.062	1111.71	1625.43	1540.05
TAG(52:1)_FA16:1	2.62532	4.83239	3.85056	3.45453	4.5137	3.36617	3.9993	3.43942	4.73053	4.64911	5.14943	4.39734	5.53524	2.35754	2.09345	7.71776	2.35622	3.40119	4.64447	2.65352	8.08186	19.4793	26.0933	12.9432	18.1932	15.8243	7.86979	15.5651	9.31001	12.5677	12.6422	53.1001	13.8596	9.08922	12.5982	13.425	7.82568	14.3408	16.1593	17.0933
TAG(52:1)_FA18:0	77.5153	48.1251	47.9212	36.4324	57.4425	105.455	41.9679	35.8115	47.9209	42.4564	225.599	263.712	350.765	156.865	143.99	359.343	109.119	154.338	223.049	140.924	725.853	1570.69	2260.25	910.622	1739.74	1122.53	588.946	1078.55	819.606	1494.51	983.38	53.1001	1414.08	1062.58	1078.97	1176.45	832.398	1047.27	1628.02	1509.58
TAG(52:1)_FA18:1	55.2178	38.6038	37.9444	30.2193	50.11	81.0506	32.7534	3.43942	36.7895	35.1779	169.72	191.228	234.235	121.481	106.801	274.394	96.2322	107.82	157.459	101.483	562.382	1136.76	1620.17	714.275	1281.92	814.478	457.07	834.737	627.192	1046.65	768.309	1823.28	1012.45	787.817	847.25	860.045	687.755	760.307	1261.26	1044.32
TAG(52:1)_FA20:0	2.56428	1.41007	1.49359	0.692854	2.07175	4.62688	1.48994	1.25924	0.937588	1.43234	9.01015	7.51897	11.1753	2.97541	3.58415	15.1206	3.49499	5.22299	7.74314	3.54469	17.2463	37.9634	50.76	22.5279	33.6699	27.8371	12.1516	29.8073	18.2273	22.1421	23.3126	52.4426	27.1549	16.012	24.6973	21.1778	16.7625	22.7598	36.1904	33.4859
TAG(52:1)_FA20:1	5.18084	3.89552	2.8205	2.39081	4.05162	8.82553	3.15103	2.69133	3.48802	3.82668	20.5004	22.9214	26.0172	11.6165	11.2892	30.6357	11.6835	12.4077	18.0375	12.1849	38.0611	92.1513	148.408	67.3014	114.67	89.3174	44.6299	97.0264	53.7119	72.0173	54.1934	93.7297	69.6075	48.5083	68.1654	72.7586	54.9529	82.4283	97.3632	60.2334
TAG(52:2)_FA14:0	0.751409	0.958907	0.838084	0.387039	0.645517	2.80956	0.512371	0.758516	1.20104	0.821671	12.0374	8.99078	12.2164	3.7144	5.95017	15.0518	5.99527	6.49724	8.33116	6.31907	8.98567	18.9697	30.234	18.6034	30.3149	31.7906	17.0237	29.2831	17.0181	15.1253	15.6269	24.6059	22.438	14.3678	17.1416	28.3729	19.6083	21.5597	29.2362	17.0222
TAG(52:2)_FA16:0	682.58	754.778	473.431	376.885	716.599	1629.05	587.072	359.439	631.503	501.739	2328.42	3344.51	2806.52	1645.08	1830.41	3594.88	1981.88	2046.91	2576.82	1439.47	4059.16	5982.97	7705.67	5374.14	6676.93	6644.12	4698.5	6669.96	4586.97	5478.04	5490.31	7652.85	6105.82	5742.81	5752.2	6535.29	6057.99	6995.4	7295.19	6336.33
TAG(52:2)_FA16:1	9.92301	8.63953	5.807	4.22997	11.3086	21.5891	7.7152	5.26922	7.56628	6.6169	58.3136	48.7612	66.1044	23.7718	31.3365	97.6685	28.0983	34.5259	46.937	23.3988	78.9931	147.466	263.297	148.214	227.615	216.822	123.838	225.841	123.794	139.492	122.048	254.287	173.106	149.615	139.373	194.77	153.232	179.774	211.506	184.078
TAG(52:2)_FA18:0	51.8622	29.7702	31.3341	24.7196	43.0423	73.1639	24.0442	23.1806	33.6582	31.4351	337.151	330.338	498.864	212.176	191.783	463.076	142.197	217.062	309.004	168.75	320.848	572.246	699.426	332.504	494.532	345.139	250.526	386.751	345.402	525.745	711.731	53.1001	859.819	660.62	611.735	631.457	497.746	496.337	887.386	989.816
TAG(52:2)_FA18:1	998.877	1074.19	699.255	599.944	1070.58	2296.23	892.881	554.91	898.216	718.798	3234.55	4230.19	3412.2	2181.8	2419.79	4371.11	2652.11	2617.75	3352.51	1996.29	5145.98	6738.27	9320.94	6565.76	7751.85	8078.3	5835.78	7919.56	5550.62	6656.36	6601.81	8659.24	7142.79	6778.51	6848.46	7730.51	7100.12	8170.84	8268.32	7203.88
TAG(52:2)_FA18:2	41.1751	23.347	23.9162	20.2817	30.4807	47.1944	17.6462	15.1832	22.3081	23.8339	244.822	258.081	364.792	140.37	156.945	326.684	103.694	164.301	221.735	132.068	228.093	419.315	467.099	209.878	296.648	184.12	144.801	214.206	226.762	313.533	488.109	53.1001	555.827	381.982	460.823	388.988	309.362	345.97	552.096	684.763
TAG(52:2)_FA20:0	0.64561	4.83239	3.85056	3.45453	0.614631	1.33014	3.9993	3.43942	4.73053	4.64911	5.45368	3.71001	5.90033	1.89651	1.86179	5.60903	1.70216	3.11451	3.44936	2.43417	3.28845	5.80773	8.69433	3.60222	4.31973	4.09724	3.13541	6.6755	3.35828	3.28955	8.2514	53.1001	7.50358	5.79137	6.16917	6.25956	4.97161	7.02507	10.2652	10.0251
TAG(52:2)_FA20:1	4.61791	4.85559	2.8327	2.1285	5.38038	15.0034	4.42451	2.55924	3.5443	2.66811	25.0988	32.3481	28.0513	9.0179	13.9544	46.6182	18.13	16.9826	22.3115	7.9825	29.2732	63.2745	102.912	60.8861	91.0162	104.034	59.3368	122.81	50.4112	48.5403	29.6163	55.199	51.8365	39.3063	43.1388	61.1562	54.1493	68.2139	71.744	41.6862
TAG(52:2)_FA20:2	2.46662	1.93111	1.0695	1.25877	1.84307	3.36017	1.50309	1.222	1.60759	1.67067	11.7424	12.3933	15.1658	5.32068	6.58725	14.8559	6.91761	6.97687	9.57739	7.62859	9.63583	20.6062	28.0993	16.4349	22.4745	18.1176	10.6142	19.4592	13.4223	19.524	13.7147	27.6004	17.5363	13.5863	16.0672	12.9424	13.0541	14.6458	22.4516	18.4582
TAG(52:3)_FA14:0	1.27908	1.18286	1.07004	0.632328	1.01075	3.64705	1.42248	0.633865	1.949	1.349	21.5179	16.7029	18.4052	9.30173	10.6442	24.1196	10.1893	9.95817	17.6731	9.63171	11.3458	19.2112	31.1066	15.3662	22.3169	26.2173	14.6783	26.3681	15.8301	14.2191	16.2509	25.4052	25.0623	19.5163	19.2017	25.3093	22.1464	27.0443	29.6816	23.724
TAG(52:3)_FA16:0	840.094	899.212	744.784	601.329	951.565	1820.25	589.799	494.551	915.888	766.585	4234.81	4858.46	4302.82	3133.6	3201.95	5092.83	3337.87	3244.56	4185.72	2662.22	3632.48	5087.2	6972.81	4637.25	5394.3	5070.08	3970.77	5445.47	4369.18	4587.19	6258.65	8068.89	6491.91	6013.35	6275.51	6408.43	6438.63	7153.51	7265.44	6796.84
TAG(52:3)_FA16:1	65.2067	108.856	44.6701	33.9915	87.6331	327.447	84.6481	48.96	71.4353	56.1758	541.49	599.22	623.841	298.445	351.931	1005.76	371.926	396.022	474.295	252.186	968.414	1821.34	3617.26	2130.92	3353.63	3555.76	2072.06	3628.69	1708.81	1723.83	1386.49	2247.79	1978.48	2012.64	1698.1	2655.65	2184.95	2482.46	2611.42	1677.2
TAG(52:3)_FA18:0	7.06192	8.13395	6.00188	4.49774	8.73357	18.0886	5.60045	4.93924	6.66575	5.44129	88.2929	84.3123	103.614	43.9916	49.9613	115.83	40.9954	48.32	73.2467	38.4277	52.9144	94.7891	148.531	73.9726	101.524	99.0566	67.1804	103.97	74.0891	81.1334	130.935	53.1001	151.691	138.782	127.617	150.442	118.82	134.671	197.315	188.932
TAG(52:3)_FA18:1	695.295	826.809	608.664	464.06	871.086	1709.17	542.552	446.045	739.466	656.073	3844.21	4983.33	4284.62	2985.99	3174.86	5032.65	3201.82	3097.45	4069.12	2389.93	4045.06	5739.92	8194.26	5248.43	6765.5	6606.48	4851.95	7077.4	4935.69	5139.42	6333.5	8232.29	6529.88	6861.6	6799.99	7549.69	7094.81	7995.81	8563.21	7209.78
TAG(52:3)_FA18:2	550.121	628.322	498.712	391.886	698.251	1233.74	395.834	339.924	624.136	525.297	3222.58	4170.98	3552.02	2431.9	2608.99	4052.45	2667.13	2603.63	3405.67	1980.51	3050.26	4457.08	5893.94	3574.38	4393.61	4162.57	3126.25	4716.38	3687.39	3909.59	4904.99	6737.98	5154.86	5290.25	5314.31	5598.23	5289.89	6166.88	6355.33	5852.33
TAG(52:3)_FA18:3	2.43538	2.53241	2.66582	1.3306	3.19057	5.81443	1.36846	2.23754	2.17574	2.09777	20.4962	21.3836	24.3141	12.4503	13.4214	29.9288	10.9469	10.4704	20.1266	8.13436	16.8995	36.1377	40.6204	20.6298	23.4263	13.5252	13.6195	20.2446	19.6107	20.4781	37.1646	75.5459	47.209	36.8041	35.3818	36.8606	34.896	32.6262	54.5339	54.3259
TAG(52:3)_FA20:0	0.726535	1.06675	0.47972	0.782438	0.621563	2.49262	0.72347	0.411539	1.05893	0.737493	7.94413	12.1793	10.2718	5.13198	5.03712	10.923	5.82875	6.05286	7.57129	5.12725	7.12273	11.3275	17.9236	9.04404	12.9954	10.5997	8.1055	10.9756	8.6493	8.65184	14.8351	26.0658	14.4758	12.4994	16.8289	15.12	14.9779	17.5664	18.6958	17.2396
TAG(52:3)_FA20:1	1.6658	2.29417	1.09558	0.843912	1.91674	5.7437	1.42172	0.873917	1.69007	1.38931	19.1368	18.879	19.0221	11.102	12.3789	28.3586	11.3149	12.8057	14.6993	9.55848	12.0724	21.9832	37.2158	23.5889	31.2465	37.4091	21.4414	37.4424	22.2981	16.0028	23.3762	37.4111	28.0257	24.8032	27.122	36.2248	26.9046	34.9812	39.0498	28.8368
TAG(52:3)_FA20:2	4.28178	4.86778	3.37364	2.42681	3.77331	12.1731	2.97413	2.12682	3.8089	3.353	28.2887	34.0772	30.849	16.6792	17.3344	42.6237	17.5208	20.0713	26.3904	13.3066	24.275	49.6137	70.4958	42.1585	67.241	54.1085	32.3267	59.461	33.9505	39.5623	43.0254	69.1049	43.9079	45.956	47.5216	54.831	44.3815	60.468	57.9418	50.8508
TAG(52:3)_FA20:3	2.1428	1.29985	0.887625	0.996508	1.35536	2.8127	0.989162	0.865122	1.39693	1.58662	13.0319	13.7699	14.1186	5.5481	6.88561	13.349	6.17946	7.53922	8.85423	4.88589	11.3816	46.6318	42.7472	18.4652	33.3802	16.0437	10.8811	16.7567	16.8762	28.5236	20.2072	41.4243	30.9783	20.9078	22.6543	21.3755	21.5626	20.7644	27.8778	27.7172
TAG(52:4)_FA14:0	0.937265	0.744344	0.40279	0.239772	1.11537	1.88036	0.0839503	0.308516	0.68177	0.356593	13.0057	9.40156	11.8362	5.29369	6.03875	15.9196	6.41403	8.5575	10.4143	6.52364	7.03552	16.1837	23.2494	14.6941	17.9231	18.0726	7.25049	18.6588	11.8682	12.7499	12.4852	25.6007	22.6047	17.3509	13.2553	19.3335	16.4606	15.7826	23.2841	16.3145
TAG(52:4)_FA16:0	328.092	304.112	323.35	265.892	385.059	660.989	171.124	194.431	362.154	312.138	2945.37	3639.83	3227.12	2262.55	2467.43	3867.84	2498.95	2402.1	3221.65	1715.53	1602.11	2579.48	3044.04	1921.97	2216.29	1887.71	1398.18	2164.91	2105.41	1807.15	3944.18	5570.7	3907.81	3842.33	3775.66	3969.61	3989.05	3781.77	4940.78	4597.27
TAG(52:4)_FA16:1	62.9784	130.835	54.7013	43.3967	104.513	295.264	72.0626	51.5932	93.3781	75.1129	1162.88	1351.12	1245.97	632.374	925.662	1936.92	857.611	935.857	1063.68	520.735	1033.21	1879.62	2842.9	1906	2612.18	2501.66	1477.33	2626.22	1624.2	1332.26	2004.13	3356.84	2431.44	2741.63	2395.09	2904.5	2587.31	2958.11	3430.08	2471.43
TAG(52:4)_FA18:0	0.318153	0.528676	0.066296	0.67646	0.566355	1.49717	0.146704	0.316336	0.215041	0.644205	10.6586	9.38573	12.4957	5.659	7.59995	14.7341	5.38058	6.77352	7.14395	5.2066	4.12498	8.68327	13.2485	7.50565	9.49892	9.53025	6.86268	11.1522	7.78998	6.51563	11.7894	53.1001	17.5716	17.9446	13.5133	20.3167	16.9725	16.3926	24.1786	17.4785
TAG(52:4)_FA18:1	91.3171	155.264	92.313	72.4799	142.461	400.993	91.9944	72.1339	124.78	95.5447	1489.95	1806.61	1592.96	827.463	1093.82	2415.81	981.768	1150.33	1378.65	761.95	1136.85	2029.73	3120.12	1990.24	2640.49	2548.27	1607.08	2685.96	1737.94	1489.64	2455.51	4069.1	3009.54	3174.91	2883.7	3515.2	3220.95	3377.66	4284	3251.45
TAG(52:4)_FA18:2	365.444	399.931	390.625	297.09	438.828	846.705	215.217	244.331	459.091	411.612	3800.53	4608.37	3876.6	2832.11	2968.22	4668.53	2993.84	3129.99	3919.65	2403.03	2050.7	3063.51	4153.78	2732.75	3162.71	2990.74	2217.62	3568.26	2794.12	2404.58	4874.01	6539.33	4724.67	4807.21	4902.17	5143.17	4847.9	5274.55	6494.57	5234.37
TAG(52:4)_FA18:3	70.1766	61.8815	73.5889	48.3645	73.1193	172.632	40.8619	37.4719	68.7893	60.8715	612.041	789.92	670.965	373.03	418.248	1042.64	436.522	451.724	615.881	294.668	581.507	1168.72	1340.09	727.272	897.127	720.096	486.84	914.961	760.026	832.313	1141.63	2002.35	1354.43	1179.94	1271.67	1229.92	1213.23	1329.41	1936.55	1463.92
TAG(52:4)_FA20:0	0.466377	1.57348	0.824209	0.469693	0.688096	1.49785	0.463409	0.605579	0.913382	0.792784	11.7266	19.3271	12.3937	8.36535	9.56785	18.1431	10.2242	9.06203	12.4282	6.23808	5.36564	9.00602	9.91587	7.11438	6.04697	4.5667	4.85768	8.55165	7.62752	7.95769	16.0192	28.364	18.9896	14.5492	19.2371	15.3695	16.7874	17.8475	25.6508	21.9616
TAG(52:4)_FA20:2	1.07239	0.817862	0.356714	1.02176	1.34686	2.39973	0.422083	0.476555	1.21462	0.554373	17.1037	15.3318	17.3228	9.65318	10.2182	24.1225	9.3909	11.1693	13.8039	6.95555	6.05859	14.2753	23.8378	12.2893	20.6604	22.6903	11.3672	21.4272	10.8579	9.76028	18.5176	32.0917	20.0153	20.8974	19.9486	25.2138	21.3043	21.196	33.0652	20.6738
TAG(52:4)_FA20:3	3.59514	3.01595	2.2848	1.51106	2.77552	6.82532	2.15933	1.46756	2.18485	3.1219	26.9047	24.8908	25.2108	10.2269	13.8052	37.4516	13.2555	17.4738	21.984	9.07713	26.5957	80.2506	109.416	54.6129	100.978	72.3633	33.1029	67.8902	40.3529	58.3932	31.6566	72.7576	56.6354	39.1068	43.9198	50.1288	46.0633	56.0468	64.6328	52.1889
TAG(52:4)_FA20:4	8.84758	3.49027	6.35541	3.56748	5.91169	9.72233	2.77381	2.66849	4.03377	4.61636	56.6135	60.4506	71.0568	24.2394	25.3194	73.9508	17.9141	29.6677	47.2245	20.7895	63.0428	198.318	166.636	71.1677	114.776	68.9768	37.342	65.4772	60.9644	139.673	123.377	53.1001	187.844	125.16	143.513	112.739	120.003	123.597	209.257	181.51
TAG(52:4)_FA22:4	4.71478	0.104278	0.155973	3.45453	4.5137	0.194718	3.9993	3.43942	4.73053	4.64911	2.0562	1.25164	1.28476	0.85067	1.53287	2.15259	0.783828	0.73457	1.29018	0.740037	0.529644	2.29851	2.58911	0.717387	1.64887	1.20161	0.672267	1.07561	1.00946	1.8814	2.18729	53.1001	2.75503	2.39251	2.1991	2.32279	3.58269	3.44255	4.15077	3.54806
TAG(52:5)_FA14:0	0.620641	0.368856	0.347369	0.217411	0.417053	1.02338	0.166521	0.0445157	0.388269	0.266174	10.1285	7.71999	11.0548	5.14088	3.07548	11.5711	4.66088	5.30744	9.78203	4.44475	2.93744	6.27771	9.12128	4.53964	7.04367	4.85943	3.05013	5.18583	5.20437	4.20741	6.98836	53.1001	15.8553	11.8118	11.4481	14.4703	10.3506	10.6562	21.7655	14.2446
TAG(52:5)_FA16:0	45.9403	38.177	48.0311	34.8816	53.9173	106.074	24.8527	31.133	45.489	41.8119	658.849	925.323	779.283	384.559	422.407	1121.72	453.337	458.67	674.191	241.941	210.151	437.319	472.226	246.866	300.265	216.21	165.981	305.736	325.595	279.946	832.669	1723.9	1020.38	880.154	1048.72	991.285	826.516	895.68	1396.78	1252.58
TAG(52:5)_FA16:1	22.8081	39.4902	27.1107	21.695	38.4276	93.957	18.7755	17.9153	35.5046	31.9458	783.385	1041.68	1034.01	474.184	541.585	1433.33	560.592	585.281	754.931	391.502	232.34	471.058	731.741	371.133	524.366	462.997	271.177	636.56	391.943	288.581	882.145	1956.54	1112.78	1273.45	1102.36	1411.67	1068.81	1225.56	1894.42	1172.64
TAG(52:5)_FA18:1	7.22813	9.50352	8.05883	6.36632	11.424	32.6575	7.2492	5.65831	8.79679	7.28838	192.143	227.902	260.758	121.472	151.239	385.561	131.473	130.408	169.379	93.6338	70.5905	153.713	268.04	129.029	200.591	199.201	118.942	230.607	145.951	99.7512	308.869	656.728	410.412	456.622	351.735	494.771	389.579	428.765	693.949	392.915
TAG(52:5)_FA18:2	46.3118	61.2488	55.2208	42.5515	78.4653	167.53	33.2169	36.7706	60.3645	56.6896	1308.42	1652.07	1647.99	825.522	994.872	2257.97	906.375	905.45	1232.41	615.867	334.954	628.135	882.386	469.183	581.212	535.016	345.064	739.866	540.335	389.761	1493.25	3053.81	1626.96	1833.7	1698.9	1943.54	1616.01	1766.77	2803.68	1991.84
TAG(52:5)_FA18:3	49.111	41.695	53.9648	39.1046	59.363	115.339	24.756	28.2804	50.9035	51.502	669.961	964.725	782.11	430.192	492.952	1170.26	492.571	495.408	622.893	285.375	289.867	641.599	685.013	361.907	455.455	350.547	259.677	486.861	427.771	388.63	981.313	1910.69	1070.51	1162.97	1202.77	1172.42	1054.16	1021.19	1678.33	1389.86
TAG(52:5)_FA20:3	0.532035	0.385276	0.692161	0.258668	0.489332	1.82994	0.747162	0.208267	0.33023	0.327605	15.0423	12.7214	15.0623	7.01493	6.47798	22.3823	5.70184	7.47831	9.76301	5.13948	4.84858	11.2784	16.1973	6.20679	11.4891	11.4165	5.90133	13.1261	7.62097	7.43246	12.056	29.913	22.7777	15.3133	17.2208	18.0127	16.3514	15.9169	22.2112	16.5414
TAG(52:5)_FA20:4	10.2623	4.42072	5.25001	2.25279	5.91529	15.806	3.39467	2.51508	4.30097	4.86279	61.2331	63.293	64.8409	25.37	32.5854	126.649	22.5679	31.3667	41.9054	19.1198	62.8983	230.826	266.728	105.207	167.413	118.756	48.352	103.345	79.2563	151.717	140.289	53.1001	250.633	186.054	214.041	193.184	170.016	161.253	309.038	280.124
TAG(52:5)_FA20:5	2.473	0.867893	1.52249	1.15269	1.86071	3.54725	0.53562	1.27831	1.28317	1.35278	15.7009	23.1678	17.3417	8.82664	9.37016	25.7204	6.77435	10.3321	12.507	3.92911	6.06818	19.7749	17.8206	6.55984	7.43645	4.70093	2.94282	4.5676	6.92647	13.4976	21.6912	43.5539	38.9646	22.4945	27.7031	18.0467	19.8388	18.9842	30.4541	42.0286
TAG(52:5)_FA22:5	0.899332	0.850455	0.542028	0.775352	0.930908	2.16477	0.262687	0.703372	0.480815	0.948375	17.2202	18.8716	19.4649	7.98893	9.02387	24.0614	6.96938	7.91466	12.9825	7.04621	4.20655	12.5353	12.3368	5.06125	7.27491	5.25024	2.68392	6.67705	6.19543	7.31003	19.6806	53.1001	27.0831	25.3729	23.8552	25.2637	21.3117	21.283	35.7335	31.6766
TAG(52:6)_FA16:0	5.56796	3.45937	5.01993	2.92842	5.17863	9.21558	2.562	2.40003	4.6976	4.01599	55.9166	76.4191	66.9216	27.5345	36.845	109.721	29.5299	33.2265	49.0552	17.9548	15.7379	35.7308	33.3623	20.2465	19.3645	14.2202	12.4159	22.5132	26.7549	25.0486	70.5267	148.337	90.1233	83.5324	78.8039	83.4379	66.4546	63.698	131.13	105.164
TAG(52:6)_FA16:1	3.82493	5.98102	3.12479	3.15774	6.45679	16.97	2.17878	3.58768	5.05496	4.95559	167.827	199.85	194.479	70.7868	98.5135	353.386	82.4115	91.9023	121.459	45.0075	25.7863	55.5508	83.9756	44.6198	51.9884	46.4309	31.5277	73.1428	50.1656	35.953	150.176	53.1001	174.888	200.398	169.591	190.741	155.544	157.47	318.132	236.909
TAG(52:6)_FA18:1	0.165116	0.174204	0.193269	0.26995	0.458213	0.967067	0.124045	3.43942	0.14624	0.36347	6.46398	4.60263	7.32561	3.9584	4.28413	12.0792	2.56937	4.55631	6.39379	3.3004	2.30171	6.20486	11.6672	4.60082	5.50627	4.71436	4.46268	5.87675	5.29911	4.24373	16.8947	53.1001	28.7025	23.021	18.7902	28.8447	21.8948	19.8743	53.9167	24.683
TAG(52:6)_FA18:2	1.44471	0.813936	1.39634	1.18188	1.73889	2.28765	0.589392	0.851601	1.45999	1.25372	29.2918	25.0918	29.2489	12.575	13.9928	40.2765	10.8456	13.0915	18.7462	10.4427	9.52912	24.6642	13.1418	9.88555	11.9906	7.93637	6.39793	13.9032	11.6274	13.3389	29.3282	53.1001	43.9423	50.9852	47.3278	49.6946	34.2286	44.1897	53.9167	46.1521
TAG(52:6)_FA18:3	7.219	7.2952	6.81346	5.066	8.83257	22.0549	3.77277	5.06477	7.26926	7.45286	195.867	224.921	221.936	84.2782	112.264	409.902	93.9565	106.819	145.595	49.661	37.6253	80.8407	97.1976	51.6472	57.6385	48.4921	37.2065	76.2366	59.4573	43.8679	181.97	53.1001	207.775	242.729	225.999	231.948	187.155	188.427	377.851	268.181
TAG(52:6)_FA20:4	2.15071	1.45617	1.16936	0.772959	1.34858	4.94431	1.09937	1.01433	1.09653	1.33441	48.7247	36.5926	56.3329	18.472	23.2932	65.7166	12.6593	22.7883	27.7216	12.5677	15.9816	53.8777	57.1975	24.9019	33.2778	27.0692	12.6541	25.6512	19.0081	33.2624	62.7155	53.1001	103.317	90.9419	80.7877	94.8427	73.0059	71.1152	53.9167	97.6605
TAG(52:6)_FA20:5	3.60097	2.69578	2.84932	1.28556	3.55078	13.4461	2.23827	1.83116	2.3913	3.01669	41.1083	64.5704	41.8499	14.853	17.4008	102.241	23.9739	25.0903	31.8259	6.45085	12.3038	37.6918	47.1643	18.8663	23.7157	14.853	9.01088	17.3818	14.8161	23.2141	51.8607	53.1001	95.9774	66.5714	78.7615	64.9701	57.8075	59.1433	104.97	92.9362
TAG(52:6)_FA22:6	0.901162	2.07925	1.70207	0.541656	2.47102	4.49789	0.983464	0.994027	1.56366	1.15147	85.888	63.754	103.594	37.6643	36.7133	128.138	22.0425	32.9871	59.7118	30.9042	7.32938	20.3073	22.4669	8.45239	14.2821	6.89406	3.43539	5.55887	6.59155	14.1969	119.906	53.1001	194.806	129.643	124.514	115.042	96.2178	94.6463	199.598	177.234
TAG(52:7)_FA16:0	4.71478	4.83239	3.85056	3.45453	4.5137	9.06935	3.9993	3.43942	4.73053	4.64911	1.28294	2.84874	3.64084	0.699366	2.10349	3.40698	0.635727	0.932708	2.15562	0.881725	12.6289	22.2203	0.996158	16.7837	20.8635	19.972	0.804911	22.4295	18.939	0.929188	3.25757	53.1001	4.20285	2.79511	1.78801	2.84309	2.23889	2.59764	3.1447	3.28984
TAG(52:7)_FA20:5	1.12354	0.755063	0.885168	0.438101	0.964984	3.33832	0.611886	0.755388	0.762945	0.914573	29.3873	37.994	32.6821	12.1663	14.8634	55.6888	13.2969	15.8352	22.1288	5.59587	3.15309	8.8556	11.8148	4.0048	4.75388	3.52476	3.06361	4.50816	4.31595	5.42623	25.2821	56.0084	41.6799	31.2176	30.8065	27.1919	23.1837	22.2953	41.9347	35.1284
TAG(52:7)_FA22:6	0.54836	1.02533	0.786248	0.335246	1.20873	3.68896	0.620818	0.691616	0.873559	0.482609	52.8248	39.1598	60.5532	18.515	29.9595	85.7443	13.5799	21.8253	33.5137	16.6032	2.63441	8.04773	10.4452	3.52883	5.92152	3.13362	2.55836	4.05645	4.70322	5.06216	46.6696	53.1001	75.2637	64.7476	56.8567	51.8922	45.2344	41.3034	84.8723	65.4098
TAG(52:8)_FA16:1	4.71478	0.0761651	3.85056	3.45453	4.5137	0.197751	3.9993	3.43942	0.078855	4.64911	0.0998801	0.186867	0.12929	14.853	0.15841	0.150547	0.0769056	18.871	21.3995	16.1595	0.134361	0.466099	0.927017	0.17656	0.9154	0.765812	0.185106	0.747222	0.0998407	0.518583	0.196112	0.604109	0.0969762	0.167842	0.459167	0.186239	0.273467	0.645736	0.595616	0.489688
TAG(52:8)_FA18:2	0.0287617	0.0192413	3.85056	3.45453	0.0392381	0.0391249	3.9993	0.0200127	0.0213099	0.0287025	1.14196	0.462727	1.60504	1.09928	1.11143	1.17694	0.465639	0.781311	1.11232	1.11439	0.0489413	0.102185	0.0929834	0.052302	0.0680291	0.0843072	0.0640354	0.177455	0.0511078	0.0558175	0.37686	1.11203	0.861494	1.23817	0.801267	0.878583	0.549996	0.827364	1.88615	0.702585
TAG(53:1)_FA16:0	2.14078	1.24361	3.85056	3.45453	2.09161	2.87601	1.69739	3.43942	1.61404	1.68323	9.07394	8.78651	12.5976	5.62412	4.80728	14.264	4.89858	5.74501	9.60516	4.93764	8.82191	28.0097	36.0819	14.9399	28.2575	22.0659	12.6888	23.0245	15.9943	19.882	18.1168	43.6489	25.3785	17.5216	20.6667	26.5053	16.6826	24.7137	41.3413	22.6642
TAG(53:1)_FA17:0	1.28899	4.83239	3.85056	3.45453	0.824402	1.66153	3.9993	3.43942	0.717363	1.00529	3.06917	2.71593	4.04157	1.96902	1.71834	4.84208	1.84715	2.1598	2.96964	2.2592	6.61304	15.3719	19.3276	8.31116	13.0055	10.9872	6.91799	10.4756	9.44174	12.4154	9.86354	53.1001	12.7174	10.1804	10.0822	13.861	7.98585	10.9199	19.0677	13.4785
TAG(53:1)_FA18:0	1.44571	1.11903	1.28872	3.45453	1.19126	1.61495	3.9993	3.43942	1.19981	1.3351	3.67764	2.92093	5.27417	2.55196	2.00844	5.27292	1.37866	2.67851	4.2369	2.78167	7.29019	17.0384	23.701	10.6267	16.17	10.9604	8.1055	13.4883	9.68697	13.6883	11.7645	53.1001	15.5812	13.3719	11.0621	14.9608	9.85029	12.0069	20.8678	13.6953
TAG(53:1)_FA18:1	2.15158	1.43741	1.26128	1.14051	1.57333	2.78409	1.12519	1.22839	1.63619	1.61952	7.28655	7.27284	9.30924	4.9759	4.30898	10.652	3.64802	4.64634	7.29434	4.46605	10.3809	24.7625	31.1323	13.4997	22.8483	19.881	12.8583	22.3752	16.0058	17.6516	17.2251	42.5651	22.7248	19.2411	19.6655	26.3591	17.9267	22.0604	34.1465	23.2098
TAG(53:2)_FA16:0	6.45812	8.04152	4.83369	3.23253	6.19471	19.2133	7.49364	3.14487	7.03284	6.51224	43.3292	52.4387	54.4081	25.1923	25.7773	79.9608	23.2254	28.9509	46.7848	22.5925	39.8875	128.186	26.0933	97.3961	20.8635	146.14	81.6042	191.862	88.6934	89.6887	59.7555	142.644	92.9434	74.3992	88.4395	122.105	84.3791	110.932	156.682	83.306
TAG(53:2)_FA17:0	4.80275	5.31302	4.09337	3.98218	5.61633	13.941	4.4826	4.21475	6.069	6.44333	34.012	39.2585	47.0829	20.1864	22.7279	65.045	20.8401	25.2881	36.4436	17.4268	66.5025	193.445	283.171	128.491	234.267	175.567	130.05	223.019	151.866	133.665	120.578	281.172	150.227	154.561	143.182	227.259	152.968	198.509	281.93	151.783
TAG(53:2)_FA18:1	13.7356	14.9985	9.70697	8.11046	14.4709	39.1893	13.8658	9.25515	14.1777	12.4837	72.9524	105.784	99.6552	46.4783	48.366	161.594	48.6857	54.5527	87.9475	41.0648	143.134	422.749	563.633	267.875	489.183	425.849	284.422	546.511	295.6	270.321	222.881	548.101	293.773	307.08	282.401	483.889	312.767	438.437	591.211	295.53
TAG(53:2)_FA18:2	1.2721	0.579957	0.42742	0.475318	0.874548	1.56468	0.753418	0.87866	0.53084	1.59199	13.3572	11.7461	18.03	8.63068	6.63252	17.5311	4.67482	6.80801	11.9758	6.06954	5.4591	12.6687	14.4927	7.12652	9.71483	8.19354	6.26333	7.91187	8.70373	9.80005	14.2094	53.1001	16.7223	13.6996	15.0907	20.6786	15.1696	15.0572	30.6692	20.2066
TAG(53:3)_FA16:0	5.62697	5.1275	3.45464	3.08719	5.28905	12.4346	4.06779	3.98711	6.58327	4.72085	52.4954	67.4206	71.2801	30.4697	35.2219	95.1291	33.3461	44.989	50.8717	24.7821	22.2989	74.6898	100.502	47.0794	82.5055	73.0634	31.0101	73.9091	50.7485	46.1959	47.7608	113.087	73.489	52.3988	76.2095	79.939	63.5866	72.6131	108.645	68.7747
TAG(53:3)_FA17:0	9.01276	6.19315	5.83368	6.63598	8.0063	16.9751	4.70005	5.29939	7.57322	9.13856	89.7516	113.127	115.518	59.9726	58.7335	149.278	50.4522	66.901	86.5805	49.6525	57.2599	136.258	162.818	97.3883	128.128	98.1693	75.9511	144.767	124.722	89.5902	154.839	53.1001	182.627	170.104	185.004	242.064	174.758	193.309	319.044	197.683
TAG(53:3)_FA18:2	9.77185	6.51336	7.84735	5.65801	8.32797	16.2348	6.77268	5.30578	8.58381	7.96434	92.7331	112.346	119.769	54.2366	51.967	155.652	52.5408	61.5633	81.7384	46.02	53.719	128.176	153.744	77.3116	111.153	105.448	70.9973	133.523	107.209	79.0025	114.374	285.553	161.215	141.57	143.075	197.736	147.74	175.674	292.982	170.126
TAG(53:4)_FA16:0	1.03959	0.583128	0.749737	0.785981	1.23098	2.15746	0.741383	0.37069	0.89431	0.973588	8.89485	11.4173	11.2248	4.92823	5.57812	16.8395	6.35098	7.40657	9.75125	3.90877	6.5176	14.973	17.5865	9.30275	14.6319	9.18189	5.28575	10.9723	7.30634	12.7105	9.13191	21.5621	13.1302	9.00078	12.7603	11.1538	10.3491	11.6316	19.1464	12.1733
TAG(53:4)_FA17:0	1.82288	2.0364	3.10912	2.25956	2.70751	4.65185	0.939248	1.57122	2.90064	3.4516	48.6686	51.7784	64.0793	31.4266	28.0094	66.4728	28.2552	33.454	48.3023	26.9547	12.1379	21.1462	22.0982	12.3492	15.2286	13.7307	10.8623	18.3018	21.4267	14.1987	43.1769	93.2925	42.3767	53.2464	46.8361	53.5319	42.6197	47.685	86.8244	63.0118
TAG(53:4)_FA18:2	14.3369	13.9697	12.5678	11.3895	13.7024	24.6094	11.4352	11.185	15.9148	15.7725	137.305	147.629	158.637	77.3044	79.7671	195.753	75.0935	87.6247	116.457	67.2369	47.8919	93.0277	124.558	78.8986	110.091	106.912	77.8942	134.913	98.9122	58.0438	131.992	274.219	143.951	181.353	144.681	209.39	172.061	205.718	53.9167	184.957
TAG(53:4)_FA18:3	0.691885	0.28126	0.6746	0.533995	0.322124	1.27592	0.434725	0.46184	1.45072	0.625517	9.64466	8.86285	11.8944	5.95358	5.03116	16.5781	4.83438	6.18081	9.69589	3.51493	3.60031	7.65512	8.43289	5.61342	6.21368	4.71487	4.29344	7.70044	7.46177	5.14385	9.13993	53.1001	10.9938	11.1734	11.2903	15.4718	10.046	13.5988	53.9167	13.8576
TAG(53:4)_FA20:4	0.314076	0.212701	0.22537	0.117866	0.184514	0.230722	3.9993	0.235646	0.241732	0.258054	1.60816	1.48402	2.02328	0.765713	1.20551	2.30243	0.636542	1.31837	2.01088	1.07619	1.74374	2.8795	4.09952	1.45059	1.3764	1.55374	0.865857	1.16888	1.23735	2.62902	2.37408	53.1001	4.41067	2.61333	3.6253	3.63961	2.72657	3.88484	4.97205	3.97925
TAG(53:5)_FA20:4	1.08266	0.684977	0.768486	0.445451	0.630667	1.81364	0.266825	0.213766	0.850324	0.460297	4.27507	4.61408	4.72237	2.45274	2.96931	7.18146	3.241	3.56453	5.22497	1.77466	6.50619	25.6853	19.9385	7.38067	14.3455	9.76223	4.20317	8.65829	8.06251	15.9381	11.5095	23.0445	13.1068	10.3742	12.1233	9.57005	11.3886	13.1961	14.6221	17.0821
TAG(53:6)_FA20:4	0.498989	0.590356	0.201607	0.185556	0.377832	0.575836	0.126344	0.593773	0.249499	0.444009	5.90543	5.69549	7.17573	3.40408	3.17203	10.4505	2.8876	4.9208	5.61248	2.27615	2.515	10.1598	7.38234	3.8083	4.46462	4.36919	1.49183	2.59642	3.41816	5.72832	5.88393	53.1001	11.4571	7.58183	9.78811	8.20099	8.15206	7.92841	13.9903	11.3552
TAG(54:1)_FA16:0	20.2737	8.28882	10.9473	6.94271	13.1377	21.122	8.02762	7.94521	8.4023	10.1559	41.0732	49.2578	55.2206	22.5555	20.2495	53.3163	22.2391	31.7095	41.2495	24.1246	185.627	400.271	26.0933	190.713	332.959	228.571	110.834	232.341	196.165	252.895	219.02	454.818	264.619	126.65	194.798	184.452	129.494	185.2	284.066	282.419
TAG(54:1)_FA18:0	13.944	4.83239	3.85056	3.45453	4.5137	12.7861	3.9993	3.43942	4.73053	4.64911	21.3914	17.8569	29.1629	17.0722	15.1012	27.2844	16.7791	14.0271	22.0326	18.4165	71.1008	110.704	174.966	89.0763	137.261	108.836	74.683	119.942	95.2363	121.136	110.483	197.902	118.401	86.6735	81.0167	126.456	77.1084	105.699	163.015	110.613
TAG(54:1)_FA18:1	14.1058	6.6233	7.50087	6.40629	9.69984	15.6367	6.67258	6.75214	6.4147	8.20566	29.3625	33.1416	36.7473	17.8481	14.7653	39.2613	15.6347	20.3471	29.2924	19.2769	124.067	247.071	26.0933	130.611	219.342	151.369	87.0318	169.183	140.418	179.2	150.68	278.589	192.002	97.3591	135.376	140.823	98.6381	137.317	203.44	201.886
TAG(54:1)_FA20:0	20.7442	8.30399	10.2344	6.58891	12.6608	23.2255	8.14124	7.82277	8.45845	10.7255	42.7847	48.6726	57.9437	23.1416	20.2419	55.3742	23.4324	31.9488	43.3915	21.8993	192.88	418.311	26.0933	202.52	342.345	251.4	119.077	258.253	212.888	275.449	236.62	494.47	303.464	133.119	216.655	187.664	140.265	195.364	300.482	326.666
TAG(54:1)_FA20:1	1.25325	0.553052	0.667169	0.454806	0.884102	1.22992	0.572678	0.556287	0.57657	0.760894	2.51054	2.37328	3.07251	2.17468	1.41534	2.90894	1.63479	2.03116	2.92854	2.80141	9.38383	17.3819	30.7137	13.369	23.1844	18.2528	8.64017	19.0975	12.3068	15.2354	11.0813	19.977	15.9242	8.72099	13.3688	14.2231	10.4983	15.432	18.5512	14.3222
TAG(54:2)_FA16:0	53.4011	46.459	34.7766	22.7228	41.8085	112.526	40.6056	25.2025	34.4287	36.5175	242.382	334.396	309.383	132.94	135.934	416.321	145.339	182.789	256.778	134.449	651.379	1508.67	2401.9	1137.46	2008.76	1771.26	913.235	1819.87	977.539	1042.63	766.016	1483.66	1161.49	693.225	924.828	1127.05	829.818	1279.3	1398.81	1044.41
TAG(54:2)_FA18:0	51.1475	38.9355	3.85056	3.45453	4.5137	77.9364	3.9993	3.43942	43.1303	4.64911	217.922	204.461	282.024	132.312	123.279	296.317	99.1815	124.852	185.823	137.696	539.27	863.263	1561.73	812.737	1366.87	1145.17	858.981	1371.75	882.396	855.159	953.601	1703.48	1114.05	1108.73	933.339	1571.46	1074.89	1361.17	1768.87	970.854
TAG(54:2)_FA18:1	94.4244	74.3128	3.85056	67.1419	81.3447	178.434	80.4065	3.43942	77.1046	73.3442	417.819	419.787	531.849	254.657	239.612	647.073	226.61	266.093	394.278	274.411	1101.62	1971.59	3414.91	1855.79	2881.23	2618.29	1833.84	3046.83	1903.83	1752.58	1773.13	3144.96	2209.9	2049.78	1951.49	3023.57	2117.72	2685.51	3221.33	1738.21
TAG(54:2)_FA18:2	16.5581	5.35029	11.8071	6.66979	10.4997	12.9296	5.32926	6.81661	7.21044	10.2267	69.6897	77.1665	96.8209	40.8589	37.0328	80.4228	31.96	48.4289	67.0567	41.916	90.8217	165.236	202.664	80.9976	99.604	69.4118	50.1598	80.0619	102.261	122.041	183.24	53.1001	205.35	110.522	146.422	128.219	93.9281	126.76	213.448	241.388
TAG(54:2)_FA20:0	21.1516	7.05901	13.509	6.6009	13.6347	19.3415	6.50431	8.53267	9.31183	12.4561	84.4151	100.682	119.904	48.3313	43.2398	111.606	43.3841	64.9075	85.9681	48.1898	125.942	263.24	338.447	129.068	160.163	131.14	70.0574	130.806	144.419	161.133	235.862	53.1001	260.084	142.869	199.996	161.11	130.18	171.986	279.558	304.021
TAG(54:2)_FA20:1	38.4552	50.7029	23.5877	14.9888	34.2799	119.212	33.7218	20.8287	31.277	28.0706	195.513	249.213	233.269	95.1326	108.684	370.235	128.472	145.936	191.714	108.433	606.283	1411.73	2557.1	1215.34	2102.08	1960.26	993.71	2055.63	1030.41	1089.84	613.245	1212.6	1036.73	660.56	910.624	1137.31	892.546	1325.24	1330.82	880.502
TAG(54:2)_FA20:2	1.20627	0.547423	0.764136	0.452087	0.541917	1.45963	0.688399	0.324694	0.513742	0.641404	3.34303	3.26089	3.68785	2.38528	1.75139	3.97048	1.36105	2.46795	2.80096	1.94818	6.4952	13.1391	19.4197	9.25673	16.5986	11.8418	6.50249	11.7867	8.28664	11.6392	7.50714	16.76	10.9722	6.13527	9.54481	8.56575	6.60365	8.86848	11.7051	9.76736
TAG(54:3)_FA16:0	39.3142	45.7448	36.0116	22.3679	43.0437	106.935	32.7003	25.2604	35.3403	34.7054	387.698	471.658	423.532	205.306	220.358	608.6	256.714	291.583	421.39	209.939	357.842	771.734	981.869	551.779	820.47	668.6	435.01	784.317	500.782	598.303	524.746	1012.15	667.075	493.514	608.703	655.447	541.661	762.255	859.896	683.548
TAG(54:3)_FA16:1	3.85441	5.7166	3.29778	2.10765	5.35073	17.4351	4.92036	1.89855	3.9258	3.92784	45.1542	53.3224	50.7248	19.2959	23.8615	80.4982	28.9928	30.8743	41.7033	19.8504	60.1457	126.961	249.1	140.837	223.174	276.841	145.404	250.675	121.409	94.2283	76.4773	155.484	119.034	83.3207	93.0422	173.888	123.512	184.136	156.037	97.9835
TAG(54:3)_FA18:0	40.2111	36.9823	34.0315	34.1534	41.0418	88.3107	31.049	25.4434	39.8022	44.5957	485.271	387.911	619.83	303.878	237.532	626.535	211.412	247.913	414.184	306.791	388.847	642.55	826.138	546.105	610.126	622.923	510.021	706.649	597.726	542.647	956.981	1827.66	1024.96	991.865	888.21	1219.07	1016.03	1078.77	1446.38	1094.46
TAG(54:3)_FA18:1	4.71478	4.83239	3.85056	3.45453	4.5137	788.237	3.9993	3.43942	4.73053	4.64911	2317.23	2306.61	2552.37	1374.91	1575.9	2981.64	1525.34	1549.92	1965.33	1526.56	2801.1	3967.38	6634.26	4940.82	5878.31	6489.53	5228.92	6845.47	4249.01	3690.15	5003.99	6647.62	5661.33	5833.16	5358.51	7345.52	6522.79	7515.01	7535.65	4992.42
TAG(54:3)_FA18:2	41.5987	36.4977	34.745	30.3727	42.5382	87.9072	32.914	20.8979	39.8215	37.5515	444.501	460.508	554.501	256.323	228.967	598.921	224.302	265.802	435.894	279.888	382.296	627.706	892.884	510.516	635.741	588.169	496.174	728.523	568.674	473.747	819.951	1507.01	834.889	793.897	888.778	1085.98	880.322	969.356	1328.03	978.604
TAG(54:3)_FA18:3	0.361239	0.2908	0.482801	3.45453	0.69623	0.679576	3.9993	3.43942	0.340597	4.64911	3.02432	3.5095	3.03998	2.39519	1.60996	4.37896	1.46782	1.9829	2.19131	2.14041	3.70319	5.39562	5.39338	3.00878	4.38918	3.19169	2.69074	2.38003	4.33717	3.95299	7.16689	53.1001	6.00458	4.41216	6.07746	5.57462	4.4223	5.1993	8.93127	8.84579
TAG(54:3)_FA20:1	23.7839	26.6634	18.0254	11.7451	23.7235	65.8345	16.355	13.8699	19.9925	20.4752	250.048	308.99	258.79	116.583	140.757	386.593	160.514	194.965	266.318	131.976	213.521	452.772	639.674	393.822	521.13	535.35	324.821	578.934	349.438	318.791	326.993	627.852	426.824	327.486	406.268	475.76	424.719	514.766	574.738	444.609
TAG(54:3)_FA20:2	15.6923	14.8645	10.1418	7.18103	13.6775	33.9243	11.4958	7.26733	10.7267	11.6434	95.3549	121.329	107.842	52.9726	50.0796	159.45	63.6302	75.1066	92.1852	51.5427	141.017	366.129	26.0933	280.379	496.081	397.397	203.28	356.806	201.321	297.941	163.143	366.546	239.546	161.395	208.789	237.256	223.113	248.393	268.944	239.76
TAG(54:3)_FA20:3	2.06514	0.746991	0.653918	0.600985	0.570465	1.3202	0.607962	0.435487	0.681688	0.908668	4.57668	2.09333	5.21145	2.07747	1.80691	5.72644	1.85237	2.73336	3.0184	1.87741	5.69362	18.7866	26.0933	8.30635	16.3275	10.4048	6.25394	9.56495	10.322	16.0205	9.91625	17.7949	12.9828	6.55883	11.2126	11.1262	10.0614	11.9375	13.4193	15.12
TAG(54:4)_FA16:0	31.9829	25.5362	21.7335	13.9687	26.5257	61.0363	18.409	13.8663	25.2714	25.7649	211.938	266.116	259.303	116.15	130.733	351.808	152.891	152.242	232.699	123.041	311.962	698.162	905.59	396.471	671.392	461.274	263.022	470.159	342.528	512.124	276.505	725.582	537.127	323.78	418.802	450.45	362.955	456.002	493.286	492.286
TAG(54:4)_FA16:1	3.95362	7.0825	3.01756	2.95462	6.66594	14.712	5.61672	3.10352	4.50198	3.73839	71.0992	72.4736	72.9684	30.2536	40.338	98.9921	38.2115	46.2533	60.03	30.0233	47.1912	102.288	174.229	104.585	153.191	158.734	97.5659	183.217	81.5752	72.9704	75.1742	144.622	112.091	106.038	92.2473	146.216	124.189	159.588	150.116	103.869
TAG(54:4)_FA18:0	14.6377	12.6892	16.5094	14.3391	16.9506	26.9916	3.9993	3.43942	16.232	13.8983	265.544	199.962	336.949	172.535	130.75	269.367	111.919	143.151	208.047	162.492	75.8856	118.436	148.315	90.3001	97.2197	106.519	103.599	143.734	130.847	89.7672	292.572	509.391	312.65	289.175	238.121	343.015	255.801	301.511	443.158	351.353
TAG(54:4)_FA18:1	187.232	323.22	183	188.029	303.701	709.947	220.967	157.314	292.476	250.179	2952.61	3045.86	3264.34	2059.86	2297.12	3537.48	2099.62	2144.6	2671.88	2105.39	2098.05	2778.03	4829.44	3204.7	4005.29	4647.08	3621.35	5003.65	3284.16	2464.27	4567.82	5791.64	4949.6	5310.42	4605.31	6496.63	5741.96	6459.61	6822.46	4375.79
TAG(54:4)_FA18:2	93.0291	129.839	91.3735	97.24	138.324	321.957	83.4139	77.4695	135.252	112.48	1748.73	1614.06	1990.74	1222.51	1191.96	2067.32	1091.32	1138.36	1503.18	1157.78	968.736	1320.06	2585.42	1617.2	2006.03	2461.91	1933.09	2705.54	1719.38	1133.03	2570.59	3675.36	2882.75	3139.33	2708.06	3992.34	3271.62	3964.14	4151.04	2560.66
TAG(54:4)_FA18:3	4.39154	3.58692	3.8388	3.61478	4.09059	8.83488	3.10427	2.54961	5.24277	4.69806	55.5902	50.2921	65.2741	32.0498	27.9517	66.65	26.012	30.7465	39.7697	30.75	32.7932	58.5106	79.9736	43.2575	56.9763	50.6217	43.4426	62.2892	55.9725	45.0525	75.152	53.1001	102.52	94.7815	79.7635	116.865	85.4434	99.277	148.122	93.2162
TAG(54:4)_FA20:1	2.45401	5.38066	2.10975	2.28643	3.43086	12.5402	3.50398	1.88167	2.63962	2.54666	57.6063	60.5601	55.6953	24.2641	30.2457	92.0045	32.8375	35.7262	42.1036	25.3726	28.6355	62.7298	100.562	52.7395	83.176	96.8048	59.7127	94.1833	54.6013	40.7957	51.1141	99.4847	78.3912	69.5625	66.5723	96.2579	83.4454	98.5119	106.857	77.3049
TAG(54:4)_FA20:2	9.55392	11.0913	8.87418	5.66264	8.26306	23.7216	6.87722	4.97061	9.98023	9.78109	121.444	149.775	141.854	59.3472	70.837	176.705	79.9788	92.0907	111.022	65.8147	79.9851	212.475	257.14	148.772	231.909	209.78	98.6499	190.585	124.225	153.492	127.956	281.19	173.908	132.408	140.56	165.936	156.523	174.939	209.119	192.115
TAG(54:4)_FA20:3	20.2729	15.6783	14.3469	10.2409	13.8046	43.5906	13.808	9.08761	13.5485	12.4708	107.281	126.694	126.473	54.0346	55.4125	163.986	57.5193	70.3351	98.4353	56.076	271.617	813.918	26.0933	441.839	760.783	547.03	275.405	527.252	321.458	614.554	228.459	586.119	497.53	248.861	349.097	369.677	309.276	373.363	463.282	400.012
TAG(54:4)_FA20:4	4.84593	2.2118	2.48713	2.64607	3.69388	6.07504	2.29327	1.93774	2.38454	3.17491	47.0605	38.1137	61.1201	21.6902	19.1227	55.3531	13.6065	23.8627	39.8663	18.909	36.1809	87.0562	78.5182	36.0717	37.5966	30.4459	21.8897	33.2233	31.3878	69.961	91.5892	53.1001	150.366	86.3863	82.3532	72.9095	80.9386	57.8351	131.731	133.635
TAG(54:4)_FA22:4	0.636249	0.144928	0.308321	0.327197	0.307273	0.891137	0.396289	0.330967	0.478346	0.388835	1.57168	2.76184	3.24138	1.59426	1.28606	3.48799	1.07294	1.47276	3.00878	2.01865	4.5182	15.7703	18.9215	5.57017	9.36268	5.63932	3.24445	5.07266	5.7717	12.6527	7.52716	53.1001	13.59	8.46745	13.1046	9.52469	7.07975	8.00096	14.691	12.8965
TAG(54:5)_FA16:0	13.7671	7.12668	8.64444	7.56385	10.0744	22.3855	6.46171	4.40477	8.07209	9.41754	94.1284	78.0266	108.461	40.9993	37.6388	136.248	36.5705	61.7873	76.7802	29.1633	146.675	500.576	504.599	209.402	322.009	200.826	103.476	201.44	183.411	346.071	256.134	667.284	448.143	272.428	340.7	363.587	280.555	314.982	513.401	430.547
TAG(54:5)_FA16:1	2.91165	3.75876	2.13277	1.27901	2.96862	8.73009	2.1258	2.12507	3.01383	3.21502	47.7043	47.63	45.0845	19.9413	26.4226	76.0049	24.8849	34.1172	38.4883	23.5188	38.5546	98.8681	137.742	73.7429	126.002	112.935	56.7048	105.54	62.7988	63.0633	50.7688	117.191	85.0024	75.5002	73.4673	102.045	87.6147	99.9697	121.226	78.5659
TAG(54:5)_FA18:0	4.71478	4.83239	3.85056	2.74727	3.31458	4.45635	3.9993	3.43942	4.73053	4.64911	50.8774	39.8232	58.8115	24.2961	21.401	65.5749	17.1916	25.1861	35.7604	20.9833	13.9611	26.1736	27.6177	17.5349	20.598	15.7393	17.4553	23.906	26.7528	18.4148	52.0011	110.074	67.9663	60.1814	55.869	67.5205	59.8099	57.4408	90.223	70.8649
TAG(54:5)_FA18:1	4.71478	114.954	83.9953	92.9732	126.636	236.919	79.2045	3.43942	113.663	92.9245	1977.31	1780.07	2237.49	1459.94	1497.97	2390.28	1255.2	1368.17	1765.4	1436.71	664.923	878.08	1500.8	1050.19	1274.63	1313.96	1055.27	1804.84	1235.47	656.917	2323.31	3448.69	2337.58	2811.33	2451.97	3424.96	2768.45	3261.41	3769.05	2331.39
TAG(54:5)_FA18:2	4.71478	129.118	3.85056	116.003	157.374	254.311	89.4866	3.43942	135.388	121.881	2425.89	2248.19	2808.96	1879.26	1893.94	2634.98	1635.79	1751.03	2175.3	1805.94	717.361	985.828	1537.3	1206.69	1299.55	1386.14	1091.35	1940.92	1299.74	721.734	2708.32	3830.83	2612.73	3077.15	2912.93	3788.35	3152.54	3682.91	4085.97	2475.99
TAG(54:5)_FA18:3	4.71478	20.9477	3.85056	17.3769	23.4686	49.5831	3.9993	3.43942	22.201	21.4938	325.707	324.486	374.122	195.894	210.834	452.963	189.98	211.56	273.237	198.514	154.264	261.137	440.711	292.022	366.246	358.471	276.117	485.345	335.115	188.279	487.098	876.275	590.948	712.995	624.571	832.639	741.673	810.483	53.9167	542.771
TAG(54:5)_FA20:2	1.76818	1.89028	1.47865	1.16702	1.83151	5.4787	1.19634	1.59777	1.47063	1.73834	37.1483	33.8197	38.4046	14.6714	21.5687	48.4135	17.5037	23.3803	26.9324	16.5996	18.5535	38.9636	53.1616	30.525	45.1106	38.8459	22.2876	40.8386	26.2292	25.3725	31.851	74.859	49.4583	39.8381	40.6087	50.7753	51.213	48.5699	64.487	45.1463
TAG(54:5)_FA20:3	18.3966	13.4578	14.6233	7.44348	10.7059	35.3658	8.728	6.71716	13.0485	12.6226	176.357	195.452	207.913	90.8876	93.157	277.39	87.4086	124.631	151.083	87.1116	168.43	474.726	507.454	240.707	391.914	280.652	152.732	271.558	238.729	318.235	217.257	546.819	403.908	238.794	310.979	299.483	288.964	310.249	413.788	346.998
TAG(54:5)_FA20:4	66.0959	34.2354	40.0861	20.6366	36.3075	91.4986	27.5633	20.5124	34.2141	34.2121	327.5	377.038	357.946	141.314	160.097	510.797	138.325	214.433	293.317	125.662	633.18	1956.64	1936.76	732.707	1210.44	852.975	461.056	723.168	782.051	1343.75	1029.62	2109.08	1525.45	1090.76	1309.43	1164.18	1085.63	1171.49	1808.1	1615.44
TAG(54:5)_FA20:5	0.483476	0.148345	0.328358	0.294269	0.592865	1.19069	0.193383	0.258585	0.196726	0.303314	2.51085	2.9692	3.4675	1.91637	1.55438	3.22567	1.27405	1.36706	2.5116	1.03433	1.36137	4.75218	3.3262	1.81594	1.03744	1.41777	1.13827	0.737302	1.5624	3.27627	2.85109	53.1001	6.14064	3.73124	4.49596	2.83956	2.60136	3.98829	4.53839	4.71138
TAG(54:5)_FA22:4	0.60928	0.655584	0.6978	0.0435258	0.573354	2.00032	0.269977	0.0476101	0.342078	0.470447	6.00396	5.34265	6.23198	1.63823	2.54029	9.39	2.1324	2.74317	4.87697	1.61222	4.97964	23.7648	22.7338	10.7096	20.2362	12.9357	5.56661	9.45851	8.70676	16.2349	11.0498	33.1849	17.3419	10.9756	15.9337	16.4012	14.5781	14.4551	23.8758	20.2683
TAG(54:5)_FA22:5	1.44395	1.24831	0.910059	0.767986	1.55205	3.07233	0.445234	0.803654	0.9678	0.590071	14.5704	19.0229	20.5074	6.76884	9.302	26.3472	6.17469	9.1033	10.4297	6.43018	8.99207	29.9523	31.2065	11.47	23.788	10.8943	4.65126	10.9486	12.8267	18.6777	22.2014	53.1001	46.2653	29.8636	37.6019	27.3274	25.637	27.3565	50.6749	43.7835
TAG(54:6)_FA16:0	24.3477	15.0678	17.8136	8.07601	16.7112	38.4437	9.81354	9.07944	14.912	18.4806	176.205	244.182	226.431	99.6833	109.513	324.541	97.1989	144.638	170.222	78.564	141.309	421.51	378.535	145.557	213.444	119.984	70.7281	126.524	151.773	265.565	337.853	53.1001	545.875	332.246	427.239	360.674	343.628	305.003	603.842	575.483
TAG(54:6)_FA16:1	1.7197	1.76217	1.09574	0.985242	2.29537	6.41939	1.19233	0.61207	0.696777	1.39992	19.8931	30.5587	29.1306	9.19367	13.7982	51.9071	9.14129	12.3766	18.1592	7.80867	25.5378	87.4767	94.8119	43.1682	73.7093	50.8585	22.206	47.809	35.1561	55.5673	60.2366	150.959	97.411	80.4508	75.334	92.8091	78.9507	75.6033	127.18	94.7424
TAG(54:6)_FA18:1	22.8375	25.6301	21.4437	19.104	27.0698	60.8661	16.7201	18.6551	26.0209	24.3338	536.646	598.959	637.47	356.335	342.057	797.205	342.361	332.667	477.463	306.481	106.788	235.823	320.324	175.495	230.978	207.833	153.877	267.514	233.663	164.366	606.591	1145.39	721.364	783.158	757.561	883.652	700.598	752.002	1263.71	745.717
TAG(54:6)_FA18:2	4.71478	4.83239	3.85056	3.45453	4.5137	117.729	3.9993	3.43942	4.73053	4.64911	1749.98	1679.11	2045.91	1364	1244.34	1989.67	950.204	1123.17	1573.9	1394.94	170.894	266.567	388.599	255.156	260.938	283.835	232.498	409.618	374.964	188.061	1197.17	2229.42	1273.38	1497.88	1336.05	1713.89	1280.94	1470.34	2235.36	1310.92
TAG(54:6)_FA18:3	4.71478	22.2266	3.85056	21.2364	26.3459	51.3837	3.9993	3.43942	24.9353	23.0015	496.254	515.513	579.725	312.31	317.262	712.262	279.761	293.805	445.267	285.586	106.591	167.607	259.758	154.936	177.03	165.168	136.488	232.481	212.319	114.334	527.623	1044.64	590.802	740.895	626.834	813.585	603.864	667.857	1086.71	646.983
TAG(54:6)_FA20:3	2.32249	2.18139	1.91443	1.26868	1.87264	6.01679	0.866397	1.24097	2.72079	1.80388	42.1306	44.9078	47.0227	16.8755	20.7649	71.0894	21.8368	28.6338	36.2114	18.0412	20.9838	62.5675	80.9321	37.1746	55.9551	39.9278	22.9672	40.5184	32.1313	40.1158	44.8973	134.547	78.8809	62.6005	65.5754	76.46	69.1035	65.4021	105.819	79.9875
TAG(54:6)_FA20:4	70.296	28.9022	48.256	25.5602	38.3172	74.2787	20.9964	20.9858	36.0817	38.1436	527.48	634.616	697.142	277.02	328.976	844.327	256.69	382.159	485.135	207.353	484.84	1349.54	1168.61	505.713	661.69	460.214	248.98	449.745	477.727	881.899	1093.06	2406.84	1758.92	1136.95	1288.32	1183.41	1055.08	1069.53	1704.5	1687.46
TAG(54:6)_FA20:5	24.508	15.7131	20.7645	11.6373	17.9514	61.8781	11.7202	11.22	17.6141	17.6783	174.779	281.552	198.601	95.3217	96.756	341.819	123.189	131.101	160.109	55.3497	125.469	345.899	360.377	143.89	192.805	128.197	73.7457	132.792	131.623	233.223	306.379	726.566	579.197	335.052	490.035	390.986	391.219	340.69	547.199	541.692
TAG(54:6)_FA22:5	3.45827	2.97477	1.86116	0.931383	2.68772	10.1648	1.63819	1.60421	2.2759	1.79746	33.0071	39.9836	36.3343	13.1796	17.442	60.3202	17.4288	19.5331	29.5737	11.1839	19.9096	70.2772	73.1575	30.6544	41.8071	29.4111	16.913	24.1364	26.461	40.7059	47.6877	118.053	69.1561	58.3925	70.4959	62.3695	59.4779	56.9646	97.7061	71.7682
TAG(54:6)_FA22:6	8.0893	13.3067	8.16297	5.58482	12.2815	24.1172	4.43569	5.13377	8.72116	7.38825	259.405	196.056	338.917	124.347	144.466	329.227	88.6741	129.623	211.295	107.366	76.8294	186.541	193.696	86.8625	180.407	65.4929	31.5145	52.3939	67.0232	158.262	390.55	53.1001	487.164	376.871	412.593	316.925	284.793	325.938	510.256	579.715
TAG(54:7)_FA16:1	1.92722	0.858817	0.806789	0.638062	1.26127	2.12142	0.798915	0.582169	0.762665	0.883857	21.6016	23.0194	24.6344	8.84206	13.1028	38.3891	8.9595	13.8616	17.3024	6.97215	12.6837	27.9365	25.9392	13.3473	13.8567	14.1595	6.22924	8.51446	11.9572	18.6149	26.0557	53.1001	49.2362	45.8624	51.6016	37.2556	44.8305	35.1162	53.9167	35.0276
TAG(54:7)_FA18:1	1.46613	2.35873	1.67567	1.89431	2.68445	4.05076	2.05403	1.46877	2.454	2.70621	57.8265	56.4767	69.382	29.8642	36.5219	89.6689	29.1122	29.1667	45.8982	21.0507	9.3364	9.48535	14.6874	9.24339	9.85171	9.22633	8.95018	13.1896	20.489	8.13611	46.1358	90.4552	49.4858	62.5815	54.4788	62.8338	48.3419	43.7793	97.4008	51.3423
TAG(54:7)_FA18:2	4.71478	4.83239	3.85056	3.45453	4.5137	25.7892	3.9993	3.43942	4.73053	4.64911	471.305	443.991	597.657	299.387	311.513	657.798	246.69	263.989	415.404	228.676	29.5718	33.2408	55.8086	31.7974	34.2435	34.8191	31.356	57.0198	55.9326	26.2347	256.127	538.554	271.579	332.558	282.163	314.633	246.789	252.173	492.899	332.573
TAG(54:7)_FA18:3	4.71478	4.83239	3.85056	3.45453	4.5137	17.3745	3.9993	3.43942	4.73053	4.64911	324.505	310.93	358.089	189.666	197.812	467.247	161.787	168.761	263.059	150.161	24.7576	35.4412	42.1879	29.8607	26.0933	30.3289	24.5812	49.5851	44.9739	24.6944	181.37	382.873	190.427	243.262	200.548	221.18	173.531	174.172	352.161	228.487
TAG(54:7)_FA20:4	7.13585	4.8593	3.8154	2.68902	4.89401	10.7331	2.12885	3.00426	5.61691	3.66539	112.202	127.016	139.326	52.5597	65.2034	201.235	47.5344	71.1227	91.6371	39.0237	54.2341	150.452	163.019	61.578	91.9332	64.6237	32.5067	63.9192	67.2683	98.1407	170.334	53.1001	307.815	254.731	243.597	250.552	178.056	193.22	53.9167	292.021
TAG(54:7)_FA20:5	29.7527	16.7097	22.5374	16.296	24.4005	62.6755	11.8698	12.1283	24.75	22.8419	401.61	720.845	473.861	232.423	219.915	757.094	268.024	296.322	349.71	98.6666	91.4148	248.187	252.577	94.3916	119.915	76.9495	50.919	86.9901	104.076	149.798	435.805	53.1001	712.967	507.064	628.213	439.017	436.977	387.54	783.292	765.787
TAG(54:7)_FA22:5	0.519013	0.36045	0.420391	0.183023	0.61271	1.21273	0.186651	0.226127	0.578265	0.496096	13.3704	14.112	15.0468	5.65847	6.1346	16.8006	5.958	6.9623	10.8828	4.7595	3.09038	9.5448	9.1126	4.24285	5.03032	3.8526	2.73631	3.59936	5.31094	5.97014	13.9276	53.1001	21.3461	19.1267	16.7593	17.226	14.0521	16.4031	53.9167	21.1565
TAG(54:7)_FA22:6	12.8902	18.918	13.5725	8.1428	15.7002	58.0733	11.4064	10.1589	15.7609	11.5166	399.254	423.861	382.299	134.852	178.429	669.147	178.363	198.147	315.8	128.12	75.5819	183.091	265.726	90.0108	171.207	92.6797	60.8697	94.819	100.276	135.347	434.43	53.1001	667.693	505.19	520.32	510.546	408.913	476.717	763.482	682.741
TAG(54:8)_FA18:2	0.71255	0.310013	0.818852	0.408872	0.490953	0.719015	0.359083	0.17073	0.440416	0.585592	22.5804	17.7189	24.3109	10.539	9.60173	34.2163	7.7049	10.2447	16.2018	8.10238	1.29671	2.13206	3.46644	1.29539	0.970938	1.04441	1.09874	2.2685	2.10153	1.52093	10.5408	23.4609	14.5518	11.1293	10.6687	9.77069	8.01112	10.0597	16.8135	12.3083
TAG(54:8)_FA18:3	4.71478	4.83239	3.85056	3.45453	4.5137	4.43694	3.9993	3.43942	4.73053	4.64911	70.8631	65.9784	76.5814	33.6063	38.6576	34.2163	33.5257	34.5014	49.7479	22.9312	4.86738	7.16564	7.28424	4.36975	4.86828	19.972	4.90026	6.15836	7.97483	17.2921	31.7759	82.2928	37.1524	40.7376	37.1503	34.2818	32.3387	30.3013	62.3617	45.8261
TAG(54:8)_FA20:4	0.373091	0.246282	0.273521	0.244325	0.374324	0.746214	0.293506	0.306666	0.367749	0.366725	13.5694	12.7083	16.9249	7.90388	7.897	20.5239	4.77438	7.79231	8.0421	5.38645	3.15815	7.71477	8.02689	3.43852	4.51927	3.0666	1.89959	3.2282	3.86138	4.83668	16.1178	53.1001	27.9856	24.3822	19.1195	23.6833	16.2609	16.7194	35.4933	27.2294
TAG(54:8)_FA20:5	2.94294	3.09803	3.15337	2.18679	4.12122	12.5792	1.84791	1.80599	2.85734	3.10501	89.7298	150.603	112.715	43.6117	50.5414	34.2163	55.1004	66.6581	79.1677	20.8801	12.5233	31.1478	38.9122	14.6098	16.1086	12.6644	8.3133	14.6383	17.8126	17.4575	76.2511	53.1001	143.185	107.32	110.114	88.3637	88.3894	81.7544	146.489	139.188
TAG(54:8)_FA22:6	4.13582	5.88938	3.96547	2.70727	5.62562	18.3075	4.18604	3.60098	5.50802	6.43293	340.264	243.873	322.86	127.634	133.555	425.882	115.756	140.722	217.146	112.512	20.2586	38.4084	49.9748	20.0718	26.5275	17.5314	15.2631	22.4295	27.5556	23.395	151.404	397.378	213.861	175.87	185.465	190.607	139.291	152.627	291.709	216.174
TAG(55:1)_FA16:0	1.0961	4.83239	3.85056	3.45453	4.5137	1.38055	0.840833	3.43942	0.771815	4.64911	2.41082	2.7712	2.50681	1.13102	1.18043	3.82715	1.2482	2.26456	2.6256	1.01923	3.22185	8.80785	10.8612	4.93223	6.91237	7.84455	3.72142	7.61564	5.21675	4.95549	5.95214	13.2519	7.31208	3.79884	5.92203	6.60953	5.04912	6.92979	10.0858	7.07512
TAG(55:1)_FA18:1	0.894255	0.56076	0.508941	0.437946	0.68726	1.00466	0.546227	0.553058	0.589175	0.615922	2.21181	2.05161	2.13102	1.31883	0.940434	2.39546	1.12188	1.57239	2.05976	1.11283	3.23464	6.79195	8.59572	4.23334	5.44145	5.72708	3.6552	6.66772	4.65231	4.30322	4.91727	10.1321	6.2336	4.03846	5.14571	6.67718	4.21492	5.95297	9.47547	6.13446
TAG(55:2)_FA18:1	2.24853	1.80138	1.4157	1.1574	2.02929	4.75918	1.83472	1.32382	1.80873	1.69197	14.0989	12.7624	16.454	7.73084	6.65906	21.6074	7.35392	8.77333	12.1769	8.57498	14.2771	34.8084	51.0031	31.8687	51.5144	57.8757	41.4758	68.9322	40.0812	22.262	23.932	50.3823	38.0004	34.5181	36.7106	72.6456	46.3259	60.9392	79.9029	24.1337
TAG(55:2)_FA18:2	0.722477	0.403165	0.537638	0.244776	0.499422	0.55066	0.293013	0.270794	0.591972	0.580895	3.6297	3.52835	4.88388	1.87069	1.63907	4.87068	1.99248	2.76129	3.95423	2.08408	1.81441	3.90269	4.24695	2.25618	2.37425	2.19946	1.59608	2.40213	2.98403	1.87712	4.13953	53.1001	4.90413	2.92432	4.4152	4.54858	3.19533	4.38298	7.81187	6.02228
TAG(55:3)_FA18:1	2.07375	3.73976	1.71602	2.19145	2.93761	8.3242	3.25378	2.2418	3.06679	2.93194	38.1737	32.7504	50.3396	21.5453	19.9493	61.3461	18.7328	21.9174	35.5809	22.3318	28.1544	55.7618	113.554	73.8664	138.263	158.041	92.3969	181.938	86.0791	40.3445	52.9859	99.2411	85.1568	79.7677	81.0318	166.354	111.695	145.766	169.211	51.153
TAG(55:3)_FA18:2	1.28084	1.14847	0.711534	0.780651	0.759506	2.39835	1.00524	0.695787	1.16079	1.24629	14.9302	15.3906	19.6849	9.94827	7.31355	22.6714	8.33218	11.2333	15.4058	9.14003	6.1292	12.6136	14.1602	10.4703	13.6088	15.6422	13.173	21.7478	15.2152	6.7824	14.5473	32.2387	18.365	18.2582	19.4995	36.5039	22.4933	28.196	53.9167	15.9484
TAG(55:4)_FA18:1	1.86172	2.29492	0.932453	0.632576	2.08677	5.20946	0.864657	1.19804	2.09904	1.69399	35.1743	27.247	41.5107	23.9317	23.3523	52.7501	17.0925	21.8958	26.9831	24.3213	12.4747	23.9904	54.5013	30.4486	47.3496	47.8337	36.115	62.0547	35.598	15.5596	33.3414	57.3675	38.8244	49.0788	47.5093	75.7238	62.995	76.0202	95.3639	31.048
TAG(55:4)_FA18:2	0.979596	1.34894	1.22613	0.697158	1.63905	3.45688	1.14513	0.752361	1.77597	1.73255	32.8772	26.0666	40.3469	21.6367	15.9036	43.4608	16.8947	20.1294	27.3661	22.1882	7.08615	12.4164	26.1926	18.146	22.7054	24.0659	17.7164	35.0095	20.9408	8.32831	19.8356	41.9584	29.1537	28.122	31.0415	59.7882	40.9836	50.3717	53.9167	20.2568
TAG(55:5)_FA18:1	0.399323	0.236174	0.452774	0.334423	0.463174	0.871731	0.235777	0.120127	0.436039	4.64911	8.34943	6.18365	8.81883	3.4751	3.8157	10.7008	3.02112	4.87708	5.93775	4.77858	3.09594	6.36514	8.94604	4.89085	7.02426	10.1861	6.65579	8.87713	7.2673	3.5032	5.39542	11.7216	9.31223	9.26987	10.3916	15.8134	11.7369	12.8173	17.6281	7.10526
TAG(55:5)_FA18:2	4.71478	0.763876	3.85056	3.45453	0.916408	1.84018	0.641112	3.43942	1.20089	0.783474	26.6501	18.9767	30.7543	17.2253	18.0195	34.0653	13.265	16.2471	22.2951	16.9401	2.83996	5.49872	8.52689	4.49472	6.56371	8.35157	7.33854	12.4197	8.59544	4.69577	10.9001	21.3218	14.8014	15.5471	14.9517	23.321	17.3783	22.0733	33.3629	14.1027
TAG(55:5)_FA20:4	0.904635	0.506774	0.72835	0.518517	0.979934	1.41568	0.149807	0.307725	0.861843	0.623488	5.25733	6.06055	5.85936	2.18117	3.40379	8.78988	2.54795	4.59891	5.63589	2.81682	5.71732	16.0898	14.9889	7.47614	9.47597	6.84564	4.42839	7.5549	7.67478	13.0132	10.1978	25.7952	14.234	9.9072	12.374	13.607	12.2503	11.6179	19.5685	18.118
TAG(55:7)_FA22:6	1.72853	1.8455	1.86914	0.671534	1.74836	4.62191	1.56429	1.99017	1.81516	1.63328	39.0236	40.9967	41.9969	17.4333	17.8142	55.209	19.627	21.5815	35.1418	14.9898	8.64761	25.0151	24.1688	9.85222	13.3952	7.6486	6.17763	8.2055	10.7571	14.927	26.6131	53.1001	48.9344	34.6126	43.6779	44.0745	32.0004	34.8529	61.9782	50.2234
TAG(56:10)_FA18:2	4.71478	4.83239	3.85056	3.45453	4.5137	9.06935	3.9993	3.43942	4.73053	4.64911	1.49296	1.39646	1.52928	1.19071	1.78153	1.89893	1.02633	1.18042	1.54135	0.771222	12.6289	0.409823	0.952979	16.7837	1.0999	0.826194	0.779877	0.648103	0.650421	0.839514	1.31026	2.17611	1.49095	1.63472	1.35974	1.24745	1.13542	35.2079	53.9167	1.4591
TAG(56:1)_FA16:0	4.65404	4.83239	2.88154	3.45453	2.58476	3.31135	3.9993	3.43942	4.73053	2.89226	6.1238	5.91499	7.39228	3.47985	3.20665	6.72339	3.78996	4.76942	6.18427	3.84614	14.2254	26.6572	26.0933	13.5855	17.6733	14.6085	8.33855	16.5443	13.4879	14.4082	17.9114	31.7908	18.2192	9.26084	13.8914	11.4569	8.73426	12.794	22.5881	24.1229
TAG(56:1)_FA18:1	2.68896	4.83239	3.85056	3.45453	1.96585	2.49777	3.9993	3.43942	4.73053	1.90175	4.5014	4.54809	5.99008	2.87064	2.18119	5.21472	2.4643	3.33941	4.72482	2.98525	13.1419	20.6144	26.0933	12.3502	16.3573	13.8954	8.40173	14.7402	13.4652	13.8448	16.3733	28.6097	18.1311	10.1627	14.5849	14.7301	9.88865	13.07	23.307	19.977
TAG(56:2)_FA16:0	8.91722	5.34103	4.98523	3.01767	5.97109	14.0095	5.30675	4.80058	4.63752	5.90502	31.7761	37.147	36.8448	13.6244	16.1579	43.1138	20.1725	26.136	34.477	16.5045	55.6947	147.35	198.023	90.4396	154.221	143.456	54.4368	125.842	85.8265	75.696	72.8354	154.095	90.1072	52.2284	86.3841	76.2641	66.1046	94.3888	127.42	99.1747
TAG(56:2)_FA18:0	2.75792	1.81175	1.67264	1.45955	1.78583	4.16538	1.55723	1.66788	2.14398	1.97355	14.0245	11.3485	18.9875	9.11926	6.12862	15.7781	6.08115	8.34692	11.5658	10.5171	27.9091	51.1843	92.7346	49.0847	89.3514	82.6448	49.7621	86.4176	54.0878	45.6275	44.3742	91.6723	60.3208	46.0187	53.562	91.4399	55.0994	72.9819	99.6239	47.4991
TAG(56:2)_FA20:0	4.71478	4.83239	3.85056	3.45453	5.53877	9.59699	3.9993	3.43942	4.73053	5.34389	30.6081	30.2985	45.8339	18.9118	14.5326	36.9455	16.4406	21.1089	28.2264	19.6606	85.4017	131.598	226.525	122.914	160.013	183.564	121.285	186.15	168.453	95.7891	146.187	232.247	165.963	129.923	159.75	232.666	153.549	201.188	305.814	127.042
TAG(56:2)_FA20:1	1.94794	1.53268	1.07167	1.28096	1.62026	4.03336	1.541	1.16118	1.72905	1.57944	11.7827	9.88422	13.9521	8.14679	5.54459	13.545	5.44294	6.57955	9.61069	8.85662	26.1871	50.3775	100.059	52.7375	96.5263	94.1411	55.073	99.6568	54.1469	44.5705	42.5738	77.5422	62.9321	47.8727	53.6618	96.3156	58.1171	84.2527	99.9189	44.927
TAG(56:3)_FA16:0	6.6699	3.95308	4.111	2.49373	4.01554	9.77236	4.11248	4.15809	4.64404	5.98882	49.0076	63.6813	55.773	20.4427	25.5841	71.2663	34.1301	42.6965	57.7253	25.6716	33.6173	89.7417	103.819	54.1328	67.9491	63.7852	28.4083	58.4571	56.5603	48.849	70.5732	53.1001	85.2013	49.1659	79.19	57.9737	53.1424	71.9824	103.044	106.889
TAG(56:3)_FA18:0	3.78458	2.47693	2.61376	2.04846	2.95061	6.31767	1.7758	1.70241	3.06333	3.14731	26.5538	23.65	34.7406	16.3523	11.3538	32.3736	12.0127	16.1336	23.7851	18.5492	27.13	48.4017	77.8693	47.7274	66.1892	66.7279	44.4191	73.0928	55.158	45.0943	50.8742	111.454	69.1397	58.0316	60.2047	90.8447	59.5215	79.6827	107.708	58.1215
TAG(56:3)_FA18:1	17.9223	25.9957	14.4135	13.113	19.2976	61.2336	21.8602	15.9997	20.9712	18.9362	238.866	241.087	277.75	123.223	115.284	342.472	138.427	160.458	200.893	145.995	351.866	648.671	1479.39	955.964	1530.93	1714.22	1141.75	2172.63	961.154	542.5	718.859	1124.84	1080.79	913.413	1013.08	1827.14	1214.09	1838.87	1959.86	619.815
TAG(56:3)_FA18:2	6.84697	4.56248	5.76777	4.45041	6.56326	12.263	4.99392	4.84974	5.92805	7.8724	84.0545	84.3492	99.3007	45.8141	35.1328	94.0015	45.7515	57.4793	74.4822	51.6137	65.6112	118.089	149.315	83.845	97.0042	104.13	78.4098	116.976	121.068	72.0188	165.482	259.932	160.277	127.248	168.852	188.158	136.35	183.455	275.616	153.162
TAG(56:3)_FA20:0	4.72704	3.8967	5.66412	4.65088	6.20734	9.28398	3.97215	4.59331	5.64559	7.20617	83.1625	72.7026	107.077	46.467	36.7836	88.8853	41.6145	57.4259	72.0686	52.9733	71.9909	109.336	141.026	81.2137	91.0894	96.8323	85.8431	118.165	134.631	69.4984	182.12	279.515	175.689	148.658	170.756	223.863	154.598	207.967	303.139	152.704
TAG(56:3)_FA20:1	8.38828	15.2768	3.85056	6.51525	10.278	30.9808	13.2392	7.36315	10.4376	9.44725	119.428	125.128	138.782	65.1662	64.7659	190.864	72.4432	82.8186	104.311	79.7625	215.417	401.42	877.883	569.339	953.556	1132.4	694.966	1323.64	584.804	328.662	392.967	605.272	642.935	524.568	555.469	1136.31	765.992	1111.28	1091.26	345.629
TAG(56:3)_FA20:2	2.21484	1.37755	1.69649	1.64857	1.4247	2.71797	1.60565	1.3513	1.78469	1.97286	8.03549	7.29442	9.6436	4.58143	3.79344	10.9417	4.70489	5.84452	6.58686	6.12037	10.8527	23.778	36.4451	19.5635	33.459	32.3228	18.5946	34.1958	20.3949	21.5998	17.8684	37.6038	26.3406	19.1536	21.5757	34.2681	23.0808	29.8351	39.9347	22.3311
TAG(56:4)_FA16:0	1.94296	1.70242	1.5963	1.0986	1.52765	3.41035	1.01231	0.730044	0.978381	1.87501	16.6985	17.0458	17.3089	7.52598	8.35167	21.7451	8.51626	11.7693	17.5181	9.0579	15.3568	51.3817	59.3555	27.3876	48.3696	32.8797	13.9912	29.2631	22.7531	35.2766	22.4745	61.1942	32.7489	18.6434	31.3663	28.3957	22.2398	23.2119	38.1113	36.4208
TAG(56:4)_FA18:0	3.92978	2.64532	2.59732	2.16019	2.41195	5.35768	2.28789	1.47913	3.34874	2.74087	19.8172	15.8845	19.9923	11.5891	8.07131	22.6054	8.7748	9.34166	15.0318	15.6289	19.7065	50.6985	77.8808	36.5843	50.7816	45.1261	30.1009	49.6927	39.679	34.4119	27.7382	65.0546	51.6664	30.5813	33.1557	49.1549	40.507	47.9596	69.3829	37.2028
TAG(56:4)_FA18:1	10.9307	19.1953	9.5208	11.7694	16.1185	45.7623	15.238	9.54831	16.0729	15.1624	327.193	300.269	350.19	162.258	155.412	432.082	177.937	209.735	281.284	205.479	211.878	360.758	681.945	460.234	604.803	763.598	512.885	797.841	458.479	277.274	453.317	760.574	663.601	552.934	624.195	1016.47	815.644	984.569	1057.45	451.679
TAG(56:4)_FA18:2	6.76712	9.35478	6.27593	5.15296	9.16124	21.1183	6.94584	5.95956	9.88872	8.28582	219.816	189.604	230.815	124.529	97.5885	259.482	116.866	134.722	182.259	133.662	102.121	144.645	264.616	189.693	226.109	284.887	223.733	357.756	229.821	107.262	282.287	395.501	283.341	291.864	344.885	530.494	395.303	506.799	554.241	229.66
TAG(56:4)_FA20:1	6.06683	11.3613	6.81366	6.18103	11.0694	29.8665	7.63292	5.0752	10.9182	7.89795	252.214	220.859	258.768	124.489	108.548	308.706	133.323	152.648	210.901	159.819	128.285	180.85	389.138	232.479	300.395	408.886	288.238	507.004	309.427	120.189	307.743	469.537	356.292	347.07	380.232	650.319	526.972	666.288	53.9167	271.423
TAG(56:4)_FA20:2	3.32003	4.49066	2.24198	2.28626	3.66478	10.8532	3.07285	2.4353	3.15374	2.77992	48.8164	44.3089	53.5836	23.4512	21.9557	67.262	30.3603	32.1471	45.5435	31.0337	53.7757	96.6699	210.748	119.881	211.954	241.745	144.81	233.369	119.965	90.8209	86.8168	163.78	136.511	112.45	123.761	220.52	168.699	211.58	240.641	100.776
TAG(56:4)_FA20:3	2.26497	1.83071	1.61998	1.41536	1.60992	4.40155	1.28602	1.00807	2.07934	1.87877	8.58752	11.0219	13.2149	7.19501	2.88918	14.7011	6.76086	6.20165	11.7074	7.16887	21.1549	49.456	64.5207	34.5324	47.9829	47.6719	26.218	52.5223	37.3517	34.3241	23.8943	54.7682	41.897	28.5742	36.3916	47.5123	35.5861	46.1085	55.607	33.4812
TAG(56:4)_FA20:4	1.20442	0.706153	0.803486	0.335293	0.901525	2.14714	0.34227	0.421445	0.508213	0.672908	11.9355	8.97426	12.6774	4.98186	4.47248	15.1816	4.34124	6.93077	9.67255	5.75419	13.1641	25.7396	28.6066	14.5148	16.8601	12.4874	11.1219	17.7577	19.0099	20.3128	26.1796	59.964	38.8894	27.386	32.5703	30.732	31.2485	29.7575	50.8362	35.2105
TAG(56:4)_FA22:4	0.563307	0.343783	0.435938	0.201934	0.408685	0.643416	0.537968	0.294641	0.100593	0.169313	2.61688	2.9879	3.15548	1.52798	1.0847	4.4469	2.11905	1.47664	2.49618	1.89988	5.9259	22.7934	23.2895	9.30692	17.0246	8.90857	4.2557	7.65602	8.06859	15.3031	8.59076	26.4466	16.2797	9.76966	13.0898	13.2182	10.2521	12.9932	19.3113	14.1475
TAG(56:5)_FA16:0	7.9661	3.50662	3.32231	2.57105	3.49866	7.86343	3.3622	2.59315	3.8934	2.93935	30.9482	38.52	41.8421	18.3247	15.0295	45.7225	18.1279	21.1975	29.8723	16.9329	62.9653	204.766	224.876	82.3899	144.678	84.6363	39.5377	73.3388	71.6068	134.245	95.4028	53.1001	153.946	85.8894	131.503	97.0186	102.444	116.788	161.426	139.869
TAG(56:5)_FA18:0	0.913467	1.18826	1.02807	1.06395	1.18571	2.58092	1.09567	0.881082	1.52495	0.994826	13.72	11.5277	18.5026	7.48696	4.8241	14.5089	3.31403	6.93662	12.5609	7.31136	8.64175	12.8332	15.0907	9.3482	9.13824	11.8794	10.1746	9.37689	11.7212	9.75445	13.8517	53.1001	16.5309	13.5618	16.9131	16.016	11.6402	15.4423	28.1709	20.7155
TAG(56:5)_FA18:1	9.482	10.9792	5.52973	6.42282	10.4535	28.5548	8.01059	4.26693	8.95769	10.9642	177.547	156.615	214.706	86.6775	88.9711	231.666	91.8113	119.777	148.081	116.84	158.255	360.412	558.859	325.298	498.4	455.258	265.641	481.446	349.393	269.604	298.811	551.111	570.173	436.556	424.533	635.658	505.735	662.965	820.879	345.663
TAG(56:5)_FA18:2	4.76269	6.82579	4.87821	5.05711	7.29348	18.0451	5.24701	4.07935	7.34484	7.4335	239.115	181.076	251.058	138.734	116.026	262.066	115.542	160.147	189.407	153.203	54.5083	87.8078	163.124	100.325	117.59	135.786	101.596	174.161	126.569	67.4806	165.43	262.5	230.742	211.322	229.276	312.008	243.196	335.357	393.43	182.368
TAG(56:5)_FA20:1	2.18953	3.38969	2.10017	2.72876	3.73957	7.60963	1.73823	1.99041	4.11739	3.4406	128.669	99.6776	124.146	60.2578	56.9122	123.974	61.2029	76.5857	86.4763	83.7374	20.7534	30.2613	61.2413	41.6322	42.5694	56.1558	46.5216	81.7527	62.028	18.7621	82.1301	124.437	98.7596	103.465	107.903	151.972	115.547	158.375	192.866	75.4199
TAG(56:5)_FA20:2	2.18195	3.9676	2.93479	2.70599	3.87193	8.55851	2.97673	2.16876	3.44454	3.15654	91.363	68.3633	101.232	46.5962	45.0697	89.8678	46.2913	54.9443	61.4498	59.0577	32.8847	58.0721	103.791	68.6525	98.3571	111.301	72.2856	131.03	83.7287	46.462	86.8121	166.5	122.845	113.495	132.735	182.671	143.254	160.67	204.207	95.488
TAG(56:5)_FA20:3	3.18224	4.77509	2.19085	1.94764	4.5137	12.4585	3.04922	2.01148	4.37899	4.38082	64.8904	55.2341	74.1341	30.1079	30.8796	88.0078	29.0219	38.757	46.9791	31.7519	89.5089	178.203	329.549	185.165	305.892	277.529	159.981	315.482	206.287	146.771	129.913	258.355	272.945	191.224	216.936	331.57	251.438	322.138	379.212	160.907
TAG(56:5)_FA20:4	11.016	6.72651	6.99721	6.61288	7.70506	19.2816	5.50033	3.72647	6.7345	7.64605	91.1032	82.6581	108.296	44.9634	36.414	139.068	36.2771	45.8841	77.5368	44.4039	96.392	194.93	196.648	127.919	114.86	107.946	103.043	120.727	154.064	142.911	206.193	53.1001	285.717	201.017	274.547	237.485	237.794	199.622	338.642	359.888
TAG(56:5)_FA22:4	5.08261	3.35637	2.85385	1.82441	3.0278	8.96597	2.62963	2.1215	3.13037	3.06257	25.3528	32.1905	29.5375	14.0745	14.3517	34.0826	14.4104	19.486	24.3921	14.6985	58.9683	211.261	247.867	85.6445	165.458	96.5132	40.2865	76.3329	69.5198	149.736	82.6025	252.727	151.873	92.3802	129.214	110.179	100.829	117.916	172.779	149.587
TAG(56:5)_FA22:5	0.347839	0.336933	0.51472	3.45453	0.428412	1.39228	0.243707	3.43942	0.517494	0.862938	4.69055	1.80004	5.06772	1.74298	1.24818	4.61257	1.92059	0.779722	2.88884	1.54317	5.1424	13.2937	10.7939	4.40006	6.87761	5.79819	4.79831	3.32449	6.47339	10.7214	4.26273	53.1001	5.11166	6.8213	4.47414	8.11581	7.80207	7.43158	7.8751	8.34127
TAG(56:6)_FA16:0	12.6743	9.47457	7.62319	5.69961	8.06281	29.3204	8.25973	6.43591	9.60856	9.6685	119.324	155.909	142.786	57.5848	63.4734	206.147	64.3537	79.9639	106.152	67.7359	86.7611	261.165	274.035	104.412	182.69	109.187	63.1493	124.977	127.778	183.414	180.634	53.1001	344.508	222.288	308.581	241.607	262.298	258.87	386.709	388.121
TAG(56:6)_FA18:0	4.71478	4.83239	3.85056	2.53767	4.5137	5.10614	3.9993	3.43942	2.61062	2.59843	26.8515	24.4112	34.2814	16.0271	12.0858	28.7543	10.5666	12.9172	20.9363	13.4061	13.5364	23.3316	22.7281	10.7805	10.9381	10.3334	8.88747	12.1187	13.4786	15.6883	36.4935	53.1001	42.2659	33.9563	36.9066	37.7868	37.8218	32.9589	56.0801	54.712
TAG(56:6)_FA18:1	9.00826	9.20993	6.59422	5.50065	10.3599	25.426	6.74564	4.56669	7.11963	6.91904	90.0594	131.584	128.476	49.8078	53.1153	170.858	56.5009	61.4675	77.5539	47.9899	105.68	291.828	375.691	170.73	272.873	219.465	150.304	227.654	215.693	211.715	236.23	663.717	480.959	377.873	416.216	482.496	400.354	502.612	601.796	401.552
TAG(56:6)_FA18:2	5.55282	5.233	2.69482	3.5792	4.84031	11.3981	3.9993	3.42182	5.91826	6.03882	178.215	144.95	201.409	94.3151	87.4475	207.139	85.9856	117.906	143.244	110.756	60.0819	144.58	173.188	91.5003	116.47	102.068	71.3768	127.256	116.83	88.4122	159.286	356.924	264.591	205.118	252.843	248.302	220.209	250.227	363.383	213.785
TAG(56:6)_FA18:3	0.453544	0.759353	0.904985	0.48071	0.69446	3.29834	0.695607	0.520247	1.28798	0.886893	33.3082	28.692	32.3301	13.3887	12.8963	42.3129	16.7903	18.5975	27.0469	16.8235	7.96961	17.6653	22.1829	14.7684	18.1493	17.0998	15.0916	24.358	19.4941	11.0502	27.8979	53.1001	33.8971	32.598	35.7722	42.2748	33.1895	40.6106	62.3991	30.7734
TAG(56:6)_FA20:2	0.702473	1.45976	0.612291	1.40544	0.993131	3.94274	0.539413	0.865071	1.33422	1.63153	52.0106	40.6381	61.8958	29.111	26.9052	52.2364	26.6742	34.6775	48.3404	38.3796	8.78417	15.1421	23.9179	16.2215	19.9392	22.4094	16.8047	29.1062	23.1252	11.4532	35.1602	62.8399	43.9186	40.5011	48.9231	59.6761	45.6001	54.5984	73.5655	37.3333
TAG(56:6)_FA20:3	3.39058	5.15206	2.29539	3.58081	4.47881	11.9327	2.78724	2.01027	3.96775	3.5959	113.978	89.3304	134.527	53.519	56.4606	138.712	47.2264	77.6379	96.2974	67.4976	57.23	118.227	165.762	115.395	135.467	142.829	92.2077	165.373	132.022	83.165	139.185	276.25	238.689	199.232	233.739	261.544	224.501	259.244	53.9167	178.792
TAG(56:6)_FA20:4	11.7495	9.3366	9.56384	7.99666	10.874	28.8918	6.64929	5.91553	12.2623	13.1755	217.322	175.374	232.986	116.576	97.7627	272.887	78.6414	118.998	165.731	99.5934	189.536	420.406	489.235	306.508	358.038	349.145	218.568	389.824	328.36	301.013	520.8	1082.51	802.808	688.411	692.573	867.31	733.794	831.738	53.9167	642.794
TAG(56:6)_FA20:5	0.889405	0.616564	0.872098	0.620223	1.14808	2.07852	0.572399	0.225438	1.04108	0.539561	10.0559	9.65666	9.84783	5.49289	4.44985	11.1256	5.47132	7.29696	9.39249	5.30781	5.93068	10.2338	10.9336	5.134	6.66248	6.37686	3.52163	5.04188	7.0364	6.47639	13.1271	53.1001	21.4335	15.1953	15.0726	17.063	15.2814	13.784	20.6577	17.2525
TAG(56:6)_FA22:4	5.09473	3.44693	2.51164	1.90612	2.90506	6.456	1.84098	1.96338	3.06615	3.23735	48.2378	63.5739	75.7783	27.0071	22.3346	70.3968	30.1353	38.0388	51.003	27.0759	41.0246	123.379	114.6	47.9296	74.1086	47.8979	23.7178	40.3014	51.8499	79.0108	92.496	53.1001	163.814	74.201	130.525	108.055	109.211	110.188	182.192	156.529
TAG(56:6)_FA22:5	10.1154	7.19819	7.7027	4.75096	9.17551	30.8021	5.66946	4.32404	6.81984	8.20893	90.1216	124.062	110.454	47.5191	45.6923	156.035	57.0149	65.2758	68.0274	35.3619	68.812	191.154	221.604	98.3379	148.1	95.9931	59.7695	112.91	123.301	136.312	162.001	384.875	267.882	197.587	242.924	203.633	207.058	202.164	333.876	257.412
TAG(56:6)_FA22:6	7.93825	8.13464	7.72006	4.00226	7.22479	18.582	6.00301	4.17286	10.0039	7.5326	121.248	147.848	147.316	67.9509	53.0334	183.789	74.2425	86.6091	114.239	62.1334	52.8902	140.299	168.07	53.9411	84.6958	49.8065	42.5572	58.5897	75.2299	101.344	164.082	53.1001	251.26	164.964	219.143	176.025	170.063	168.896	239.199	248.054
TAG(56:7)_FA16:0	7.45156	7.85381	6.80414	5.86053	7.40313	20.8813	4.50261	4.58278	6.81133	6.01274	146.305	199.141	189.901	85.5227	82.1478	249.35	86.1401	97.4766	131.014	69.9246	33.1837	90.0147	86.0804	35.2662	48.0419	30.076	17.5679	30.2276	52.0391	53.8949	132.209	308.057	194.718	135.15	189.956	139.685	129.289	148.915	264.351	195.556
TAG(56:7)_FA16:1	0.913467	1.10577	0.594771	0.628567	0.829847	3.74404	0.681667	0.460528	1.54054	0.849786	17.5799	20.0289	21.077	7.8726	8.94775	37.147	10.5269	12.6025	19.8889	8.63158	9.00065	30.835	26.0933	11.8349	23.3452	14.706	8.11675	15.0538	13.0953	15.0214	18.2227	53.1001	38.0495	36.147	31.3153	29.2423	33.931	32.8402	53.5497	40.1191
TAG(56:7)_FA18:0	0.231792	0.173157	1.06237	0.459312	0.338861	1.12808	0.380888	0.267952	0.214169	0.491097	12.6732	9.97981	11.5411	5.18831	3.0215	11.985	3.86366	5.38492	10.585	3.65225	4.74535	7.32841	6.0489	3.90317	3.92914	2.14533	1.77681	4.46143	3.83562	4.53188	12.9923	25.5771	16.029	11.2203	12.161	12.0147	8.91365	8.72518	17.1733	16.2903
TAG(56:7)_FA18:1	3.90551	4.4456	3.69141	3.33097	3.1104	8.65667	2.75089	1.24059	3.81249	3.05779	91.9805	76.2884	123.43	41.0634	50.6582	177.222	64.1438	86.0103	121.524	69.7972	43.9092	87.8917	116.436	75.097	86.5152	78.4095	52.6881	91.6865	81.9055	64.875	177.807	360.04	301.833	256.589	239.253	325.307	250.066	282.447	53.9167	190.027
TAG(56:7)_FA18:2	4.33917	5.6119	6.15602	3.788	6.12568	14.657	2.61843	2.19763	6.83618	5.13973	127.719	148.466	159.318	66.0325	66.9066	188.861	67.4286	89.9933	109.399	77.0059	35.2076	68.1973	73.5281	50.549	48.7876	39.3856	35.5053	56.6215	51.1237	47.1059	152.983	359.848	225.176	187.739	197.433	209.929	177.844	187.291	288.127	214.293
TAG(56:7)_FA18:3	0.7211	0.462532	0.679413	0.768732	1.31195	1.78557	0.262704	0.391896	0.87272	1.1945	26.102	23.5607	26.0875	12.9368	10.0485	32.4812	14.2172	15.5755	21.5766	12.1663	7.9258	15.5475	15.8432	10.2425	10.3755	10.057	6.68653	12.0572	9.65265	6.42575	21.1722	51.1639	33.7168	23.3423	31.8045	29.4294	30.4117	27.4629	53.9167	23.9749
TAG(56:7)_FA20:3	0.965763	1.38435	0.867185	1.42462	1.78853	2.26509	0.699005	0.682855	2.4049	1.87541	62.3671	53.2498	74.7858	37.1713	30.466	71.166	26.0134	40.4714	51.0618	43.969	11.8412	16.7629	21.9248	12.6996	15.1072	12.4339	11.6023	16.246	21.8349	9.08479	39.0907	87.3795	60.7579	50.3026	53.7503	64.7147	50.995	56.9165	99.5565	46.3003
TAG(56:7)_FA20:4	11.5842	8.78322	8.63995	8.6797	9.02357	17.9598	6.12919	4.14364	9.91794	10.0285	312.294	247.604	355.114	154.278	167.795	346.557	122.563	191.094	277.911	160.996	135.703	296.581	306.27	196.723	230.018	192.973	121.955	202.095	195.509	199.952	538.912	53.1001	758.052	708.015	700.375	806.551	666.106	706.692	53.9167	584.741
TAG(56:7)_FA20:5	4.51064	4.16444	4.10491	2.7385	4.06421	12.2984	2.83528	2.445	4.21201	3.94916	83.2565	100.622	90.6726	39.8644	40.1553	131.154	50.7227	52.9376	71.5243	34.8282	30.4578	63.6324	100.001	50.8953	68.6605	57.3906	44.4889	65.8315	58.2682	49.9419	135.512	246.066	231.303	177.427	201.77	226.45	191.997	205.265	279.18	152.034
TAG(56:7)_FA22:4	0.158265	0.570708	0.395903	0.324664	0.550019	1.63205	0.291962	0.191584	0.28427	0.24809	15.5961	15.5294	18.4335	7.41849	6.58736	23.1004	6.6325	7.961	12.341	6.87231	4.11247	17.1097	14.5518	5.08058	8.68501	3.63069	2.84882	5.41612	4.547	7.80465	13.6804	53.1001	24.0499	21.5041	21.2383	22.0589	16.6826	20.4353	29.9007	27.0962
TAG(56:7)_FA22:5	10.0175	7.67213	8.42843	5.77197	8.93585	24.656	4.82932	4.93009	10.2369	8.04119	164.831	227.02	231.083	91.0177	105.039	268.413	111.304	122.202	137.704	71.169	36.0079	94.0284	91.9555	43.1691	50.8487	34.0047	23.1101	35.4219	46.7726	55.4721	128.587	323.671	239.55	153.85	218.799	166.29	157.352	153.688	261.66	227.405
TAG(56:7)_FA22:6	80.3102	90.4287	69.9826	50.7209	70.9099	252.948	72.1056	54.6816	95.0863	83.3947	1209.68	1493.22	1388.99	711.399	684.502	1660.87	811.066	802.818	1226.93	599.229	661.008	1331.33	1469.9	657.869	979.227	475.497	443.351	601.468	701.526	917.352	1568.29	3136.49	2255.77	1649.51	1884.86	1663.19	1579.95	1596.59	2280.3	2205.49
TAG(56:8)_FA16:0	16.2984	17.4617	19.6112	13.4647	16.093	41.5361	10.3521	11.5196	22.4375	22.4977	453.452	535.29	509.883	277.887	265.247	547.571	269.316	321.884	474.64	213.474	80.3991	131.31	159.22	62.5586	72.1518	39.5865	35.9385	52.7947	88.5566	90.6552	295.145	624.972	449.861	290.017	377.89	288.562	238.321	258.244	482.586	415.708
TAG(56:8)_FA16:1	1.15415	2.03546	1.12208	1.04499	1.74026	6.47963	1.99294	1.29506	1.69244	1.7704	44.8575	40.1622	46.5687	18.1646	20.893	61.8899	21.0828	25.5335	41.3843	16.1179	13.9584	28.9546	44.7652	16.8125	24.3121	15.971	11.7469	17.1904	17.0281	17.0915	40.5437	97.6624	65.7258	55.791	58.7164	67.4925	53.9266	61.18	92.1923	63.0094
TAG(56:8)_FA18:1	2.16334	3.88896	2.61305	1.85779	2.38644	8.22074	3.1469	2.3406	3.05703	3.78761	83.5616	87.3007	108.699	46.0708	42.7304	144.18	46.0076	62.0523	79.0288	33.5419	17.2109	34.9748	52.2169	22.5881	30.6583	23.8679	17.1038	27.5806	28.7312	26.0652	84.7357	188.908	128.446	117.724	117.064	136.529	115.114	116.709	195.013	113.099
TAG(56:8)_FA18:2	8.4945	11.2833	10.0517	8.00931	8.77929	23.2623	6.58634	7.34531	11.9854	12.7681	310.42	287.968	314.836	158.62	153.614	318.601	159.561	199.712	272.452	145.261	52.1185	89.1594	102.181	40.0453	46.6927	26.1148	25.4303	33.8091	55.2554	54.1739	187.793	464.237	254.83	174.44	245.729	191.519	166.464	158.619	320.438	243.511
TAG(56:8)_FA18:3	0.577857	0.511384	1.33806	0.0539682	0.806495	1.2725	0.330728	0.411791	0.816047	0.638619	11.7958	10.4875	13.9528	3.97216	3.56258	15.6084	5.79094	4.07529	8.71422	4.19299	2.20875	8.68897	5.50797	3.99809	4.84542	4.11895	3.81339	4.20254	3.3633	5.01826	10.5551	24.9178	16.9561	14.7038	13.2728	17.9987	9.15967	15.4475	26.4714	14.1131
TAG(56:8)_FA20:4	3.80508	3.4916	4.10256	2.93158	3.46931	7.03989	1.1393	2.91685	5.33979	4.87839	203.713	131.519	258.943	114.562	113.238	208.636	65.1181	108.15	163.06	111.873	24.5411	57.4387	51.7937	31.5325	27.5433	23.5323	24.7758	29.0041	44.1773	44.2636	191.173	53.1001	286.161	271.512	255.097	271.879	166.173	194.586	456.59	236.573
TAG(56:8)_FA20:5	3.32754	4.36116	5.17195	4.01877	7.03231	15.1461	2.98064	3.45702	5.86125	5.40842	213.364	247.422	236.316	110.611	111.314	294.196	115.919	140.23	163.986	81.847	24.9656	43.998	65.5641	33.1681	32.9509	32.3642	27.7608	40.3156	44.4286	32.5035	187.947	391.379	303.876	264.884	268.551	264.362	221.923	224.142	403.801	228.636
TAG(56:8)_FA22:5	2.28184	1.55139	1.34382	1.46325	2.36645	5.20099	1.25654	1.47475	1.46591	2.55427	41.2749	58.2493	59.4422	27.5882	21.3171	70.3533	27.007	34.8455	50.2271	22.636	12.2799	30.9937	33.5625	13.7843	15.4111	13.2319	10.7975	16.2949	17.004	20.2378	43.1587	109.961	68.314	47.7658	61.6234	54.2463	42.1859	50.0409	89.981	61.4196
TAG(56:8)_FA22:6	97.6859	94.4988	109.979	68.8904	101.094	270.557	64.6733	64.3075	121.89	113.269	2278.46	2555.07	2263.06	1367.1	1248.76	2599.89	1415.1	1532.62	2218.23	1184.63	407.14	798.961	884.024	377.711	462.251	248.196	260.156	328.118	540.81	493.888	1404.98	3097.16	2091.45	1441.44	1879.73	1639.67	1463.85	1503.22	2432.61	2022.74
TAG(56:9)_FA18:3	0.235718	0.751107	0.746374	0.498782	0.590326	2.27222	0.404925	0.529345	1.08327	1.07513	30.483	27.7322	30.5713	12.9432	13.1973	43.8054	9.95182	13.7703	20.9633	8.94217	5.19926	11.6723	10.6231	4.37103	2.90767	2.30331	2.05395	3.35242	5.21346	7.50633	19.3059	53.1001	34.132	22.8837	23.1431	17.6815	14.6462	14.2701	31.5076	28.9363
TAG(56:9)_FA20:4	1.07928	0.550012	0.705251	0.673787	1.0226	1.53917	0.386339	0.604216	1.09049	1.30213	44.2337	36.4008	48.9555	21.77	22.0559	52.0489	14.9597	22.2369	28.9266	16.1555	5.45084	12.4189	7.67366	4.79978	4.12325	4.29524	3.76602	5.36696	6.85342	6.40604	36.349	53.1001	50.7798	44.9769	46.7613	43.1981	33.9344	31.8527	75.2827	43.4091
TAG(56:9)_FA20:5	1.50059	2.09676	2.36758	2.33554	3.03417	7.03534	1.17629	1.26935	2.94266	3.0367	151.192	174.491	191.766	92.5113	77.9649	229.173	82.7629	94.5073	117.392	58.7123	6.80379	11.5562	13.8119	6.5254	6.05529	5.74989	6.57653	9.1884	10.483	6.99786	70.4278	144.215	117.135	106.927	105.341	88.4181	73.7086	68.7052	133.129	81.9718
TAG(56:9)_FA22:6	11.8853	16.0578	14.4761	9.36186	16.8284	50.6079	11.118	10.3659	19.6609	19.8944	797.227	772.928	896.254	368.474	384.126	34.2163	364.803	483.911	621.289	277.167	63.7104	120.882	141.687	56.1972	59.7287	40.1792	40.253	57.7969	82.4922	71.5811	330.266	967.768	557.547	432.804	498.963	445.383	347.945	363.716	650.352	480.451
TAG(57:2)_FA18:1	0.832013	4.83239	3.85056	3.45453	0.530943	1.09445	0.586141	3.43942	0.66204	0.807781	3.06785	2.75765	3.43147	1.57743	1.27639	3.64478	2.06886	2.2873	2.86282	1.69693	3.37628	6.39754	9.36972	6.37237	7.03305	12.0948	7.67719	12.9954	9.15279	3.688	5.04935	9.16464	7.00549	6.54265	7.93156	14.0767	9.72256	13.3485	17.1902	5.1728
TAG(57:3)_FA18:2	0.418819	0.279311	0.55393	0.279134	0.228213	0.513976	0.176553	0.410093	0.45312	0.348138	3.65492	3.23523	3.69273	1.57488	1.30694	4.23493	1.88039	2.19803	3.16106	1.82699	1.28329	2.50576	2.71151	2.10724	2.38559	3.01849	2.5023	4.02245	3.64281	1.27845	3.60026	5.90183	3.75806	3.39384	4.50632	6.45706	4.33359	5.64691	53.9167	3.3411
TAG(58:10)_FA18:2	1.56487	2.38148	1.47164	2.82088	2.85097	4.9259	1.5312	1.92183	3.47044	2.99865	298.319	219.865	26.0172	184.607	141.839	263.705	125.819	167.822	254.935	187.864	4.8684	6.30784	8.82394	5.44184	3.95942	2.78918	5.17133	5.66922	9.19182	4.72836	68.0365	149.955	90.825	77.5752	100.585	84.8411	63.6241	65.5225	122.886	58.4351
TAG(58:10)_FA20:4	0.663633	0.2916	0.28933	0.252359	0.508175	0.59179	0.292422	0.286653	0.328107	0.751768	11.2034	7.29155	10.6691	5.05425	4.38108	10.3757	3.53146	4.43285	7.84798	3.50564	3.92503	8.1315	9.45738	2.80659	3.34716	3.74544	1.67672	2.75339	2.87366	6.71644	16.1343	53.1001	39.602	21.7779	18.6658	18.0326	16.3099	15.8098	53.9167	18.756
TAG(58:10)_FA20:5	0.822653	0.125744	0.353028	0.220239	0.411942	0.781172	0.191265	0.172866	0.296249	0.273957	6.18281	6.82009	6.35239	2.74494	3.09931	10.5123	2.95812	3.1817	4.75586	1.83726	2.24194	5.57465	4.16607	1.29185	2.06139	1.33872	1.13308	2.44464	2.25842	2.51712	8.11792	53.1001	15.8477	7.90016	11.3056	8.71404	7.56681	6.9085	12.7649	14.5108
TAG(58:10)_FA22:5	0.198199	0.138048	0.224766	0.278823	0.273798	0.668121	0.181824	0.139416	0.179793	0.423727	23.9338	16.7996	26.0097	12.7465	11.4497	22.965	8.94086	11.8705	17.9383	11.496	0.675883	2.16962	1.28207	1.21244	0.687224	0.603007	0.834677	0.631466	2.09449	1.64456	8.2069	18.4717	10.7203	9.99079	11.3421	9.63494	7.86319	9.20856	18.4539	8.81119
TAG(58:10)_FA22:6	5.69961	7.52796	8.1537	9.21514	10.4037	23.2543	5.73241	7.27853	14.9766	13.6586	1199.07	809.352	26.0172	662.903	506.962	1006.27	465.88	689.578	885.401	711.57	25.259	30.8881	39.2659	20.7173	17.0129	13.369	20.696	26.0576	39.5781	21.0162	268.863	606.154	378.148	300.823	397.816	338.952	248.666	269.996	501.312	252.282
TAG(58:2)_FA18:1	4.71478	4.83239	3.85056	3.45453	4.5137	9.06935	3.9993	3.43942	4.73053	4.64911	26.198	25.7392	12.5964	14.853	15.1012	11.932	16.7791	18.871	21.3995	16.1595	17.305	25.1146	36.9376	22.8439	25.144	31.4319	22.4162	35.768	28.0426	16.818	24.4403	30.8496	27.0134	21.0908	25.4434	32.3756	25.3787	34.2935	53.9167	21.8664
TAG(58:3)_FA18:1	3.52922	3.21681	3.85056	2.3992	3.01367	7.34906	3.55474	2.89912	3.2819	3.65207	26.5885	24.2661	26.8018	11.1303	10.3283	31.3937	16.3729	19.9979	23.5968	16.0799	33.0164	59.834	107.072	72.4198	102.418	150.953	77.549	151.681	87.7971	35.3091	62.5774	84.0725	80.5483	65.6566	84.9589	135.017	93.7062	138.531	177.648	51.0084
TAG(58:5)_FA18:1	1.46881	1.0399	0.502738	0.70774	0.921921	2.04152	0.921072	0.716187	0.923765	1.47482	17.4851	14.51	16.6313	7.46651	5.77568	22.3942	8.00255	11.9869	14.8781	11.8645	12.4406	29.3875	45.1411	23.5935	36.2642	39.4309	22.1225	39.4948	26.9926	23.9606	28.7943	60.8183	45.9328	27.8203	39.6425	47.5437	43.5094	53.8296	71.941	34.9268
TAG(58:6)_FA16:0	0.896822	0.817804	0.505779	0.662707	1.33949	1.81017	0.37895	0.986611	1.46408	0.22848	17.884	20.6908	28.1242	8.17571	6.23185	26.1646	9.28816	14.7194	18.3036	8.07673	6.54955	19.6491	21.7148	9.9541	18.7765	13.1907	6.55491	11.4423	9.49943	16.6336	28.5781	53.1001	53.7301	24.6414	49.7647	40.4209	33.5674	40.977	51.6806	35.0276
TAG(58:6)_FA18:0	1.58218	0.671291	3.85056	0.861984	0.876535	1.18107	1.1095	0.790856	1.18806	4.64911	7.84564	3.68713	6.35574	2.30082	2.41572	7.69183	2.32323	3.50386	4.19446	4.74283	2.90555	8.12059	8.10405	3.72824	5.47069	6.30783	3.65044	4.98985	5.04356	6.55182	8.14971	53.1001	15.6263	13.4985	14.2931	11.0453	8.19268	8.2641	53.9167	16.0701
TAG(58:6)_FA18:1	1.26867	1.36025	0.794122	1.03685	1.0776	3.28405	1.33393	0.613281	1.85933	1.33484	30.7218	25.9686	38.2416	12.9283	13.5962	39.5122	16.1597	21.2206	29.1231	20.6028	21.0734	54.2913	72.7685	39.1901	61.9727	56.0735	34.9881	48.8207	39.9564	45.5216	72.2887	53.1001	130.562	80.6515	116.791	132.921	107.602	116.313	53.9167	102.964
TAG(58:6)_FA20:4	1.23287	0.753609	0.695544	0.485217	0.635811	1.54684	0.334471	0.751587	0.910749	0.829203	13.8456	11.825	14.9925	6.51702	4.00758	13.229	5.24488	9.61981	12.0012	6.08918	8.5695	21.9048	26.1541	16.9913	22.034	22.4227	13.327	20.1706	18.2489	15.9019	30.7235	45.0666	43.76	26.8404	38.6694	51.4083	40.4127	40.2475	55.7614	32.3352
TAG(58:6)_FA22:4	0.479211	0.904164	0.670834	0.483228	0.622415	1.23407	0.510827	0.258232	0.885161	0.97025	11.7508	11.1887	15.4909	7.64158	6.78584	13.8699	6.27645	7.42924	11.018	7.99735	10.9954	29.0752	41.9278	23.8208	35.4341	25.7434	14.9925	26.876	24.0841	25.4973	33.2494	53.1001	68.4058	48.5497	56.9625	72.1455	59.2328	64.5244	53.9167	46.8473
TAG(58:6)_FA22:5	0.141544	0.648952	3.85056	0.347553	0.530826	0.876317	0.0786962	0.148565	0.453564	0.399638	4.4521	3.80681	7.06399	1.53939	2.64897	6.07219	1.64295	2.22609	2.04976	2.69812	2.90849	6.14727	8.31708	3.64493	5.64528	4.6571	3.36851	4.12269	5.77607	6.07061	6.92391	53.1001	9.25834	6.78154	10.3647	10.2533	8.89832	8.58962	13.1532	9.8698
TAG(58:7)_FA16:0	1.11004	1.93607	1.07737	0.930746	1.56179	4.5116	1.03555	0.906425	1.58977	1.43613	35.2834	43.0872	54.0105	17.1349	15.2488	61.0973	19.4445	23.7367	40.5435	19.3381	10.7662	29.5929	27.4129	13.3581	20.8635	15.207	9.41451	15.1246	12.1475	25.8236	32.288	53.1001	53.4189	31.1826	45.9259	39.7753	37.838	37.0912	57.1181	58.3628
TAG(58:7)_FA18:0	0.11633	0.239345	0.248207	0.688782	0.604474	0.519834	0.00835726	0.0181964	0.411043	0.392072	6.4571	4.9228	7.39604	3.68784	3.52381	6.81982	2.38449	3.7164	5.67987	3.9034	0.666621	1.22467	1.79278	1.16567	0.726015	0.810596	1.45401	0.995157	2.01781	1.75465	2.49084	8.62464	8.26532	5.23315	5.843	5.17124	4.59459	5.10505	7.61177	7.43954
TAG(58:7)_FA18:1	2.18351	2.50341	2.015	1.69449	1.73496	6.2969	1.95304	1.56301	3.04726	2.07921	66.3925	57.1195	82.9497	36.7914	25.6353	77.3379	29.6129	36.5672	52.2799	33.5066	18.5107	55.8806	63.1477	33.1136	49.9515	41.5777	30.1023	41.1224	40.1279	35.326	88.3403	53.1001	149.4	105.557	141.622	153.116	115.06	126.417	53.9167	119.018
TAG(58:7)_FA18:2	1.06458	1.57549	0.845435	0.83277	1.24952	2.24274	0.496444	0.633529	1.4578	1.04071	47.1769	45.7275	57.996	25.2597	19.2265	51.7568	20.9057	31.4476	37.8654	26.4411	7.84726	21.1848	20.9403	12.3884	17.5775	12.9875	7.72929	15.845	20.5437	15.2483	43.3573	53.1001	74.6774	51.8224	66.6972	67.1795	52.3806	64.7877	109.235	71.0082
TAG(58:7)_FA20:4	1.20167	0.777053	0.846603	0.767458	0.49882	1.0105	0.644576	0.426002	1.08463	1.4435	21.0957	14.4978	21.3342	8.53014	6.93806	20.6342	9.09962	13.9751	16.9668	11.4622	10.8428	23.934	22.9518	14.7399	17.1277	15.8851	9.97107	16.8005	16.1749	17.6304	26.1872	53.1001	47.2216	28.5044	40.615	38.4648	36.5847	39.6824	53.9167	31.1444
TAG(58:7)_FA22:4	0.662897	0.523193	0.330473	0.745346	0.971382	1.55033	0.460585	0.551141	0.527598	0.740848	27.3801	25.0452	35.0286	16.8293	11.5064	29.4815	11.8276	19.0815	24.3684	18.9752	8.41476	24.6307	23.0364	14.5596	21.0352	15.1111	9.50915	14.6139	20.9844	14.1385	42.5016	53.1001	76.7873	57.4957	66.6543	74.2977	61.7668	70.7905	53.9167	57.8928
TAG(58:7)_FA22:5	0.715721	1.63808	0.907441	0.773581	1.0023	5.28527	0.785944	0.458292	1.71681	0.827844	31.8449	33.3461	41.9411	17.8524	16.259	36.0331	16.7679	20.4041	15.2455	20.7633	10.3077	20.1629	29.4975	14.4857	17.012	18.0799	13.0389	15.3682	21.0118	12.5379	39.115	53.1001	76.7187	57.0891	66.0159	65.8798	69.7391	71.8607	53.9167	47.6154
TAG(58:7)_FA22:6	1.19031	1.58302	0.579748	1.14486	1.49461	4.78289	0.993069	1.03471	1.59025	2.38055	62.7246	48.9648	67.6468	33.8669	26.0147	73.9854	28.8191	41.2913	47.1182	37.7936	13.0174	15.7518	29.6897	14.6322	15.3706	14.7786	16.8297	17.8959	20.8613	13.9914	54.5302	109.884	85.7621	70.7842	77.4858	102.495	73.354	90.0647	113.788	54.48
TAG(58:8)_FA18:1	0.76796	1.68904	1.183	1.15071	1.76653	5.26998	0.698152	0.907384	1.97712	1.77543	73.3363	69.833	84.3127	45.8264	34.6488	90.0247	32.2467	43.7209	53.6043	40.616	6.96176	14.5262	19.1085	10.4541	10.6365	10.0474	6.91221	7.37249	10.7168	9.44079	47.6844	95.2287	83.8686	70.2362	74.291	74.2677	59.6614	61.8694	109.589	63.4367
TAG(58:8)_FA18:2	1.24338	1.26585	1.78248	1.12319	1.76092	3.526	1.00356	1.37022	1.80547	2.39442	69.505	62.2445	90.1947	38.0162	37.0494	78.7625	32.7545	47.2925	60.5855	47.8254	7.69066	20.6695	21.9345	12.3823	15.2344	12.5502	8.91609	12.6548	18.9537	14.612	53.6615	116.714	82.4129	62.7279	72.5376	80.7487	64.3359	76.2572	136.166	70.8719
TAG(58:8)_FA20:3	0.197803	0.020143	0.024428	3.45453	0.033826	0.0847705	0.173105	0.139416	0.160507	0.145912	3.37719	2.02471	5.20421	1.79606	1.78849	4.89134	1.30268	0.897271	3.20616	2.17651	0.652729	2.67061	3.56276	1.13527	1.14802	2.58868	0.95854	0.742626	1.80109	1.75519	3.67424	53.1001	39.602	2.98891	4.91474	5.12836	2.94833	3.4974	7.08905	4.84797
TAG(58:8)_FA20:4	0.766564	0.332846	0.147837	0.327104	0.696548	1.09543	0.151596	0.0353839	0.0645716	0.564506	8.63349	4.81505	9.56844	3.75836	3.85356	9.70124	5.3752	7.78983	7.00772	5.90687	6.75072	21.1481	16.4854	11.814	12.8407	9.31096	5.02137	10.1864	11.133	16.2971	17.6278	37.5411	34.5468	20.6744	23.1171	27.8452	23.5051	25.1933	34.6816	24.1086
TAG(58:8)_FA22:5	0.587709	1.35244	0.540316	0.695573	1.56797	5.16837	0.779212	1.03644	1.96259	0.796491	78.4731	66.509	96.6535	46.0694	41.3476	104.7	41.086	48.8068	58.6891	47.4547	4.95065	13.4559	13.2725	7.93672	9.25651	4.33868	5.41301	9.33091	13.6043	6.86004	55.4755	92.4844	83.5541	62.7693	83.8768	75.9247	72.0954	74.634	114.259	59.1747
TAG(58:8)_FA22:6	9.97293	15.4245	9.26712	9.80669	13.1165	43.1987	14.925	8.81879	16.9364	16.2958	570.293	468.097	706.017	307.255	229.841	599.975	280.583	357.297	486.576	352.236	117.438	180.997	290.384	138.334	181.976	146.729	150.204	173.628	196.973	131.321	498.64	981.436	824.36	571.018	689.054	888.561	714.499	769.087	1061.42	584.852
TAG(58:9)_FA18:1	1.9115	3.51149	3.47518	2.7955	3.68735	11.2717	2.91521	1.83439	5.72696	4.26007	231.032	180.385	263.803	129.616	110.788	232.464	95.5388	148.207	189.181	157.291	18.9265	23.0394	39.9396	20.4266	20.9439	14.9654	18.642	27.2276	31.2765	15.0042	133.307	206.335	192.843	145.654	169.4	190.222	139.099	152.498	224.996	112.219
TAG(58:9)_FA18:2	1.18195	2.34172	1.82084	1.58599	2.52081	7.09672	1.35869	1.19008	2.73223	3.38173	173.122	136.624	201.14	102.347	74.5194	176.749	73.7852	108.684	134.502	113.195	12.3983	15.3679	24.2238	12.5086	12.2151	11.4736	12.6267	16.0532	21.4437	12.9373	96.1694	168.632	132.315	115.997	126.358	143.009	104.469	110.266	178.738	89.7356
TAG(58:9)_FA20:4	1.32196	0.354662	0.624375	0.454682	0.571567	1.3401	0.401773	0.186741	0.405317	1.39668	5.96636	4.70293	6.44482	4.15853	3.04702	9.69946	3.15331	4.43029	5.33589	2.17052	6.7013	27.5094	21.3219	7.57275	9.75533	8.30348	4.47617	9.35762	10.6918	20.2953	18.8465	53.1001	35.9764	23.9737	28.6628	25.8408	18.327	22.1672	36.2358	26.4996
TAG(58:9)_FA22:5	0.60075	0.597293	0.431468	0.514415	0.850059	1.46913	0.69541	0.334061	0.639413	0.804745	54.0052	30.5038	49.5341	31.4817	23.7596	37.9014	19.9543	25.5126	35.15	33.4271	3.49382	10.6429	12.1764	5.70731	7.31212	5.14142	4.22345	7.86335	8.70525	4.96127	29.9204	64.9394	44.5921	40.1099	42.8956	44.4965	30.2907	33.1213	66.0493	27.1386
TAG(58:9)_FA22:6	9.29403	21.7163	14.5827	16.1359	21.2807	56.547	13.9374	11.1827	25.5321	25.3379	1272.31	980.003	1377.14	716.362	641.79	1234.78	566.399	744.214	1013.5	864.385	91.0085	153.116	202.693	102.062	118.361	81.1909	93.2333	107.531	155.388	90.6019	734.536	1212.89	916.739	827.371	877.812	977.345	677.056	816.265	1344.96	668.238
TAG(60:10)_FA22:6	0.851131	0.76616	0.688375	0.679816	1.11074	2.6565	0.494425	0.631595	1.07203	1.14808	63.3558	44.0377	67.6489	26.3478	20.0299	62.9722	25.8786	38.2004	44.9699	31.54	8.01247	18.2915	20.6854	8.37598	13.1065	5.59379	6.53327	6.23037	9.50203	17.1541	31.8515	84.9132	57.1912	37.587	51.1067	46.4301	39.2305	39.5776	65.0483	48.1424
TAG(60:11)_FA22:5	0.170513	0.189809	0.160423	0.244978	0.234059	0.555873	0.163517	0.395949	0.227333	0.231986	9.31864	8.26528	10.9232	4.64751	4.04388	13.8359	3.83935	5.93494	8.8036	4.10405	1.47945	4.29596	3.08862	1.03261	1.38528	0.651284	0.444005	0.790948	1.92485	2.14418	6.23382	53.1001	16.0322	7.60697	12.1781	9.62735	7.38649	6.60419	12.8541	9.71807
TAG(60:11)_FA22:6	1.10459	1.172	1.05878	0.486537	0.662638	3.6277	0.77936	0.841443	2.40941	1.84431	50.3342	40.4084	58.0674	21.4879	19.7498	62.1997	17.2572	24.7975	41.6642	21.277	8.094	16.2939	16.0805	5.66956	9.23733	4.23853	5.0189	6.17018	7.72334	11.9787	37.7433	53.1001	77.3682	43.0756	54.0287	42.4259	32.8009	36.4532	69.3055	50.4376
TAG(60:12)_FA22:6	0.659141	0.542158	0.737654	0.645412	0.655606	1.46472	0.226648	0.500318	0.604429	1.04295	38.3724	30.0553	45.6359	21.2766	16.8556	36.4526	11.999	24.9119	33.182	18.661	1.99875	3.80281	3.43563	1.20869	1.79736	1.53181	1.50157	1.5522	2.52149	2.55069	20.9565	60.1766	31.9674	22.5355	29.0097	21.1148	17.9039	23.2429	33.4978	25.8935
