# Supplementary material for: Acute liver steatosis translationally controls the epigenetic regulator MIER1 to promote liver regeneration in a study with male mice
Source: Nat Commun. 2023 Mar 18;14:1521. doi: 10.1038/s41467-023-37247-9 (PMC10024732; doi:10.1038/s41467-023-37247-9)
Supplement: Supplementary file 7 — Supplementary Data 4 [file 41467_2023_37247_MOESM7_ESM.xlsx]

## Sheet: Sheet1
Fatty Acid	0 h	24 h
14:0	256.615±27.45	1618.408±217.366
14:1	4.104±0.708	6.685±2.198
16:0	17908.483±673.369	34731.943±2035.121
16:1	1945.696±238.659	7134.291±967.221
16:2	2.942±0.254	6.905±0.574
18:0	6376.379±213.022	9248.537±318.401
18:1	9747.672±975.956	27250.054±2003.81
18:2	14418.182±568.088	37825.524±1922.893
18:3	681.884±63.856	3627.235±423.472
20:0	119.531±4.332	320.065±27.33
20:1	211.161±28.81	1049.568±121.616
20:2	179.174±16.003	597.719±55.451
20:3	1074.762±67.184	1222.834±94.328
20:4	3962.042±200.929	5567.377±254.211
20:5	371.506±33.999	1419.304±186.024
22:0	113.721±10.065	141.706±8.382
22:1	29.104±1.165	35.316±3.424
22:2	2.738±0.284	5.9±0.671
22:4	71.296±5.762	228.592±19.674
22:5	161.432±14.188	736.432±76.005
22:6	2359.531±199.391	10080.974±775.936
24:0	462.604±29.563	466.564±22.072
24:1	394.172±19.592	527.048±24.203
24:4	1.073±0.444	0.828±0.097
24:5	1.258±0.131	4.188±0.364
24:6	1.815±0.108	2.209±0.182
26:0	5.268±0.747	12.698±4.723
26:1	1.419±0.095	1.804±0.117
30:6	2.075±0.935	4.628±2.897
