# Supplementary material for: Acute liver steatosis translationally controls the epigenetic regulator MIER1 to promote liver regeneration in a study with male mice
Source: Nat Commun. 2023 Mar 18;14:1521. doi: 10.1038/s41467-023-37247-9 (PMC10024732; doi:10.1038/s41467-023-37247-9)
Supplement: Supplementary file 8 — Supplementary Data 5 [file 41467_2023_37247_MOESM8_ESM.xlsx]

## Sheet: Sheet1
gene_id	gene_name	polysome_0h_1	polysome_0h_2	polysome_0h_3	polysome_24h_1	polysome_24h_2	polysome_24h_3	subpolysome_0h_1	subpolysome_0h_2	subpolysome_0h_3	subpolysome_24h_1	subpolysome_24h_2	subpolysome_24h_3	polysome ratio_0h_1	polysome ratio_0h_2	polysome ratio_0h_3	polysome ratio_24h_1	polysome ratio_24h_2	polysome ratio_24h_3	P value (polysome ratio 24h 0h)	average of polysome ratio_0h	average of polysome ratio_24h	fold change 24h vs 0h	log2 fold change
ENSMUSG00000066315	Gm12918	0	0	0.496391	30.2262	22.3343	35.5842	36.0016	23.6247	60.6861	65.3369	0	16.4701	0	0	0.00811328	0.316296	1	0.683598	0.0282923	0.00270443	0.666631	246.496	7.94542
MSTRG.24195		0	0.0312619	0	0.239998	0.221197	0.125612	0.77788	0.581072	0.601061	1.0393	0.609568	0.173099	0	0.0510537	0	0.187601	0.266257	0.420514	0.0176424	0.0170179	0.291457	17.1265	4.09816
ENSMUSG00000048503	Tlcd5	0.00904394	0.0133979	0	0.101408	0.0594261	0.0861341	0.284857	0.188157	0.0685421	0.198592	0.060287	0.102577	0.030772	0.0664731	0	0.338025	0.496404	0.456433	0.00148763	0.032415	0.430287	13.2743	3.73057
ENSMUSG00000074824	Rslcan18	0	0.00893196	0	0.0507038	0.0330145	0.0251225	0.109561	0.215827	0.137084	0.198592	0.174162	0.185921	0	0.0397402	0	0.203388	0.159354	0.119039	0.00602856	0.0132467	0.160594	12.1232	3.5997
ENSMUSG00000046721	Rpl14-ps1	0.506461	0.919992	0	6.56107	3.02743	3.93705	45.4183	50.1714	68.4103	88.4399	24.4095	56.956	0.011028	0.0180068	0	0.0690632	0.110341	0.0646551	0.00977351	0.00967828	0.0813532	8.40575	3.07138
ENSMUSG00000115630	Rpl19-ps5	0	0.0982516	0	0.111548	0.0594261	0.229691	0.180775	0.127282	0.121267	0	0	0	0	0.43564	0	1	1	1	0.00416378	0.145213	1	6.88642	2.78375
ENSMUSG00000069972	Rps13-ps2	20.4891	21.2134	10.6322	163.624	109.06	123.635	220.918	315.234	397.17	417.911	80.8582	265.053	0.0848735	0.0630512	0.026072	0.281366	0.574247	0.318082	0.0236662	0.0579989	0.391232	6.74551	2.75393
ENSMUSG00000062312	Erbb2	0	0.00446598	0.00472753	0.0101408	0.0132058	0.0107668	0.0328682	0.0387381	0.0421797	0.0198592	0.00669855	0.0256443	0	0.103369	0.100785	0.338025	0.663463	0.2957	0.0395652	0.0680513	0.432396	6.35397	2.66766
ENSMUSG00000015222	Map2	0	0	0.00472753	0.0101408	0.00330145	0.00358892	0.0273901	0.011068	0.0263623	0.052958	0.00669855	0.00641108	0	0	0.15206	0.160712	0.330145	0.358892	0.0437268	0.0506867	0.28325	5.58824	2.48239
ENSMUSG00000114432	Gm49391	0	0.352813	0	0.290702	0.155168	0.215335	1.18873	2.4405	0.258351	1.15846	0.951194	0.59623	0	0.126306	0	0.2006	0.140251	0.265333	0.0448454	0.042102	0.202061	4.79933	2.26283
ENSMUSG00000016496	Cd274	0.00904394	0.0178639	0.00472753	0.0507038	0.0198087	0.0287114	0.109561	0.177089	0.168719	0.0661975	0.060287	0.108988	0.0762529	0.0916322	0.0272564	0.433731	0.247313	0.208507	0.0326796	0.0650472	0.296517	4.55849	2.18856
ENSMUSG00000046808	Atp10d	0.00904394	0.0133979	0.00945506	0.0473235	0.0495217	0.0143557	0.142429	0.282235	0.195081	0.112536	0.127272	0.115399	0.0597068	0.0453195	0.0462268	0.296032	0.280109	0.110637	0.0399466	0.0504177	0.228926	4.54059	2.18288
ENSMUSG00000115049	Gm49172	0.0226099	0.0223299	0.0520029	0.0912668	0.0891391	0.114846	0.427286	0.409517	0.727601	0.205212	0.227751	0.71163	0.0502557	0.0517079	0.0667042	0.307835	0.281294	0.138958	0.0240404	0.0562226	0.242696	4.31669	2.10993
ENSMUSG00000066443	Gm10163	0.339148	0.451064	0	1.73407	1.10268	2.16053	0.903875	1.92584	2.29352	1.07902	1.13206	0.41672	0.272841	0.18977	0	0.616429	0.493428	0.838308	0.0185944	0.154204	0.649389	4.21124	2.07424
ENSMUSG00000025648	Pfkfb4	0.00904394	0.0357279	0	0.040563	0.0132058	0.089723	0.115039	0.11068	0.0843595	0.0992962	0.0133971	0.0961662	0.0728865	0.244029	0	0.290027	0.496404	0.482669	0.0320421	0.105639	0.423034	4.00454	2.00164
ENSMUSG00000067147	Rpl7a-ps11	1.91732	3.48793	3.01617	9.46808	10.6934	11.463	22.8653	20.0996	11.4729	14.067	5.90812	9.30247	0.0773654	0.147872	0.208169	0.402297	0.644121	0.552022	0.00830016	0.144469	0.532814	3.68809	1.88287
ENSMUSG00000084416	Rpl10a-ps1	7.59691	13.791	20.9477	45.4441	23.4568	34.6439	102.554	109.524	133.056	117.798	25.4478	72.7144	0.0689681	0.111835	0.136021	0.278384	0.479644	0.322694	0.0165283	0.105608	0.360241	3.41111	1.77024
ENSMUSG00000060419	Rps16-ps2	63.0137	75.9842	69.7216	282.802	232.699	249.832	502.538	546.484	558.586	646.558	240.987	465.887	0.11142	0.122069	0.110967	0.304298	0.491252	0.349065	0.00915283	0.114819	0.381538	3.32296	1.73247
ENSMUSG00000099927	Gm8226	3.17895	4.28288	3.60238	10.6816	9.97037	12.2992	23.4734	20.902	16.4132	11.9553	7.01338	12.4952	0.119275	0.170058	0.179979	0.471867	0.587053	0.496048	0.000810399	0.156437	0.518323	3.3133	1.72827
ENSMUSG00000114436	Gm48283	0.0135659	0	0.0472753	0.040563	0.0726319	0.0287114	0.230077	0.337575	0.279441	0.172113	0.234449	0.12181	0.0556795	0	0.144698	0.190726	0.236523	0.190746	0.0360095	0.0667926	0.205998	3.08415	1.62487
ENSMUSG00000057841	Rpl32	132.127	130.938	138.408	523.641	391.829	451.386	1189.76	1104.42	1182.4	1471.72	786.932	1055.64	0.0999539	0.105992	0.10479	0.262429	0.332407	0.299521	0.000662189	0.103579	0.298119	2.87819	1.52516
ENSMUSG00000001334	Fndc5	0.00452197	0	0.00472753	0.0101408	0.0066029	0.0287114	0.0164341	0.0332041	0.0316348	0.0198592	0.0200957	0.0448775	0.215784	0	0.130012	0.338025	0.247313	0.390159	0.0495144	0.115265	0.325166	2.82102	1.49622
ENSMUSG00000037563	Rps16	46.9878	52.5691	56.6027	216.194	197.311	208.297	455.531	459.611	487.097	655.759	443.163	523.541	0.0935046	0.102638	0.104107	0.247942	0.30807	0.284622	0.000537715	0.100083	0.280212	2.79979	1.48532
ENSMUSG00000114462	Gm8371	1.75905	1.88018	0.926596	4.14757	2.56192	3.43819	8.51286	15.0913	15.7225	13.2395	4.36076	6.78292	0.171248	0.110785	0.0556545	0.238543	0.370077	0.336381	0.017284	0.112563	0.315	2.79845	1.48463
ENSMUSG00000037730	Mynn	0.104005	0.0803877	0.0614579	0.12845	0.349954	0.556283	1.12847	0.61981	0.701238	0.635496	0.736841	1.44249	0.0843871	0.114807	0.0805798	0.16814	0.322005	0.278312	0.0257533	0.093258	0.256152	2.7467	1.4577
ENSMUSG00000022324	Matn2	0.0135659	0.00893196	0.0141826	0.040563	0.0132058	0.0251225	0.0657363	0.127282	0.0685421	0.0595777	0.0200957	0.0641108	0.171066	0.0655729	0.171443	0.40506	0.396553	0.281537	0.0133515	0.136027	0.36105	2.65424	1.4083
ENSMUSG00000062997	Rpl35	63.3031	65.8866	67.079	201.602	143.098	177.404	421.868	446.844	463.302	480.488	226.766	347.051	0.130476	0.128501	0.126473	0.295565	0.386893	0.338264	0.00131224	0.128483	0.340241	2.64813	1.40497
ENSMUSG00000058603	Rpl28-ps1	72.7223	83.3397	87.0764	215.095	161.629	207.415	517.444	501.022	562.008	515.89	226.8	406.95	0.123224	0.142617	0.134153	0.294254	0.41611	0.337609	0.00392277	0.133331	0.349324	2.61998	1.38955
ENSMUSG00000056124	B4galt6	0.00452197	0.00446598	0.00472753	0.0101408	0.00990434	0.0143557	0.125995	0.177089	0.105449	0.112536	0.0803826	0.17951	0.0346467	0.0245986	0.0429086	0.0826625	0.109699	0.0740496	0.0102384	0.0340513	0.0888035	2.60794	1.38291
ENSMUSG00000008668	Rps18	105.615	109.14	112.402	371.763	311.743	359.944	641.187	599.063	606.06	738.36	403.26	565.899	0.141423	0.154108	0.156448	0.334885	0.436002	0.388774	0.0013402	0.15066	0.386554	2.56574	1.35937
ENSMUSG00000052146	Rps10	56.1041	68.1911	74.1797	222.025	189.688	225.155	320.399	368.339	366.711	474.12	211.513	324.163	0.149014	0.156212	0.16825	0.318935	0.4728	0.40988	0.00572234	0.157825	0.400538	2.53786	1.34361
ENSMUSG00000029521	Chek2	0.0226099	0.0669897	0.0378203	0.125069	0.125455	0.168679	0.7231	0.293303	0.3638	0.403805	0.435406	0.346198	0.0303199	0.185931	0.0941691	0.236482	0.223683	0.327611	0.0462449	0.103474	0.262592	2.53777	1.34356
ENSMUSG00000058600	Rpl30	41.9503	39.3944	40.2266	129.622	110.655	123.793	252.636	252.124	264.583	314.776	165.729	236.582	0.142404	0.135135	0.131973	0.291681	0.400366	0.343511	0.00270474	0.136504	0.345186	2.52876	1.33843
ENSMUSG00000012848	Rps5	59.2966	65.6276	74.0095	214.281	162.847	196.224	402.843	411.454	428.256	512.998	277.012	372.503	0.128309	0.13756	0.147351	0.294634	0.370226	0.345024	0.000966085	0.13774	0.336628	2.44393	1.2892
ENSMUSG00000105388	Rpl36a-ps2	100.216	92.1645	109.253	349.45	264.103	280.097	533.111	578.404	543.043	754.221	313.352	512.784	0.158237	0.137442	0.16749	0.316625	0.457357	0.353265	0.00679839	0.15439	0.375749	2.43377	1.28319
ENSMUSG00000081946	Gm11472	4.01551	4.24268	3.36128	9.2416	7.19055	8.47703	23.9006	31.959	29.4309	32.5096	14.2545	17.4125	0.143842	0.117196	0.102502	0.221349	0.335301	0.327431	0.0109435	0.12118	0.294694	2.43187	1.28206
ENSMUSG00000060938	Rpl26	187.042	182.176	191.895	487.307	371.231	450.169	1154.26	1149.4	1191.26	1185.86	616.066	891.89	0.139448	0.136812	0.138737	0.291249	0.376008	0.335432	0.00132402	0.138332	0.33423	2.41613	1.2727
ENSMUSG00000008683	Rps15a	52.5453	62.4791	51.6719	210.299	120.622	167.301	289.317	246.889	293.191	348.331	158.622	251.41	0.153703	0.201957	0.149833	0.376455	0.431959	0.399562	0.000546121	0.168498	0.402658	2.3897	1.25683
MSTRG.1758		12.7565	8.52109	2.16994	23.0161	15.9955	13.3759	37.6286	48.7879	50.621	44.9746	23.666	30.4334	0.25318	0.148687	0.0411044	0.338519	0.403301	0.305321	0.0408553	0.147657	0.349047	2.3639	1.24117
ENSMUSG00000114886	Gm48432	2.03037	0.960186	0.950234	3.19096	1.91484	2.65221	9.60298	10.5312	10.9667	9.96934	4.58181	7.55866	0.17453	0.0835568	0.0797379	0.242468	0.294743	0.259744	0.0114668	0.112608	0.265652	2.35908	1.23822
ENSMUSG00000031320	Rps4x	33.9781	35.8261	37.6501	114.178	78.8551	96.7645	246.057	242.567	246.029	347.537	150.818	254.988	0.121335	0.128689	0.132721	0.247291	0.343336	0.275093	0.00497885	0.127582	0.288573	2.26187	1.17752
ENSMUSG00000015354	Pcolce2	0.0406977	0.0267959	0.0330927	0.0709853	0.0693304	0.16509	0.197209	0.315439	0.0843595	0.152254	0.100478	0.185921	0.171066	0.0782968	0.281755	0.317978	0.408285	0.470327	0.039376	0.177039	0.398864	2.25297	1.17183
ENSMUSG00000062328	Rpl17	107.881	108.238	93.5342	245.707	174.739	211.021	692.176	699.389	736.796	748.932	372.279	558.052	0.134841	0.134019	0.112647	0.247031	0.319439	0.274384	0.00236618	0.127169	0.280285	2.20403	1.14014
ENSMUSG00000025290	Rps24	256.31	262.309	249.935	624.123	460.275	553.225	1663.97	1774.1	1763.08	1792.09	1069.48	1349	0.133475	0.12881	0.12416	0.258306	0.300881	0.290831	0.000297984	0.128815	0.283339	2.19958	1.13723
ENSMUSG00000009927	Rps25	175.027	177.425	184.695	488.037	374.315	436.768	705.729	733.368	785.345	741.015	444.563	590.55	0.198724	0.194802	0.1904	0.397084	0.457107	0.425154	0.000187923	0.194642	0.426448	2.19094	1.13155
ENSMUSG00000062647	Rpl7a	94.4911	103.173	99.0323	257.504	189.114	230.944	399.288	429.241	433.629	399.019	258.571	309.206	0.191363	0.193784	0.18592	0.392224	0.422426	0.427555	3.79262e-05	0.190356	0.414068	2.17524	1.12117
ENSMUSG00000030432	Rpl28	64.9039	62.823	59.34	171.436	148.176	175.728	609.195	525.975	563.474	727.246	537.224	562.918	0.0962824	0.106697	0.0952772	0.190764	0.216189	0.237905	0.00120958	0.0994189	0.214953	2.16209	1.11243
ENSMUSG00000039001	Rps21	202.67	193.136	201.194	472.518	440.397	463.258	1089.16	1101.25	1095.02	1120.94	800.752	916.252	0.156886	0.149211	0.155217	0.296537	0.35483	0.335813	0.000536583	0.153771	0.32906	2.13993	1.09756
ENSMUSG00000060036	Rpl3	18.0427	20.4989	20.9051	73.4562	40.3635	56.827	103.233	105.844	102.096	197.646	54.3721	116.977	0.148773	0.162248	0.169959	0.270954	0.426065	0.326961	0.0167535	0.160327	0.341327	2.12894	1.09014
ENSMUSG00000037805	Rpl10a	42.2714	40.4484	41.659	105.041	76.4186	89.0124	294.099	289.733	309.536	340.388	199.322	271.612	0.125669	0.122503	0.118621	0.235821	0.277139	0.246829	0.00047167	0.122264	0.253263	2.07144	1.05063
ENSMUSG00000028936	Rpl22	67.608	76.806	66.3698	169.019	121.272	140.987	445.687	477.923	462.063	482.03	321.175	369.708	0.131714	0.138457	0.125597	0.25961	0.274094	0.276069	2.70318e-05	0.131923	0.269925	2.04608	1.03286
ENSMUSG00000067870	Rpl31-ps8	152.883	153.536	155.366	379.862	238.328	291.862	528.339	583.086	602.654	663.987	232.493	391.73	0.224425	0.208432	0.204963	0.363905	0.506197	0.426954	0.00615963	0.212607	0.432352	2.03358	1.02402
ENSMUSG00000006333	Rps9	99.5015	102.351	108.634	276.244	209.427	249.775	405.801	412.151	417.289	489.478	258.772	356.668	0.196915	0.198933	0.206559	0.360763	0.447304	0.411869	0.00123958	0.200802	0.406645	2.02511	1.018
ENSMUSG00000021007	Spata7	0.0587856	0.116116	0.0614579	0.118309	0.125455	0.0789563	0.367028	0.348643	0.195081	0.165494	0.154067	0.128222	0.138055	0.249841	0.239565	0.41687	0.44882	0.381104	0.00710802	0.209154	0.415598	1.98705	0.990626
ENSMUSG00000057036	Gm7536	165.355	176.513	176.077	504.918	388.6	457.749	680.568	739.721	743.655	1035.64	492.042	763.322	0.195473	0.192651	0.191444	0.32775	0.441269	0.374875	0.00465456	0.193189	0.381298	1.9737	0.980905
ENSMUSG00000029614	Rpl6	39.1241	37.2999	45.2614	126.651	108.499	124.467	309.076	287.741	264.098	401.11	339.697	363.752	0.112361	0.114754	0.146307	0.239978	0.242079	0.254942	0.000523	0.124474	0.245666	1.97363	0.980854
ENSMUSG00000028081	Rps3a1	73.6855	72.4025	69.7642	181.361	150.939	169.117	479.349	463.181	462.053	624.865	352.86	472.067	0.133238	0.135184	0.131181	0.22495	0.299602	0.263758	0.00387719	0.133201	0.26277	1.97273	0.980192
ENSMUSG00000032688	Malt1	0.0135659	0.0357279	0.0330927	0.0709853	0.0528232	0.0394781	0.153385	0.332041	0.279441	0.330987	0.194258	0.192332	0.081257	0.0971476	0.105885	0.176592	0.213789	0.170304	0.0038916	0.0947633	0.186895	1.97223	0.979826
ENSMUSG00000057863	Rpl36	400.76	408.084	387.001	1060.48	844.487	942.846	1374.02	1450.06	1526.07	1603.84	1116.21	1199.05	0.225809	0.219619	0.202293	0.398031	0.430707	0.440192	0.000142749	0.215907	0.422977	1.95907	0.970169
ENSMUSG00000062006	Rpl34	118.281	123.703	121.545	356.603	282.891	319.716	477.142	567.181	536.384	668.436	484.265	535.575	0.198651	0.17905	0.184739	0.347892	0.368753	0.373809	5.73939e-05	0.18748	0.363485	1.93879	0.955159
ENSMUSG00000026638	Irf6	0.755169	0.629704	0.789498	1.37238	0.782443	1.12333	2.92527	3.33701	3.0633	2.27057	1.56746	1.7374	0.205185	0.158747	0.204915	0.376722	0.332968	0.392673	0.00165977	0.189616	0.367454	1.93789	0.954487
ENSMUSG00000025508	Rplp2	129.333	136.998	148.757	387.843	382.793	390.726	691.864	744.004	701.159	963.862	746.4	841.114	0.157493	0.155503	0.175025	0.286929	0.338997	0.317189	0.000745488	0.162674	0.314372	1.93253	0.95049
ENSMUSG00000024608	Rps14	170.632	182.011	178.545	491.715	374.031	436.768	656.695	733.39	730.342	876.918	548.437	661.745	0.206245	0.198832	0.196443	0.359274	0.405468	0.397599	0.000212725	0.200507	0.387447	1.93234	0.950349
ENSMUSG00000012405	Rpl15	48.6835	50.9077	47.8284	131.286	93.6555	113.313	223.564	210.226	216.076	275.07	144.561	209.193	0.178821	0.194949	0.181234	0.32308	0.393152	0.351351	0.00123338	0.185001	0.355861	1.92356	0.94378
ENSMUSG00000017764	Zswim1	0.0361758	0.0580578	0.070913	0.206195	0.105646	0.150735	0.317726	0.514664	0.595789	0.834088	0.442104	0.621875	0.10222	0.101372	0.106364	0.198211	0.192873	0.195098	1.89585e-06	0.103319	0.195394	1.89118	0.919287
ENSMUSG00000046330	Rpl37a	102.133	105.884	121.673	300.007	251.042	287.2	524.959	514	521.231	656.249	509.653	546.968	0.162868	0.170813	0.189255	0.313731	0.330017	0.344295	0.000193263	0.174312	0.329348	1.88942	0.917942
ENSMUSG00000058546	Rpl23a	168.656	174.12	173.609	377.55	255.549	318.861	839.343	895.985	852.031	1008.26	460.974	703.154	0.167318	0.162713	0.169269	0.27244	0.356651	0.311993	0.00380108	0.166433	0.313695	1.88481	0.914418
ENSMUSG00000059291	Rpl11	164.048	172.034	176.37	368.285	247.024	311.16	526.499	551.625	548.41	552.074	244.537	381.991	0.237563	0.237728	0.243343	0.400154	0.50253	0.448906	0.00205481	0.239544	0.45053	1.88078	0.911329
MSTRG.19443		0.375324	0.692227	1.37098	1.03774	1.30077	1.13051	1.994	2.26341	7.18637	1.44973	2.25071	3.3594	0.158409	0.234206	0.160211	0.417187	0.366261	0.251789	0.0428845	0.184275	0.345079	1.87263	0.905063
ENSMUSG00000048758	Rpl29	50.6144	57.7987	57.6664	130.16	84.8835	118.068	249.305	268.35	272.581	316.331	169.715	224.657	0.16876	0.177216	0.174616	0.291517	0.333402	0.344498	0.000787069	0.173531	0.323139	1.86215	0.896967
ENSMUSG00000061787	Rps17	138.463	138.905	137.855	351.803	266.737	309.763	645.558	658.094	676.705	890.555	468.222	654.251	0.176606	0.174285	0.169238	0.283174	0.362928	0.321327	0.00298185	0.173377	0.322476	1.85997	0.895283
ENSMUSG00000037395	Rcor3	0.0723515	0.0535918	0.0567304	0.081126	0.125455	0.0969009	0.679276	0.708354	0.543064	0.542819	0.676554	0.391076	0.0962599	0.0703354	0.094583	0.130021	0.156426	0.198577	0.026138	0.0870595	0.161675	1.85706	0.893021
ENSMUSG00000041841	Rpl37	85.5693	82.6385	83.6868	225.348	190.051	206.13	362.881	328.538	309.146	415.455	299.352	335.408	0.190811	0.200981	0.213034	0.351665	0.388333	0.380638	0.000182047	0.201609	0.373545	1.85282	0.889725
ENSMUSG00000068240	Gm11808	191.763	250.725	246.546	440.45	312.987	368.388	938.66	899.444	1060.6	889.661	496.771	689.761	0.169638	0.21799	0.188614	0.331138	0.386519	0.348144	0.00164182	0.192081	0.355267	1.84957	0.887192
ENSMUSG00000061477	Rps7	88.4633	96.041	91.0145	201.649	134.197	162.532	490.546	494.675	520.15	612.638	272.008	424.061	0.152784	0.162584	0.14892	0.247639	0.330368	0.277077	0.00606176	0.154763	0.285028	1.84171	0.881048
ENSMUSG00000091845	Rpl36-ps12	10.0523	9.55274	8.38664	26.5755	24.9854	23.8233	28.179	39.0204	40.4926	48.066	36.2928	36.1392	0.262935	0.196667	0.171579	0.356042	0.407737	0.397303	0.00496317	0.210394	0.387027	1.83954	0.879344
ENSMUSG00000030966	Trim21	0.0633076	0.0803877	0.0661855	0.155492	0.138661	0.139968	0.38894	0.492528	0.500884	0.383945	0.388516	0.647519	0.139984	0.140313	0.116715	0.288248	0.263025	0.17774	0.0321844	0.132338	0.243004	1.83625	0.87676
ENSMUSG00000018199	Ro60	0.00904394	0.00893196	0.00945506	0.0202815	0.0165072	0.0287114	0.224599	0.171555	0.221444	0.25817	0.247846	0.256443	0.0387084	0.0494883	0.040949	0.0728367	0.0624438	0.100687	0.040049	0.0430485	0.0786558	1.82714	0.86959
ENSMUSG00000000740	Rpl13	51.6228	57.2182	58.8767	170.185	131.493	146.18	328.474	339.019	348.505	553.861	323.038	442.14	0.135815	0.144404	0.144525	0.235048	0.289295	0.248471	0.00218727	0.141581	0.257604	1.81948	0.863527
ENSMUSG00000061315	Naca	79.4556	79.4275	79.6211	116.274	99.7665	111.3	315.047	311.526	307.543	210.779	165.682	182.825	0.201407	0.203163	0.205652	0.35552	0.375841	0.37841	2.24115e-05	0.203407	0.369924	1.81863	0.862855
ENSMUSG00000117338	Gm49804	25.6712	21.5841	19.8745	65.9115	54.9691	54.4224	99.6453	89.9223	92.8007	151.129	86.0429	101.257	0.204851	0.193568	0.176388	0.303683	0.389819	0.349581	0.00399729	0.191602	0.347694	1.81467	0.859704
ENSMUSG00000057322	Rpl38	372.502	366.546	363.977	870.408	719.854	808.685	1347.85	1328.42	1319.5	1453.66	1115.8	1228.66	0.216526	0.216255	0.216206	0.37452	0.392152	0.396931	1.47988e-05	0.216329	0.387868	1.79295	0.842337
ENSMUSG00000057133	Chd6	0.0949614	0.102718	0.156009	0.189294	0.112249	0.168679	0.268423	0.431653	0.379618	0.297889	0.154067	0.153866	0.261325	0.192222	0.291264	0.388548	0.421489	0.522963	0.0171853	0.24827	0.444334	1.78972	0.839733
ENSMUSG00000062210	Tnfaip8	0.0542637	0.0401938	0.0330927	0.0642248	0.0594261	0.157913	0.564237	0.736024	0.44816	0.476622	0.50909	0.910373	0.0877342	0.0517816	0.0687638	0.118749	0.104528	0.147819	0.0298733	0.0694265	0.123699	1.78172	0.833269
ENSMUSG00000043510	Hscb	0.718994	0.464462	0.992782	1.0445	1.1489	0.789563	3.36899	2.82788	3.84363	2.06536	2.26411	2.39774	0.17588	0.141073	0.205272	0.335866	0.336624	0.247721	0.0190081	0.174075	0.306737	1.7621	0.817293
ENSMUSG00000037742	Eef1a1	281.136	304.638	305.952	485.864	329.329	407.974	1483.97	1477.47	1522.85	1211.15	801.207	989.678	0.159274	0.170942	0.167296	0.286305	0.291304	0.2919	5.69173e-06	0.165837	0.289836	1.74771	0.805468
ENSMUSG00000045128	Rpl18a	102.495	117.464	115.659	248.546	180.711	213.893	536.255	568.344	573.138	757.763	369.613	522.221	0.160462	0.171279	0.167915	0.246988	0.328373	0.29057	0.00676724	0.166552	0.288644	1.73306	0.79332
ENSMUSG00000090733	Rps27	254.917	241.382	239.662	644.482	552.864	621.799	1152.26	1238.84	1162.22	1788.27	1179.98	1408.27	0.181154	0.163071	0.170958	0.264919	0.319049	0.306294	0.0018843	0.171728	0.296754	1.72805	0.789144
ENSMUSG00000079435	Rpl36a	78.6687	81.0353	77.5788	217.83	173.078	214.661	327.641	349.213	337.095	524.781	335.879	405.546	0.193618	0.188345	0.187084	0.29333	0.340065	0.346112	0.00123619	0.189682	0.326502	1.72131	0.783508
ENSMUSG00000063457	Rps15	324.32	361.544	347.502	657.104	488.013	580.648	1409.18	1486.2	1515.32	1594.72	905.684	1160.3	0.187089	0.195668	0.186546	0.29181	0.350157	0.333525	0.00153728	0.189768	0.325164	1.71349	0.776934
ENSMUSG00000041453	Rpl21	77.38	76.7702	74.4586	138.178	102.711	128.243	302.442	307.177	298.596	321.905	166.714	239.12	0.203727	0.19995	0.199592	0.300332	0.381224	0.34909	0.00376935	0.20109	0.343549	1.70844	0.772677
ENSMUSG00000098274	Rpl24	185.053	189.041	183.4	375.056	275.618	348.502	529.227	550.159	538.851	546.249	328.872	427.991	0.259076	0.255737	0.253928	0.407092	0.455951	0.448816	0.000292881	0.256247	0.437286	1.7065	0.771043
ENSMUSG00000038274	Fau	182	197.405	198.339	428.115	351.436	390.302	578.507	611.194	593.885	686.051	455.723	547.98	0.239314	0.244133	0.250357	0.384247	0.435399	0.415975	0.000392174	0.244601	0.411874	1.68386	0.75177
ENSMUSG00000071415	Rpl23	100.686	104.2	103.632	230.638	192.266	210.189	517.761	509.08	497.811	703.64	424.849	537.575	0.162805	0.169907	0.172306	0.246862	0.311557	0.28109	0.00413275	0.168339	0.279836	1.66234	0.733212
ENSMUSG00000025362	Rps26	83.4123	90.3826	110.005	234.035	171.586	219.836	370.66	354.88	406.502	525.178	332.449	415.098	0.183698	0.202987	0.212979	0.30826	0.340425	0.346234	0.00083634	0.199888	0.33164	1.65913	0.730425
ENSMUSG00000067288	Rps28	102.142	102.959	92.9764	245.606	212.953	217.352	711.218	769.71	704.671	1055.64	802.252	892.114	0.125581	0.117982	0.116563	0.188746	0.209764	0.195907	0.00032335	0.120042	0.198139	1.65058	0.722975
ENSMUSG00000003970	Rpl8	66.8845	77.9582	79.6684	189.318	149.572	172.975	202.079	207.238	209.744	299.219	164.845	217.329	0.248675	0.273349	0.275276	0.38752	0.475713	0.44318	0.00333388	0.265767	0.435471	1.63854	0.712415
ENSMUSG00000100755	Rps23-ps1	102.513	109.211	112.123	268.378	215.258	224.498	370.868	369.916	358.275	472.068	332.871	400.789	0.216555	0.227938	0.238358	0.362455	0.392714	0.359032	0.000317751	0.227617	0.3714	1.63169	0.706367
ENSMUSG00000003429	Rps11	120.298	134.94	130.929	247.536	171.253	211.513	521.64	478.272	490.155	563.665	311.831	408.469	0.187398	0.220054	0.210807	0.305147	0.354499	0.34116	0.00194882	0.206087	0.333602	1.61875	0.694878
ENSMUSG00000042628	Zfyve1	0.832043	0.857469	0.936051	1.34196	0.897994	1.01925	3.30325	2.03098	2.62569	1.69466	1.74162	1.2758	0.201205	0.296861	0.262807	0.441926	0.340199	0.444108	0.0247827	0.253624	0.408744	1.61161	0.688504
ENSMUSG00000028495	Rps6	68.838	76.1718	78.7701	190.751	142.725	177.092	321.812	354.531	349.781	602.278	288.44	444.589	0.176214	0.176855	0.183806	0.240535	0.331022	0.28486	0.0153509	0.178958	0.285472	1.59519	0.673728
ENSMUSG00000073702	Rpl31	99.5829	97.0503	101.916	206.425	159.886	187.607	422.361	377.215	377.024	504.729	300.932	387.396	0.190792	0.204633	0.212795	0.290268	0.346961	0.326272	0.00263104	0.20274	0.321167	1.58413	0.663691
ENSMUSG00000072940	Gm10443	125.394	196.119	201.336	413.776	331.023	378.097	1070.64	1054.63	977.779	1448.45	1223.56	1146.6	0.104842	0.156801	0.170752	0.222194	0.212934	0.247982	0.020963	0.144132	0.227703	1.57983	0.659769
ENSMUSG00000066724	Gm10175	33.6842	38.8094	40.3353	53.435	44.0611	57.7386	95.4601	108.223	101.442	75.4387	65.6726	68.7588	0.260826	0.263951	0.284497	0.414631	0.401528	0.456441	0.00104552	0.269758	0.4242	1.57252	0.653079
ENSMUSG00000053553	3110082I17Rik	0.208011	0.209901	0.297835	0.459714	0.280623	0.348125	0.953177	0.664082	0.901592	0.701693	0.689951	0.621875	0.179136	0.240166	0.248314	0.395825	0.289131	0.358892	0.0302801	0.222539	0.347949	1.56354	0.644821
ENSMUSG00000063172	Hspb11	1.90827	2.12581	1.48445	2.94758	1.80919	1.61143	5.59854	9.39676	6.52731	5.91806	3.75789	3.5325	0.254205	0.184491	0.185283	0.332472	0.324981	0.313267	0.00826878	0.207993	0.323573	1.55569	0.637558
ENSMUSG00000055762	Eef1d	28.0769	28.4126	29.4809	52.1606	38.7161	47.4312	60.3788	60.1492	52.4347	43.2336	43.4602	42.4157	0.317412	0.320822	0.359894	0.54679	0.471134	0.527911	0.00232894	0.332709	0.515279	1.54874	0.631091
ENSMUSG00000019487	Trip10	0.36628	0.241163	0.297835	0.547601	0.468806	0.412726	0.69571	0.918647	0.949044	0.853948	0.569377	0.679574	0.3449	0.207933	0.238864	0.390711	0.451564	0.37785	0.0391799	0.263899	0.406708	1.54115	0.624009
ENSMUSG00000031029	Eif3f	3.26034	4.29181	3.53619	7.38923	5.72471	6.16218	18.7677	18.622	19.1812	25.6184	16.1569	18.7203	0.148009	0.187303	0.15566	0.223864	0.261622	0.247651	0.00777175	0.163657	0.244379	1.49324	0.578445
ENSMUSG00000051550	Zfp579	0.262274	0.169707	0.278924	0.189294	0.280623	0.495271	0.575193	0.514664	0.490339	0.297889	0.328229	0.448775	0.313176	0.247976	0.362586	0.388548	0.460905	0.524626	0.0433353	0.307912	0.458026	1.48752	0.57291
ENSMUSG00000053565	Eif3k	28.1041	26.3493	26.0203	58.7521	42.0605	50.2018	50.6498	45.4675	42.2852	48.5823	33.1511	44.0185	0.356859	0.366896	0.38094	0.547374	0.559228	0.532813	6.67082e-05	0.368232	0.546472	1.48404	0.569533
ENSMUSG00000032399	Rpl4	55.8961	56.0257	53.2746	109.294	86.9866	99.991	241.373	221.062	232.321	310.36	208.258	241.441	0.188032	0.202195	0.186539	0.260437	0.294625	0.292857	0.00176081	0.192255	0.28264	1.47013	0.555943
ENSMUSG00000063316	Rpl27	111.087	112.047	110.719	217.421	147.664	179.643	244.879	277.066	275.734	335.098	169.4	228.183	0.312072	0.287955	0.2865	0.393508	0.465723	0.44049	0.00374226	0.295509	0.433241	1.46608	0.551967
ENSMUSG00000030744	Rps3	32.6486	36.9605	38.9549	75.7277	48.3365	63.7034	114.168	116.419	112.857	155.279	78.9223	126.651	0.222378	0.240974	0.256599	0.327816	0.379828	0.334657	0.0048927	0.239984	0.347434	1.44774	0.533801
ENSMUSG00000060636	Rpl35a	338.736	341.331	328.299	466.552	364.123	407.056	1273.27	1211.61	1144.12	1134.25	742.796	868.836	0.210134	0.219797	0.222966	0.291448	0.328952	0.319036	0.0012929	0.217632	0.313146	1.43888	0.524943
ENSMUSG00000022336	Eif3e	11.2281	11.6651	10.4478	15.1807	11.2943	14.1296	46.5304	45.8106	42.9126	36.071	31.7176	36.9342	0.194397	0.202958	0.195798	0.296199	0.262584	0.276705	0.00132479	0.197717	0.278496	1.40856	0.494217
ENSMUSG00000047215	Rpl9	124.011	130.96	119.72	260.12	181.018	227.986	356.609	352.141	342.6	519.961	291.655	397.545	0.258022	0.271083	0.258955	0.333453	0.382967	0.364468	0.00291028	0.262687	0.360296	1.37158	0.455839
ENSMUSG00000072692	Rpl37rt	54.0557	52.1403	49.1474	86.6865	74.0449	83.2738	124.012	121.023	104.036	142.093	89.1443	109.636	0.303569	0.301104	0.32084	0.378909	0.453736	0.431672	0.00804713	0.308504	0.421439	1.36607	0.450034
ENSMUSG00000027810	Eif2a	2.32429	2.84036	2.61433	4.13067	2.9746	2.83166	14.955	14.7537	12.5168	12.6967	11.4679	12.1618	0.134513	0.161439	0.172778	0.245473	0.205962	0.188859	0.0475863	0.156243	0.213431	1.36602	0.44998
ENSMUSG00000086583	Gm15500	77.9588	84.7331	75.5081	170.013	115.828	140.822	187.907	184.001	179.359	282.782	147.368	201.673	0.293226	0.315305	0.296265	0.375474	0.440082	0.411165	0.00574329	0.301599	0.408907	1.3558	0.439144
ENSMUSG00000022312	Eif3h	22.0989	17.3637	19.2836	34.5462	22.1263	28.7867	57.7494	58.489	62.4735	69.8384	48.3167	59.3217	0.276761	0.228914	0.235865	0.330951	0.314102	0.326719	0.00822333	0.24718	0.323924	1.31048	0.390096
ENSMUSG00000028029	Aimp1	6.83722	6.44441	6.46726	9.85681	8.35266	9.10509	10.5397	11.7155	9.46935	8.28131	9.82008	9.34735	0.393465	0.35487	0.405812	0.543431	0.459626	0.493436	0.0165952	0.384716	0.498831	1.29662	0.374758
ENSMUSG00000022982	Sod1	563.18	602.64	620.266	725.087	518.294	636.072	747.904	929.787	798.52	550.148	509.311	498.538	0.429553	0.393258	0.437181	0.568591	0.504371	0.560608	0.00689486	0.419997	0.544524	1.29649	0.374614
ENSMUSG00000022800	Fyttd1	0.768735	0.942322	1.29534	1.90646	1.31067	1.59707	3.04578	3.72439	4.08616	4.68016	4.09951	3.91076	0.201529	0.201924	0.240703	0.289444	0.24226	0.289964	0.0445212	0.214719	0.27389	1.27557	0.351147
ENSMUSG00000017404	Rpl19	224.841	240.382	252.895	419.283	268.923	353.383	435.268	457.464	437.567	510.502	367.978	419.028	0.340613	0.344462	0.366269	0.450946	0.422236	0.457507	0.00228951	0.350448	0.443563	1.2657	0.339939
ENSMUSG00000037697	Ddhd1	0.293928	0.384074	0.392385	0.493517	0.472107	0.49886	2.53085	3.06031	3.09494	3.55481	2.60574	3.10937	0.104054	0.111507	0.112518	0.121906	0.153389	0.138256	0.0396586	0.10936	0.13785	1.26053	0.334026
ENSMUSG00000048027	Rgmb	0.0271318	0.0401938	0.0283652	0.0304223	0.0231101	0.046656	0.120517	0.177089	0.158174	0.112536	0.0870812	0.153866	0.18376	0.184984	0.15206	0.212806	0.209727	0.232673	0.0258617	0.173601	0.218402	1.25807	0.331207
ENSMUSG00000039646	Vasn	0.189923	0.428734	0.264742	0.53408	0.224498	0.358892	0.219121	0.641946	0.332165	0.423664	0.160765	0.365431	0.464309	0.400432	0.443523	0.557644	0.582714	0.495486	0.0270577	0.436088	0.545281	1.25039	0.322382
ENSMUSG00000052595	A1cf	0.551681	0.558248	0.557849	0.774077	0.442394	0.656773	3.14987	3.34808	3.58001	3.54157	2.15693	2.9491	0.149041	0.142909	0.134816	0.179365	0.170196	0.18214	0.00308427	0.142255	0.177234	1.24589	0.317173
ENSMUSG00000034994	Eef2	27.0097	30.9359	34.2084	52.1437	34.7378	42.1375	86.9527	89.8669	92.5687	102.116	89.573	90.4411	0.237006	0.256086	0.269831	0.338025	0.279443	0.317831	0.0430076	0.254307	0.311766	1.22594	0.293891
ENSMUSG00000007892	Rplp1	158.296	168.591	185.154	325.261	279.857	307.847	1622.66	1646.05	1748.27	2819.02	2120.01	2282.13	0.0888828	0.0929057	0.0957649	0.103445	0.116614	0.118861	0.017113	0.0925178	0.112973	1.2211	0.288179
ENSMUSG00000058690	Ccser2	0.122093	0.156309	0.179646	0.233237	0.260814	0.218924	1.6215	1.77089	2.15644	2.31029	2.49856	2.30158	0.0700241	0.0811072	0.0769005	0.0916983	0.0945194	0.0868574	0.0187606	0.0760106	0.091025	1.19753	0.260063
ENSMUSG00000043716	Rpl7	85.9627	73.1617	75.5412	139.844	113.804	125.756	276.279	271.72	252.788	359.433	345.531	353.097	0.237308	0.212136	0.230077	0.280094	0.247758	0.262619	0.0365971	0.226507	0.26349	1.16328	0.218196
ENSMUSG00000028572	Hook1	0.764213	0.745819	0.723312	1.47379	0.812156	1.22023	5.42873	5.72217	5.8788	8.90356	5.71386	7.61636	0.123401	0.115309	0.109558	0.14202	0.124449	0.138089	0.0481324	0.116089	0.134852	1.16163	0.216148
ENSMUSG00000094708	Gm10359	11.4587	14.7377	13.2276	25.9637	12.4597	20.6865	7.7788	11.2617	8.05633	11.0153	6.75214	9.86665	0.595643	0.566848	0.621484	0.702121	0.648542	0.677067	0.0212787	0.594658	0.67591	1.13664	0.18477
ENSMUSG00000028158	Mttp	15.6641	16.2919	15.7521	21.4612	14.2755	18.9029	24.7333	26.685	26.5996	39.8112	27.2363	32.9465	0.38775	0.379085	0.371936	0.350259	0.343889	0.364572	0.0250207	0.37959	0.352907	0.929705	-0.105156
ENSMUSG00000040466	Blvrb	59.8438	69.1959	69.6649	67.3515	40.0367	56.1379	63.0247	67.2881	65.8742	72.3075	49.375	63.8992	0.487056	0.506989	0.513984	0.482257	0.447779	0.467671	0.0457659	0.502676	0.465902	0.926844	-0.109602
ENSMUSG00000035936	Aldh5a1	0.98579	1.09863	1.12988	0.797739	0.564548	0.768029	1.68723	1.93137	1.88227	1.52254	1.17895	1.3912	0.368792	0.362584	0.375107	0.343811	0.323803	0.355695	0.0499646	0.368828	0.341103	0.92483	-0.11274
ENSMUSG00000036087	Slain2	0.411499	0.464462	0.468026	0.578023	0.47871	0.477327	2.8924	3.28167	3.37965	4.30946	3.93205	3.71201	0.12455	0.123984	0.121638	0.118266	0.108532	0.113938	0.0293139	0.123391	0.113579	0.920481	-0.119541
ENSMUSG00000025823	Pdia4	24.5814	30.5429	29.8402	40.9855	22.0834	31.5933	14.5442	19.1311	15.0845	29.213	17.7445	23.9261	0.62827	0.614867	0.664226	0.583852	0.554471	0.569049	0.0172375	0.635788	0.569124	0.895148	-0.159802
ENSMUSG00000019818	Cd164	15.3521	16.0597	15.615	16.3537	12.6412	14.4777	48.1464	47.3657	50.6315	60.9083	46.421	49.4743	0.241771	0.253206	0.235711	0.211665	0.214033	0.226384	0.0188326	0.243563	0.217361	0.892422	-0.164203
ENSMUSG00000025453	Nnt	5.25905	5.20734	5.20029	3.7656	2.7336	3.12954	20.0277	19.0813	20.4888	15.7351	12.4995	13.8479	0.207977	0.214394	0.202432	0.1931	0.179451	0.184335	0.0127784	0.208267	0.185629	0.8913	-0.166017
ENSMUSG00000026554	Dcaf8	1.95801	2.62153	2.45359	2.43716	1.94455	2.04569	7.30221	8.5888	8.92629	9.50596	7.92439	9.00756	0.211443	0.23385	0.215608	0.204064	0.197038	0.185075	0.0478727	0.2203	0.195392	0.886937	-0.173097
ENSMUSG00000059481	Plg	142.958	144.363	140.62	119.688	80.7831	102.851	55.2185	55.6445	48.0902	58.3928	53.354	52.0451	0.721366	0.721788	0.745164	0.672099	0.602243	0.664	0.0236293	0.729439	0.646114	0.885768	-0.174999
ENSMUSG00000017009	Sdc4	16.053	14.2331	12.8873	12.8078	10.0793	12.2885	41.255	37.825	34.4978	41.3668	31.7377	36.1457	0.280118	0.273408	0.271969	0.236417	0.241034	0.253715	0.00543601	0.275165	0.243722	0.88573	-0.175061
ENSMUSG00000019877	Serinc1	16.0394	14.7869	14.211	14.6331	9.26056	13.0744	31.411	32.8499	32.0197	39.222	24.4296	30.568	0.338025	0.310409	0.307393	0.271712	0.274874	0.299581	0.0497105	0.318609	0.282056	0.885273	-0.175805
ENSMUSG00000031299	Pdha1	4.37275	4.67142	4.52425	5.45572	3.75045	4.70508	20.2851	20.4759	21.0266	27.3991	20.5646	25.1378	0.177337	0.185762	0.177068	0.166055	0.154244	0.157661	0.0101516	0.180056	0.15932	0.884838	-0.176514
ENSMUSG00000026142	Rhbdd1	0.510983	0.629704	0.557849	0.726754	0.50182	0.509627	1.43524	1.89817	1.84536	2.46255	1.79521	1.89768	0.262551	0.249104	0.232126	0.227872	0.218465	0.2117	0.045666	0.247927	0.219346	0.884719	-0.176709
ENSMUSG00000049439	Cyp20a1	0.583334	0.678829	0.590942	0.753796	0.577753	0.610117	1.99948	2.38516	1.88754	2.93255	2.43157	2.36569	0.225852	0.221551	0.238429	0.204483	0.191988	0.205026	0.0131704	0.22861	0.200499	0.877033	-0.189297
ENSMUSG00000029616	Erp29	15.022	16.1043	16.3336	20.3187	15.1272	17.6898	21.2493	23.182	21.7067	36.1505	27.4842	28.5549	0.414157	0.409922	0.429376	0.359819	0.355004	0.382526	0.00731906	0.417818	0.365783	0.87546	-0.191887
ENSMUSG00000040462	Os9	16.148	19.0563	19.0803	12.6624	9.46855	11.8111	11.2683	10.2822	11.1882	10.6247	8.60094	8.99474	0.588992	0.649533	0.630369	0.543752	0.524008	0.567683	0.0236475	0.622965	0.545148	0.875086	-0.192503
ENSMUSG00000038991	Txndc5	9.73581	11.3213	10.7126	12.3751	8.18429	11.1795	19.1183	23.5694	21.8544	31.4041	20.4641	26.2918	0.337415	0.324479	0.32894	0.282671	0.285681	0.298348	0.00249728	0.330278	0.2889	0.874718	-0.193111
ENSMUSG00000074781	Ube2n	4.64859	4.45258	4.02786	5.51657	5.82045	4.58305	35.3168	33.9844	31.2921	46.0668	50.9961	44.557	0.116315	0.115841	0.114039	0.106945	0.102443	0.0932651	0.0237217	0.115398	0.100884	0.874225	-0.193924
ENSMUSG00000028207	Asph	1.57365	1.4961	1.26225	1.49069	0.891391	1.19511	3.33612	3.33148	3.18457	3.91889	2.62583	3.25042	0.320514	0.309908	0.283855	0.275565	0.253436	0.268834	0.0378766	0.304759	0.265945	0.872642	-0.196538
ENSMUSG00000028233	Tgs1	0.126615	0.156309	0.174919	0.206195	0.155168	0.197391	0.865528	1.04593	1.15467	1.53578	1.33971	1.48737	0.127618	0.130015	0.131558	0.118369	0.1038	0.117162	0.0258755	0.129731	0.11311	0.871886	-0.197788
ENSMUSG00000042747	Krtcap2	22.7953	24.4423	25.7083	30.5439	22.9715	26.2135	23.6432	30.3762	25.2235	39.553	32.8162	37.9215	0.490871	0.445877	0.50476	0.435739	0.411766	0.408723	0.0351116	0.480502	0.418743	0.871469	-0.198479
ENSMUSG00000038034	Igsf8	0.678296	1.47377	1.76337	1.1121	1.02345	1.10539	0.213643	0.664082	0.553609	0.509721	0.64976	0.65393	0.760473	0.68937	0.761064	0.685711	0.611669	0.628305	0.0438002	0.736969	0.641895	0.870993	-0.199267
ENSMUSG00000100862	Gm10925	1314.44	1748.39	1660	1474.86	1025.52	1156.16	11999.6	14348.2	14968.7	14895.7	10610.8	11804.2	0.0987262	0.108619	0.0998278	0.090092	0.0881315	0.0892074	0.0140935	0.102391	0.0891437	0.870621	-0.199883
ENSMUSG00000035133	Arhgap5	1.57817	1.71047	1.4088	1.68674	1.00364	1.25971	12.4077	13.0769	10.972	14.5701	9.84687	11.1489	0.11284	0.115671	0.113789	0.103756	0.092497	0.101519	0.0137817	0.1141	0.0992576	0.869916	-0.201052
ENSMUSG00000117310	Ptp4a1	4.48127	4.91258	4.47225	6.79092	4.70787	5.78175	18.576	20.4482	18.9071	37.3817	21.3148	28.4716	0.194354	0.193708	0.191291	0.153736	0.180914	0.168794	0.0330132	0.193118	0.167815	0.868976	-0.202611
ENSMUSG00000062929	Cfl2	5.042	4.74734	5.3232	6.28389	3.94193	4.81992	24.3772	25.3901	25.2288	35.8923	24.3894	27.6766	0.171384	0.157523	0.174234	0.148991	0.139137	0.148321	0.0214417	0.167714	0.145483	0.867447	-0.205152
ENSMUSG00000018286	Psmb6	63.0905	70.9153	69.23	104.139	68.1254	87.8425	38.4393	40.6806	35.8001	77.4114	66.3693	63.412	0.621399	0.635465	0.659145	0.573609	0.506529	0.58076	0.0310679	0.63867	0.553632	0.866852	-0.206142
ENSMUSG00000027303	Ptpra	0.759691	0.821741	0.827318	0.922808	0.88809	0.972598	2.3939	2.66186	2.52551	3.24368	3.66411	3.67355	0.240897	0.235888	0.246752	0.221484	0.19509	0.209334	0.0168799	0.241179	0.208636	0.865067	-0.209117
ENSMUSG00000040356	Skiv2l	1.45607	1.74173	1.7681	1.42985	0.973927	1.11615	1.56672	1.53846	1.55538	1.6748	1.3866	1.29504	0.481699	0.530985	0.532003	0.460551	0.412589	0.462906	0.040705	0.514896	0.445348	0.86493	-0.209345
ENSMUSG00000045257	Morn2	2.97546	3.6889	3.5031	3.25856	2.77982	2.67375	6.86397	8.55006	8.88411	9.453	8.73491	7.26375	0.302401	0.301406	0.2828	0.256346	0.241414	0.269056	0.0174359	0.295536	0.255606	0.864888	-0.209414
ENSMUSG00000002064	Sdf2	8.71836	8.55682	7.51678	7.565	5.25921	6.76512	7.80619	7.75316	7.88761	8.24821	6.97319	9.26401	0.5276	0.524637	0.487963	0.478398	0.429941	0.422052	0.0323893	0.5134	0.443463	0.863777	-0.21127
ENSMUSG00000090150	Acad11	16.3695	17.9399	17.2319	25.7913	14.1104	20.1087	55.2569	53.4752	56.9427	97.6943	57.3664	76.279	0.228541	0.251205	0.232315	0.208861	0.197412	0.208623	0.0152617	0.237354	0.204965	0.863545	-0.211657
ENSMUSG00000030824	Nucb1	10.5905	12.0403	12.8022	9.58977	6.00864	6.72205	7.19813	7.79743	6.3955	7.9106	5.30525	5.85331	0.595351	0.606939	0.66686	0.547975	0.531085	0.534541	0.0200456	0.62305	0.537867	0.863281	-0.212099
ENSMUSG00000024413	Npc1	2.9845	3.2959	2.88852	3.27884	2.24829	2.99316	5.60402	5.17431	4.79267	7.34792	5.02391	5.73791	0.347499	0.389116	0.376051	0.308546	0.309162	0.342817	0.0385873	0.370889	0.320175	0.863264	-0.212127
ENSMUSG00000029426	Scarb2	4.64859	4.59996	4.14132	5.65178	3.82638	4.66201	6.39286	4.82566	4.44469	8.65863	5.80095	6.75728	0.421013	0.488027	0.482333	0.394942	0.39745	0.408258	0.0436251	0.463791	0.400216	0.862924	-0.212695
ENSMUSG00000030236	Slco1b2	27.5298	30.6232	28.9136	24.4764	10.2972	18.3717	100.396	110.182	106.651	104.195	47.9817	78.1575	0.215201	0.217486	0.213282	0.190224	0.176688	0.190323	0.00322847	0.215323	0.185745	0.862634	-0.213179
ENSMUSG00000046794	Ppp1r3b	1.49677	1.9561	1.87683	1.42985	0.756032	1.21306	11.712	12.9275	13.661	11.7765	6.75214	10.2064	0.113316	0.131427	0.120791	0.108269	0.100695	0.106227	0.0426738	0.121845	0.105064	0.862273	-0.213783
ENSMUSG00000027249	F2	240.745	258.763	260.359	167.775	129.232	157.127	63.3151	73.453	60.4172	85.9111	57.8219	67.3035	0.791768	0.7789	0.811653	0.661349	0.690881	0.700114	0.00187868	0.794107	0.684115	0.861489	-0.215096
ENSMUSG00000005320	Fgfr4	0.91796	0.964652	0.983327	1.22027	1.03665	0.915175	1.34759	1.40011	1.63974	2.55522	1.8622	1.77587	0.405181	0.407928	0.374877	0.323208	0.357609	0.340082	0.0185148	0.395996	0.3403	0.859352	-0.218679
ENSMUSG00000015291	Gdi1	1.03553	1.1165	1.10624	1.4028	1.31398	1.33867	6.16826	7.00053	6.3955	9.46624	9.86697	9.64867	0.143748	0.13755	0.147465	0.129064	0.117519	0.121837	0.0105681	0.142921	0.122807	0.859265	-0.218825
ENSMUSG00000022136	Dnajc3	8.52392	8.21294	7.2284	9.52893	6.12089	8.39808	15.5302	17.1056	13.9351	25.0028	15.3397	18.2844	0.354364	0.324384	0.34155	0.275947	0.285215	0.314741	0.0298276	0.340099	0.291968	0.858479	-0.220146
ENSMUSG00000048234	Rnf149	3.54975	3.88094	3.85767	4.29292	4.58241	4.59023	10.1453	11.0293	10.9087	15.3711	17.2689	14.38	0.259199	0.260287	0.261246	0.218314	0.209709	0.24197	0.0187764	0.260244	0.223331	0.858159	-0.220683
ENSMUSG00000022620	Arsa	1.0898	0.991448	0.822591	1.07154	0.70651	0.936709	1.15039	0.979521	1.10195	1.49606	1.07177	1.39762	0.486476	0.503026	0.427423	0.417331	0.3973	0.401276	0.0477558	0.472308	0.405302	0.858131	-0.22073
ENSMUSG00000019851	Perp	6.79652	7.18577	8.23063	9.28217	6.85711	8.44473	27.3408	30.4094	30.8228	46.7884	32.2468	40.0436	0.199093	0.191135	0.210753	0.165544	0.175356	0.17416	0.0115186	0.200327	0.171687	0.857032	-0.222579
ENSMUSG00000036398	Ppp1r11	23.6092	22.9507	23.5431	21.5829	22.5786	23.2598	12.6926	15.4067	11.4623	18.5154	19.3454	17.5664	0.650359	0.598338	0.672555	0.538249	0.53856	0.569728	0.0197546	0.640418	0.548846	0.857012	-0.222612
ENSMUSG00000037300	Ttc13	1.50582	1.773	1.80592	1.46365	1.23474	1.53606	3.81819	3.84061	3.56946	4.03805	3.41626	4.1672	0.282835	0.315839	0.335961	0.266036	0.265479	0.26933	0.0454102	0.311545	0.266948	0.856852	-0.222882
ENSMUSG00000026621	Mtarc1	59.8257	71.1074	71.8585	48.6418	35.9528	42.6687	118.21	120.575	118.145	105.784	88.0659	89.1332	0.336031	0.370964	0.378195	0.314986	0.289898	0.323733	0.0340891	0.36173	0.309539	0.855718	-0.224792
ENSMUSG00000027952	Pmvk	12.9193	16.2472	17.038	18.8855	9.47516	13.5805	16.3355	18.9153	18.1373	26.1083	15.1253	21.9002	0.441613	0.462061	0.484375	0.419735	0.385161	0.382757	0.0177204	0.462683	0.395884	0.855628	-0.224945
ENSMUSG00000038717	Atp5l	240.51	239.939	230.562	235.911	176.073	215.723	206.998	231.084	200.691	247.36	258.316	254.231	0.537443	0.5094	0.534632	0.488155	0.405334	0.45903	0.0418375	0.527158	0.45084	0.855226	-0.225622
ENSMUSG00000010358	Ifi35	4.43605	5.12695	5.74395	7.18303	5.28892	6.04016	3.02387	2.42943	2.78386	5.13693	4.91004	4.6865	0.594651	0.678492	0.673555	0.58304	0.518575	0.563098	0.0472029	0.6489	0.554904	0.855147	-0.225756
ENSMUSG00000028980	H6pd	8.87211	8.97662	9.32742	8.85288	7.04529	8.66007	10.7534	10.5976	10.6662	15.2651	10.6507	12.3541	0.452071	0.458593	0.46652	0.367065	0.398129	0.412105	0.00880107	0.459061	0.392433	0.85486	-0.22624
ENSMUSG00000028015	Ctso	2.69057	3.12619	2.94525	2.4473	1.829	2.1713	5.52733	6.24791	6.53259	6.65285	4.54162	5.73791	0.327404	0.333492	0.310751	0.26893	0.2871	0.274528	0.00558551	0.323883	0.276852	0.854792	-0.226354
ENSMUSG00000025937	Lactb2	12.6389	15.5372	14.9343	10.7661	6.81749	8.62418	81.1899	85.7607	94.3034	81.2905	47.6669	63.0401	0.134702	0.153381	0.136714	0.116951	0.125127	0.120341	0.0310671	0.141599	0.120807	0.853161	-0.229111
ENSMUSG00000073988	Ttpa	20.5162	18.1408	16.0311	21.3192	13.4996	17.8585	110.903	98.1569	96.2225	144.516	91.4955	118.874	0.156113	0.155986	0.142811	0.128557	0.128574	0.130609	0.00741466	0.151637	0.129246	0.852343	-0.230494
ENSMUSG00000024248	Cox7a2l	11.115	12.1832	11.7337	13.4433	9.55439	10.9175	63.819	63.6744	63.1009	83.0712	67.9434	70.4513	0.148331	0.160606	0.156796	0.139287	0.123286	0.134173	0.0180905	0.155244	0.132249	0.851877	-0.231284
ENSMUSG00000024991	Eif3a	6.63373	6.23005	5.94724	6.36501	4.46356	5.64179	7.52133	8.26229	7.30237	11.8295	7.34161	7.86639	0.468647	0.429886	0.448861	0.349832	0.378102	0.417657	0.0410423	0.449131	0.381863	0.850227	-0.234081
ENSMUSG00000028470	Hint2	92.7321	99.4128	93.9739	77.3334	57.7654	68.0388	43.6051	53.1266	42.3643	52.3291	50.0382	48.4549	0.680167	0.651719	0.689271	0.59642	0.53584	0.584055	0.00937874	0.673719	0.572105	0.849175	-0.235866
ENSMUSG00000040017	Saa4	16.0485	14.3537	13.7477	12.6895	8.6663	10.634	40.51	33.5195	31.6032	37.8054	26.9349	30.6193	0.28375	0.299827	0.30314	0.251302	0.243427	0.257773	0.00356346	0.295572	0.250834	0.848639	-0.236778
ENSMUSG00000031590	Frg1	3.27391	3.48793	3.57401	3.80616	2.75671	2.99316	2.48155	2.95517	2.47279	3.87255	3.28899	3.14143	0.568836	0.541344	0.591059	0.495677	0.455979	0.487915	0.00977876	0.567079	0.479857	0.84619	-0.240946
ENSMUSG00000021939	Ctsb	27.9367	31.8157	32.6862	20.9812	15.3022	18.8598	29.1979	31.7265	30.7754	27.2932	23.7263	23.4774	0.488963	0.500701	0.515055	0.434624	0.392078	0.445467	0.0124729	0.501573	0.424056	0.845452	-0.242205
ENSMUSG00000027792	Bche	3.06137	3.23784	3.00671	2.18702	1.20833	1.90572	5.97653	6.81238	6.9702	6.26228	3.16172	4.94935	0.338726	0.322166	0.301367	0.25884	0.276503	0.278001	0.016246	0.320753	0.271115	0.845245	-0.242559
ENSMUSG00000006529	Itih1	61.8108	65.4043	64.4363	50.0277	31.4991	42.1196	20.6138	19.6015	18.538	26.2672	20.7387	19.7077	0.749907	0.76941	0.776581	0.655715	0.602994	0.681246	0.00823874	0.765299	0.646652	0.844966	-0.243035
ENSMUSG00000031916	Cog8	1.55556	2.1928	2.0612	2.59603	2.00068	2.11029	3.56072	4.93634	4.02817	6.45426	5.78755	6.03924	0.304041	0.307582	0.338492	0.286845	0.256885	0.258946	0.0281222	0.316705	0.267559	0.844819	-0.243285
ENSMUSG00000033880	Lgals3bp	12.6344	14.7869	15.2274	20.0381	14.4174	19.0679	8.14583	9.4189	9.95442	21.117	13.4574	16.4893	0.608001	0.610882	0.604698	0.486893	0.51722	0.536261	0.00286212	0.60786	0.513458	0.844697	-0.243494
ENSMUSG00000003380	Rabac1	24.5498	25.4472	26.3844	24.3581	18.6301	21.713	17.9625	22.8168	17.5837	26.1745	22.8956	20.9386	0.577476	0.52725	0.60008	0.482027	0.448639	0.509078	0.0333217	0.568269	0.479915	0.844521	-0.243795
ENSMUSG00000063171	Rps4l	6.41668	10.0976	10.4715	10.2286	7.61974	10.2248	3.48403	4.66518	4.30761	6.63299	7.17415	6.78292	0.648103	0.68399	0.708534	0.606622	0.51506	0.601187	0.0371545	0.680209	0.57429	0.844284	-0.2442
ENSMUSG00000002661	Alkbh7	6.29911	8.50323	6.51927	4.5363	4.77059	4.57946	3.85105	5.02489	4.53959	4.91847	3.88516	4.20567	0.620592	0.62856	0.589506	0.479789	0.551147	0.521274	0.0161402	0.612886	0.517404	0.844209	-0.244329
ENSMUSG00000026864	Hspa5	133.543	155.863	148.028	199.702	107.941	154.657	59.8365	79.4685	55.6087	132.077	85.4869	104.962	0.690575	0.662312	0.726923	0.601912	0.558042	0.595708	0.00958809	0.69327	0.585221	0.844146	-0.244436
ENSMUSG00000024308	Tapbp	5.43541	5.24306	5.43666	3.73518	2.66097	3.48125	7.85001	7.68122	7.69253	7.26849	5.72056	5.6738	0.409126	0.405675	0.41409	0.339449	0.31748	0.380255	0.0261895	0.40963	0.345728	0.843999	-0.244686
ENSMUSG00000038615	Nfe2l1	2.87597	2.55454	3.20054	3.07941	3.43681	3.33052	4.05922	3.72439	3.68545	5.96439	5.61339	5.81485	0.414693	0.406843	0.46479	0.340499	0.37975	0.364176	0.0348728	0.428775	0.361475	0.84304	-0.246326
ENSMUSG00000031444	F10	82.2411	103.441	109.551	63.2073	49.8585	60.8681	29.1486	27.9634	25.4607	35.0317	27.2296	28.7857	0.738319	0.787196	0.811418	0.643403	0.646773	0.678924	0.00724938	0.778978	0.656367	0.8426	-0.247081
ENSMUSG00000044641	Pard6b	0.126615	0.156309	0.160736	0.175773	0.191484	0.136379	0.553281	0.713888	0.785598	1.06578	1.03828	0.750096	0.186227	0.179625	0.169851	0.141575	0.155708	0.153844	0.0122945	0.178568	0.150376	0.842122	-0.247899
ENSMUSG00000031622	Sin3b	6.68347	6.52927	7.93753	9.95484	7.00567	8.78209	5.19865	4.53789	4.49214	8.983	7.8842	8.36646	0.562481	0.589968	0.638595	0.525659	0.470499	0.512119	0.0273947	0.597015	0.502759	0.842121	-0.2479
ENSMUSG00000051375	Pcdh1	2.37404	2.77784	3.1769	2.26477	1.91154	2.45123	1.90635	1.94244	2.11953	2.44269	2.22392	2.22464	0.554631	0.588491	0.599819	0.481102	0.462231	0.52423	0.015841	0.58098	0.489188	0.842004	-0.2481
ENSMUSG00000031138	F9	17.9522	18.0068	16.5085	12.3886	7.89706	10.9139	32.8627	30.6861	32.199	31.0201	19.6469	23.035	0.353287	0.369804	0.338932	0.285394	0.286708	0.32148	0.0192256	0.354008	0.297861	0.841397	-0.249141
ENSMUSG00000022205	Sub1	37.053	34.8302	34.6292	34.4312	25.9626	33.3447	27.2368	26.8732	20.8315	30.6892	32.9234	31.4592	0.576344	0.564478	0.624391	0.528732	0.440896	0.514548	0.0461628	0.588404	0.494725	0.840791	-0.25018
ENSMUSG00000036606	Plxnb2	16.3288	19.4895	19.104	14.3086	12.5917	15.7195	37.1739	40.1936	40.5822	42.8364	35.0468	39.3576	0.305196	0.32655	0.320074	0.250391	0.264318	0.285409	0.0134749	0.317273	0.266706	0.840618	-0.250477
ENSMUSG00000024622	Hmgxb3	0.144703	0.129513	0.137098	0.233237	0.0759333	0.16509	0.131473	0.154952	0.126539	0.350847	0.107177	0.205154	0.523953	0.455286	0.520026	0.399321	0.414687	0.445895	0.0379494	0.499755	0.419968	0.840347	-0.250943
ENSMUSG00000030286	Emc3	4.56267	4.28288	4.92609	4.74587	4.1004	4.50769	12.101	12.4073	12.8385	16.8406	14.0737	14.8224	0.27381	0.256611	0.277299	0.219854	0.225618	0.233195	0.00451193	0.26924	0.226222	0.840226	-0.251151
ENSMUSG00000034785	Dio1	12.9238	16.2294	15.9176	13.7982	8.214	11.323	30.0799	34.5212	36.8756	38.7917	24.5435	32.0554	0.300528	0.319787	0.301508	0.262373	0.250752	0.261029	0.00246892	0.307274	0.258051	0.839808	-0.251869
ENSMUSG00000006262	Mob1b	0.465763	0.437666	0.430205	0.375208	0.330145	0.391192	2.99648	3.14332	3.08439	3.13776	3.08803	3.01321	0.134526	0.122219	0.122405	0.106806	0.0965851	0.114908	0.038609	0.126384	0.1061	0.839506	-0.252388
ENSMUSG00000031532	Saraf	13.4303	15.0012	14.7546	9.70808	7.5273	8.44114	10.5726	12.9053	10.2391	11.8295	8.56745	8.51391	0.559528	0.537552	0.590332	0.450751	0.467687	0.497854	0.0117957	0.562471	0.472097	0.839328	-0.252694
ENSMUSG00000007891	Ctsd	40.6028	46.0487	46.4055	37.825	27.8906	37.3356	30.3154	30.2545	30.2903	38.9043	32.4746	31.8502	0.57253	0.603497	0.605059	0.492967	0.462032	0.539642	0.0185947	0.593695	0.498214	0.839174	-0.252958
ENSMUSG00000079480	Pin4	31.1428	33.544	25.0181	32.9946	20.1685	24.2468	20.0058	22.0807	19.9194	32.3176	22.1722	24.1634	0.60887	0.603041	0.556731	0.505183	0.476339	0.500861	0.00707738	0.589547	0.494128	0.838148	-0.254724
ENSMUSG00000024981	Acsl5	12.9554	16.4973	17.4446	17.219	8.2173	11.3123	10.2932	11.9147	11.4202	15.8013	10.1014	11.7707	0.557256	0.580645	0.604356	0.521466	0.448574	0.490069	0.0200238	0.580752	0.486703	0.838057	-0.254881
ENSMUSG00000031877	Ces2g	3.52714	3.77822	4.10823	5.00277	3.79006	4.1129	2.26243	2.77808	2.29352	4.90523	3.51674	4.00051	0.609223	0.576274	0.641735	0.504922	0.518703	0.506926	0.0069687	0.609077	0.510184	0.837634	-0.255608
ENSMUSG00000070730	Rmdn3	3.35078	3.95686	3.59292	4.83714	3.28824	4.44667	11.4053	12.9828	12.8068	19.8262	16.0497	17.5471	0.227079	0.233586	0.219084	0.196127	0.170041	0.202179	0.0256842	0.226583	0.189449	0.836113	-0.25823
ENSMUSG00000078584	AU022252	4.52649	4.82326	5.81014	6.70642	5.03471	5.50541	7.8281	8.21248	7.77689	12.796	11.5215	11.4758	0.366381	0.370003	0.427624	0.343877	0.304098	0.324205	0.0493335	0.388003	0.32406	0.8352	-0.259806
ENSMUSG00000094806	Cyp2d10	51.4646	61.2554	62.9329	58.6237	28.6632	47.887	14.4894	16.4858	15.617	28.4848	18.3942	20.8873	0.780311	0.78794	0.801183	0.672996	0.609111	0.696292	0.00821908	0.789811	0.659466	0.834967	-0.260208
ENSMUSG00000025260	Hsd17b10	42.7326	54.945	60.2666	54.6181	29.8154	42.4067	41.014	51.3501	41.7474	61.6299	41.7387	48.955	0.510261	0.51691	0.590768	0.469841	0.416683	0.464163	0.0445247	0.539313	0.450229	0.83482	-0.260463
ENSMUSG00000052428	Tmco1	24.3553	22.8212	24.0679	17.7598	11.9512	12.7837	67.8289	67.4375	66.6282	56.6055	45.2822	49.4551	0.264203	0.252842	0.265368	0.238819	0.208816	0.205398	0.0190726	0.260804	0.217678	0.834639	-0.260775
ENSMUSG00000020609	Apob	228.287	253.766	261.518	190.2	95.0157	143.632	441.184	513.712	529.008	460.463	269.195	363.123	0.340996	0.330649	0.330815	0.292317	0.260881	0.283435	0.00516213	0.334154	0.278878	0.83458	-0.260878
ENSMUSG00000005483	Dnajb1	1.24806	1.02718	0.822591	1.63266	0.973927	1.2633	2.65137	2.34642	1.98772	4.61397	3.17511	3.44916	0.320063	0.304475	0.292704	0.261367	0.234736	0.268077	0.0167508	0.305748	0.254726	0.833126	-0.263393
ENSMUSG00000029598	Plbd2	2.6137	3.51026	3.10599	2.62645	2.2714	2.68092	4.03731	4.54343	3.99126	5.66651	3.87846	4.58392	0.392978	0.435858	0.437633	0.316709	0.369341	0.369027	0.0364751	0.422156	0.351692	0.833086	-0.263463
ENSMUSG00000043019	Edem3	0.610466	0.964652	0.898231	0.790979	0.584356	0.768029	1.88444	2.57885	2.48333	3.22382	2.11674	2.45544	0.244685	0.272231	0.265626	0.197016	0.21634	0.238261	0.0397401	0.260847	0.217206	0.832693	-0.264143
ENSMUSG00000027954	Efna1	4.45866	7.70829	9.33688	4.83376	3.11327	4.23134	9.47699	18.4172	23.2621	14.3185	10.7445	11.2386	0.319947	0.295048	0.286416	0.252386	0.224659	0.27352	0.0442386	0.30047	0.250188	0.832655	-0.264209
ENSMUSG00000034714	Ttyh2	1.25259	1.69707	1.72555	1.81181	1.18522	1.42839	3.82914	4.33867	4.57123	5.81876	4.28037	5.29555	0.246488	0.281171	0.274037	0.237441	0.216851	0.212434	0.0263303	0.267232	0.222242	0.831645	-0.265961
ENSMUSG00000040725	Hnrnpul1	0.470285	0.531452	0.619307	0.500277	0.574452	0.534749	2.37199	2.72827	3.09494	3.6541	3.50334	3.01962	0.165461	0.163036	0.166738	0.120422	0.140873	0.150449	0.0355481	0.165078	0.137248	0.83141	-0.266368
ENSMUSG00000021364	Elovl2	15.3069	15.6622	15.615	16.8843	8.25692	12.6797	31.1262	35.4565	36.0373	53.1367	20.9933	36.8252	0.329655	0.306389	0.30231	0.241132	0.282286	0.256129	0.0229127	0.312785	0.259849	0.830761	-0.267495
ENSMUSG00000031349	Nsdhl	6.65634	7.21256	6.75092	9.37005	3.39719	6.22678	21.7642	21.8483	22.9669	42.7305	12.0105	26.6957	0.234209	0.248188	0.227168	0.179846	0.220487	0.189134	0.0437016	0.236521	0.196489	0.830744	-0.267524
ENSMUSG00000037260	Hgsnat	4.39988	3.939	4.61407	3.45124	3.07035	3.78272	3.58811	4.16712	4.30233	4.97143	3.93205	4.79549	0.550812	0.485929	0.517481	0.409756	0.438471	0.440969	0.0141563	0.518074	0.429732	0.829479	-0.269722
ENSMUSG00000026509	Capn2	3.86629	4.65802	4.44388	5.79037	3.58867	4.31388	19.0307	19.2086	21.7595	31.04	22.621	24.8045	0.168856	0.195169	0.169592	0.157217	0.136922	0.14815	0.0435931	0.177872	0.14743	0.828851	-0.270815
ENSMUSG00000026238	Ptma	43.0718	55.6327	51.5348	71.0934	48.7261	58.8511	122.615	137.039	125.453	212.547	183.487	191.057	0.25996	0.288744	0.291177	0.250646	0.209834	0.235492	0.0368867	0.27996	0.231991	0.828656	-0.271156
ENSMUSG00000073940	Hbb-bt	22.325	18.0515	13.2465	15.9176	8.663	13.7994	23.8294	16.591	11.9369	25.0094	11.6555	16.6496	0.483702	0.52108	0.526003	0.388926	0.426361	0.453198	0.018887	0.510262	0.422828	0.82865	-0.271165
ENSMUSG00000040482	Dxo	3.34626	4.58656	3.60238	4.46193	3.32126	3.78631	2.14191	3.35361	1.7241	4.02481	2.84688	4.10309	0.609722	0.57764	0.676316	0.525753	0.538453	0.479924	0.0352942	0.621226	0.51471	0.828539	-0.271358
ENSMUSG00000027598	Itch	1.69574	1.4961	1.37098	1.16957	0.921104	1.05514	13.6567	11.4886	11.2462	11.4323	9.77989	9.71278	0.110454	0.11522	0.10866	0.0928089	0.0860765	0.0979894	0.00846132	0.111445	0.0922916	0.828137	-0.272058
ENSMUSG00000046352	Gjb2	9.55945	12.536	12.6414	15.6303	12.0701	14.6177	25.2154	31.6656	34.4187	52.1769	44.8736	45.7046	0.274896	0.28361	0.268623	0.230511	0.211965	0.242326	0.0085349	0.275709	0.228268	0.827928	-0.272423
ENSMUSG00000015461	Atf6b	0.714472	1.03611	1.10152	0.892386	0.561246	0.707018	0.69571	1.16768	1.13885	1.28423	0.951194	0.923195	0.506652	0.470149	0.491667	0.409988	0.371086	0.433697	0.0160306	0.489489	0.404923	0.827236	-0.273629
ENSMUSG00000016308	Ube2a	9.65893	11.4106	10.1027	8.85288	7.73199	8.62059	12.594	16.6463	11.7418	15.5299	14.5225	14.8416	0.434052	0.406694	0.462484	0.363079	0.347436	0.367424	0.0120324	0.43441	0.359313	0.827128	-0.273817
ENSMUSG00000028964	Park7	45.7985	56.2848	52.9625	58.3127	39.6834	48.5186	37.4204	45.3347	37.2025	55.2087	58.1501	52.6991	0.550338	0.553878	0.587395	0.513671	0.405622	0.479349	0.0453335	0.56387	0.466214	0.826811	-0.274371
ENSMUSG00000045962	Wnk1	0.981268	1.11203	0.936051	1.43999	0.897994	1.08744	4.14687	4.90314	4.41833	7.24863	5.22487	6.51366	0.19135	0.184871	0.17482	0.165733	0.146662	0.143064	0.0201326	0.18368	0.15182	0.826544	-0.274837
ENSMUSG00000025156	Gps1	2.97546	3.55046	3.8813	3.98532	2.70389	3.66788	6.56816	6.48033	6.76985	10.5651	7.43539	8.14207	0.311775	0.353956	0.364402	0.273897	0.266674	0.310575	0.0471979	0.343378	0.283715	0.826249	-0.275351
ENSMUSG00000025355	Mmp19	1.3385	1.55416	1.47499	1.63604	1.06307	1.49299	1.41333	1.94244	1.62919	2.87297	1.61435	2.22464	0.486404	0.444478	0.475162	0.362838	0.397049	0.401597	0.0096218	0.468681	0.387161	0.826065	-0.275672
ENSMUSG00000025465	Echs1	20.9729	26.1126	22.9853	19.8691	12.5224	17.3668	53.9695	58.1902	55.4769	59.5248	44.4047	49.9038	0.279854	0.309748	0.292947	0.25026	0.219972	0.258163	0.0239446	0.294183	0.242798	0.825332	-0.276953
ENSMUSG00000038102	Trappc11	1.07623	1.24601	1.47499	1.369	1.00034	1.0695	7.14883	8.48918	8.86829	9.84357	8.18563	9.59097	0.130848	0.12799	0.142604	0.122095	0.108899	0.100324	0.0393399	0.133814	0.110439	0.82532	-0.276975
ENSMUSG00000034707	Gns	5.46254	5.98888	6.32071	4.56334	3.51934	4.75891	7.52681	8.04093	9.37445	9.43976	7.18755	7.8728	0.42054	0.426868	0.402717	0.325881	0.328699	0.376743	0.0155052	0.416709	0.343774	0.824975	-0.277577
ENSMUSG00000030224	Strap	4.82494	4.50171	5.27593	5.68558	4.44375	5.23624	16.6806	17.6203	17.8104	24.7579	23.1435	21.849	0.224358	0.203495	0.22853	0.186759	0.16108	0.193325	0.0373844	0.218794	0.180388	0.824463	-0.278474
ENSMUSG00000021492	F12	112.149	104.812	110.969	67.1791	62.8464	66.6319	24.9141	27.0281	21.7384	31.318	33.5798	30.5616	0.81823	0.794993	0.836194	0.682041	0.651756	0.685559	0.000867269	0.816472	0.673119	0.824423	-0.278543
ENSMUSG00000067194	Eif1ax	1.85853	2.04542	1.84374	2.42026	1.62431	1.96314	3.49498	3.83507	3.66436	5.44805	4.52822	5.11604	0.347161	0.347831	0.334732	0.307596	0.264007	0.277312	0.0113569	0.343241	0.282972	0.82441	-0.278567
ENSMUSG00000025289	Prdx4	59.2966	54.1768	53.804	36.3039	26.1937	32.4331	26.3055	32.4349	20.5468	26.148	25.1196	22.5029	0.6927	0.625514	0.723651	0.58131	0.510466	0.59038	0.0355381	0.680622	0.560719	0.823833	-0.279576
ENSMUSG00000073411	H2-D1	66.1881	70.1784	70.7286	75.4269	62.0309	71.5882	49.105	53.763	51.3802	77.4312	84.5558	71.6053	0.574085	0.566223	0.579226	0.493444	0.423169	0.49994	0.0153348	0.573178	0.472184	0.8238	-0.279633
ENSMUSG00000025451	Paip1	6.17249	6.59626	5.71086	8.90358	5.90629	8.04277	18.2966	21.389	16.1285	32.728	26.7741	28.0677	0.252257	0.235705	0.261494	0.213866	0.180729	0.222727	0.0412384	0.249819	0.205774	0.823693	-0.279821
ENSMUSG00000006390	Elovl1	3.12468	4.25608	3.83876	4.72559	3.46322	3.83297	5.73002	6.77917	8.18287	11.7699	7.93109	9.82177	0.352884	0.38568	0.319321	0.286477	0.303943	0.280706	0.0379161	0.352628	0.290376	0.82346	-0.280229
ENSMUSG00000022887	Masp1	3.31008	3.79162	4.36351	3.77236	2.84255	3.07212	5.73002	6.02655	5.97371	8.11581	5.41913	6.98808	0.366156	0.386184	0.422117	0.31732	0.344064	0.305374	0.0256599	0.391485	0.322253	0.823154	-0.280766
ENSMUSG00000025903	Lypla1	12.8741	14.9655	13.0953	11.6855	6.94955	9.64343	63.3753	65.4121	71.2732	70.977	46.843	54.9109	0.168841	0.18619	0.155215	0.141364	0.129192	0.149385	0.0483418	0.170082	0.13998	0.823015	-0.281009
ENSMUSG00000029462	Vps29	10.0433	12.4333	9.78126	12.392	8.55075	10.5873	14.9386	15.1023	13.3446	20.4683	19.2985	18.3293	0.402023	0.451535	0.422958	0.377112	0.307037	0.366133	0.0444242	0.425505	0.350094	0.822772	-0.281435
ENSMUSG00000015757	Ppil4	0.307494	0.41087	0.411295	0.378588	0.260814	0.323003	1.10656	1.3171	1.61865	1.56226	1.17895	1.63482	0.217455	0.237777	0.202614	0.195063	0.181151	0.16498	0.0439909	0.219282	0.180398	0.822676	-0.281603
ENSMUSG00000031533	Mrps31	5.49872	5.61821	4.85518	6.38191	4.91586	5.33673	2.78284	2.47371	2.37261	4.13734	5.01052	4.05821	0.663972	0.694299	0.671738	0.606689	0.495232	0.568043	0.0240462	0.676669	0.556654	0.822639	-0.281669
ENSMUSG00000089960	Ugt1a1	18.0427	18.6008	22.9522	15.0928	8.06544	11.9439	12.7857	16.5467	15.8332	16.0132	11.2	11.9823	0.585262	0.529221	0.591774	0.485206	0.418649	0.499198	0.0336125	0.568752	0.467684	0.822299	-0.282265
ENSMUSG00000047228	A2ml1	9.17056	9.45448	9.67253	9.64385	6.89673	6.67181	18.3733	17.4045	16.4659	21.0905	18.9033	16.6239	0.332944	0.352005	0.37005	0.313781	0.267315	0.286396	0.0221765	0.351666	0.289164	0.822268	-0.28232
ENSMUSG00000030741	Spns1	2.59109	2.59474	2.36377	2.1566	2.21857	2.31844	3.70863	3.88488	3.42183	4.98467	3.98564	4.43647	0.411303	0.400446	0.40856	0.301991	0.357591	0.343223	0.0129499	0.40677	0.334269	0.821764	-0.283204
ENSMUSG00000038224	Serpinf2	80.7534	89.8154	88.8729	62.9707	37.3559	53.6903	77.2621	77.7695	69.3751	79.4569	54.7004	59.6166	0.511047	0.535939	0.561605	0.442124	0.405794	0.473848	0.0174731	0.536197	0.440589	0.821692	-0.283331
ENSMUSG00000037942	Crp	54.6209	53.1809	47.6819	52.4851	39.69	46.778	92.5787	83.0158	85.4351	112.152	100.19	100.833	0.371067	0.390471	0.358195	0.318793	0.283743	0.3169	0.0106023	0.373245	0.306479	0.82112	-0.284335
ENSMUSG00000026753	Ppp6c	1.90827	2.18833	1.84847	2.46082	1.86202	1.86265	11.4491	13.0105	11.2304	17.4563	15.3933	13.662	0.142863	0.14398	0.141333	0.123553	0.10791	0.11998	0.0059461	0.142725	0.117148	0.820791	-0.284913
ENSMUSG00000027712	Anxa5	15.1622	16.6626	17.246	18.1249	9.84822	12.6976	9.39482	10.6862	9.77515	15.7418	10.1148	12.5978	0.617428	0.609263	0.638241	0.535184	0.493323	0.501973	0.00193302	0.621644	0.51016	0.820663	-0.285138
ENSMUSG00000030739	Myh14	0.737081	1.01378	0.850956	0.973512	0.894692	0.879286	1.123	1.38904	1.28648	1.74761	2.05646	1.73099	0.396264	0.421912	0.39812	0.357761	0.303168	0.336855	0.0152883	0.405432	0.332595	0.820346	-0.285695
ENSMUSG00000016024	Lbp	5.80621	5.20734	5.38466	7.79824	5.09083	6.8692	4.10304	3.32041	2.69423	7.19567	5.63348	6.00718	0.585938	0.610634	0.66651	0.520094	0.4747	0.533473	0.0198946	0.621027	0.509422	0.820289	-0.285795
ENSMUSG00000024941	Scyl1	1.31589	1.71047	1.22443	1.73745	1.25785	1.40686	1.87896	2.23021	1.66083	2.95903	2.88038	2.41698	0.411879	0.434055	0.424375	0.369947	0.303959	0.367918	0.0280315	0.423436	0.347275	0.820135	-0.286067
ENSMUSG00000036632	Alg5	6.20415	6.78383	6.61382	7.85908	5.54973	7.28551	7.08857	8.1184	7.38145	12.4981	10.3359	10.5655	0.466733	0.455222	0.472575	0.38606	0.349356	0.40813	0.0094595	0.464843	0.381182	0.820022	-0.286265
ENSMUSG00000020496	Rnf187	7.05428	9.05255	8.79321	8.82921	6.23313	8.0033	13.4979	13.5749	14.4307	19.7864	15.6545	16.5149	0.343238	0.400068	0.378627	0.308545	0.284779	0.326422	0.0302585	0.373978	0.306582	0.819787	-0.28668
ENSMUSG00000059734	Ndufs8	35.6603	37.5277	42.0939	33.5422	21.5948	27.8357	29.9977	28.8488	24.2375	34.8199	27.6315	27.9267	0.543122	0.565376	0.6346	0.490655	0.438684	0.499184	0.0348906	0.581032	0.476174	0.819531	-0.287129
ENSMUSG00000026223	Itm2c	2.52778	2.96988	2.68524	3.10983	2.00398	2.462	2.85953	2.89429	2.97894	4.52791	2.55885	4.7442	0.46921	0.506445	0.474073	0.407166	0.439197	0.34165	0.0480885	0.483243	0.396005	0.819473	-0.287231
ENSMUSG00000046798	Cldn12	2.0168	1.88911	1.71137	1.73745	1.51867	1.8806	5.17126	5.4012	5.56245	6.89778	5.86793	6.37261	0.280576	0.259126	0.235278	0.201205	0.205598	0.227862	0.0390158	0.258327	0.211555	0.818943	-0.288165
ENSMUSG00000028757	Ddost	16.3967	18.4266	19.2411	23.4319	16.9265	21.0383	10.9506	12.6618	10.2286	22.1563	19.1713	18.7973	0.599573	0.592716	0.652911	0.51399	0.468908	0.528128	0.0129595	0.615067	0.503675	0.818895	-0.288249
ENSMUSG00000042118	Bhmt2	11.5175	13.0317	13.3175	17.3812	9.76238	13.6917	34.6924	35.6944	36.4275	58.9687	40.5128	48.5062	0.249243	0.267449	0.267715	0.227652	0.194179	0.220132	0.0159933	0.261469	0.213988	0.818406	-0.289111
ENSMUSG00000020109	Dnajb12	1.02197	1.2996	1.11097	1.32844	1.44934	1.2956	3.87297	4.13945	3.95962	6.9375	5.81434	5.69304	0.20878	0.238939	0.219101	0.160712	0.199532	0.185387	0.0484187	0.222273	0.181877	0.818258	-0.289372
ENSMUSG00000021248	Tmed10	14.5517	17.9443	16.9387	19.1153	15.048	18.2389	23.8349	26.6242	23.7261	40.2878	33.9885	33.6582	0.379083	0.402624	0.416545	0.32179	0.306874	0.351444	0.0130338	0.399417	0.326702	0.817948	-0.289919
ENSMUSG00000040824	Snrpd2	37.4148	38.1082	37.0308	46.9246	32.5523	41.6387	26.804	28.8046	23.3201	44.9613	44.0631	40.3064	0.582614	0.569521	0.613591	0.510683	0.424879	0.508129	0.0259285	0.588575	0.48123	0.817619	-0.290499
ENSMUSG00000020671	Rab10	2.14794	2.24192	2.2314	1.9166	1.56159	1.72268	8.74293	9.62366	9.25318	10.6644	8.54065	8.55238	0.197224	0.188943	0.194295	0.152341	0.154578	0.167657	0.00274674	0.193487	0.158192	0.817582	-0.290564
ENSMUSG00000025439	Clns1a	2.19768	2.50095	2.54814	3.17405	2.66757	2.45123	7.22552	8.31763	8.91047	13.1998	11.6823	11.0463	0.23322	0.231172	0.222378	0.193849	0.185895	0.181606	0.00102857	0.228923	0.187117	0.817379	-0.290923
ENSMUSG00000023921	Mmut	2.87597	3.25124	3.23363	2.18026	1.55828	1.81958	15.7493	16.353	17.0406	12.9549	11.6287	12.1939	0.154412	0.165843	0.159495	0.144053	0.118168	0.129845	0.0233309	0.159917	0.130689	0.817232	-0.291182
ENSMUSG00000020884	Asgr1	142.79	153.96	149.962	182.716	151.629	174.694	144.33	151.134	125.363	224.39	257.847	218.201	0.497319	0.504632	0.544672	0.448817	0.3703	0.444633	0.0328321	0.515541	0.42125	0.817103	-0.29141
ENSMUSG00000032096	Arcn1	2.12533	2.32678	2.24085	3.19434	2.13934	2.57326	12.9665	14.4991	13.3657	21.4546	19.0105	19.8743	0.140826	0.138285	0.143584	0.129593	0.101152	0.114634	0.0367694	0.140899	0.115126	0.817086	-0.29144
ENSMUSG00000003402	Prkcsh	12.6841	12.5896	13.2418	15.8331	10.4821	13.5087	7.07213	6.41393	5.89462	13.127	10.4698	9.64867	0.642031	0.662488	0.691969	0.546722	0.500293	0.583343	0.0121677	0.665496	0.543453	0.816613	-0.292275
ENSMUSG00000034845	Plvap	1.88114	1.5229	1.42771	1.58196	0.693304	1.15922	4.4372	4.23352	3.9069	5.20312	2.51866	3.91717	0.297727	0.264557	0.267632	0.233152	0.215851	0.228356	0.0124469	0.276639	0.225786	0.816178	-0.293045
ENSMUSG00000029716	Tfr2	18.6577	21.6823	24.2901	17.3677	10.6175	14.7971	18.5212	17.969	21.3113	20.3359	17.8717	17.5728	0.501835	0.546826	0.532661	0.460638	0.372684	0.457126	0.0376039	0.527107	0.430149	0.816057	-0.293258
ENSMUSG00000024782	Ak3	9.05751	10.6692	10.7551	9.11653	5.66198	6.7077	52.9451	52.9827	59.1044	57.6713	42.6765	45.743	0.146083	0.167618	0.153954	0.1365	0.117132	0.127886	0.0270699	0.155885	0.127173	0.81581	-0.293694
ENSMUSG00000026112	Coa5	0.89535	1.02718	1.04951	1.15267	0.782443	1.02284	8.06366	7.91918	8.71539	11.5316	9.13013	9.96923	0.0999386	0.114815	0.107478	0.0908736	0.0789345	0.0930528	0.0321843	0.107411	0.0876203	0.815751	-0.293799
ENSMUSG00000025127	Gcgr	14.3166	17.3905	16.206	14.0145	10.3302	12.4536	35.7332	39.8505	39.6279	40.2017	40.6401	36.0687	0.286047	0.303813	0.290254	0.258493	0.202671	0.256656	0.0470724	0.293371	0.239274	0.815601	-0.294065
ENSMUSG00000030737	Slco2b1	3.30556	3.63978	3.49365	3.77236	2.5157	2.97163	6.71058	7.05587	7.64508	10.1547	6.91291	8.25106	0.330023	0.340304	0.313649	0.270866	0.266816	0.264788	0.0016111	0.327992	0.26749	0.815537	-0.294178
ENSMUSG00000023045	Soat2	1.28876	1.48271	1.52699	1.22365	0.772539	1.22741	3.65384	3.99556	3.57473	4.59411	2.63923	3.87229	0.260745	0.270652	0.299309	0.21033	0.226434	0.240683	0.024437	0.276902	0.225816	0.815506	-0.294232
ENSMUSG00000021884	Hacl1	65.3832	70.7501	85.5589	90.4724	44.1833	57.2864	72.5729	65.8216	64.3241	121.856	56.7099	82.3695	0.473942	0.518044	0.570838	0.426096	0.437921	0.410197	0.029887	0.520941	0.424738	0.815328	-0.294548
ENSMUSG00000070972	Dnajc25	3.15181	3.55939	3.80566	3.29912	2.45958	3.05058	6.02035	7.45432	7.12838	9.14849	6.88611	7.14835	0.343628	0.323178	0.348056	0.265041	0.263178	0.299108	0.0110285	0.338288	0.275776	0.81521	-0.294756
ENSMUSG00000023791	Pigx	3.81202	4.60443	4.945	5.19206	4.63523	4.016	6.67772	9.62366	7.89288	11.2139	11.354	10.9886	0.363405	0.323615	0.385188	0.316475	0.289896	0.267652	0.0447587	0.357403	0.291341	0.815162	-0.294842
ENSMUSG00000046985	Tapt1	1.01744	1.39785	1.44662	1.83548	1.12249	1.30996	3.2156	4.00663	4.44996	7.29496	4.30047	5.28273	0.240357	0.258647	0.245333	0.201028	0.206989	0.198698	0.00156409	0.248112	0.202238	0.815109	-0.294936
ENSMUSG00000023019	Gpd1	10.1111	13.3086	16.0736	21.5187	9.84492	15.82	24.2348	25.3181	28.9037	57.711	26.399	43.0312	0.294391	0.344544	0.357372	0.271599	0.27163	0.268813	0.0331325	0.332102	0.270681	0.815052	-0.295037
ENSMUSG00000035247	Hectd1	0.68734	0.803877	0.713857	0.983653	0.590959	0.735729	2.48155	2.50138	2.68896	4.03805	2.86698	3.37223	0.216903	0.243212	0.209784	0.19588	0.170899	0.179099	0.0300705	0.2233	0.181959	0.814867	-0.295364
ENSMUSG00000096210	H1f0	4.86564	5.71646	5.53594	4.95207	3.32786	4.33901	14.9988	19.6126	18.0107	19.429	16.8201	16.6688	0.244942	0.225688	0.235105	0.203111	0.165171	0.206543	0.0385599	0.235245	0.191608	0.814506	-0.296002
ENSMUSG00000021023	Prorp	1.35207	1.48271	1.29534	1.5921	1.04326	1.34943	3.00744	3.5307	3.14239	4.97143	3.14162	4.28901	0.310143	0.295748	0.291893	0.242567	0.249292	0.239327	0.000903544	0.299261	0.243729	0.814435	-0.296128
ENSMUSG00000005534	Insr	1.22998	1.28174	1.14879	1.10196	0.686701	0.922353	2.99648	3.27614	2.9104	3.38269	2.61913	2.87216	0.291018	0.281214	0.28301	0.245718	0.207724	0.243075	0.0137556	0.285081	0.232173	0.81441	-0.296172
ENSMUSG00000069874	Irgm2	0.492895	0.580578	0.638217	0.726754	0.538136	0.574228	2.90335	3.60818	3.83836	5.65327	3.80478	4.68009	0.145129	0.138604	0.142568	0.113911	0.123911	0.109287	0.00499573	0.1421	0.115703	0.814234	-0.296484
ENSMUSG00000028461	Ccdc107	41.679	47.5627	48.0175	30.3006	24.1534	27.1358	45.254	58.0961	46.8406	46.8744	41.9195	38.9345	0.479438	0.450154	0.506204	0.392621	0.365557	0.410711	0.0129501	0.478599	0.38963	0.814106	-0.296712
ENSMUSG00000023224	Serping1	78.0357	81.5667	80.7746	61.0473	41.0337	53.6041	42.4547	43.6191	34.5874	51.078	38.021	41.4925	0.647651	0.651565	0.700184	0.544456	0.519055	0.563681	0.00430619	0.666466	0.542397	0.81384	-0.297183
ENSMUSG00000028070	Naxe	20.2991	23.5893	24.9566	21.8635	15.0183	18.0056	18.9375	22.6397	17.1619	25.4596	21.4421	22.4901	0.517351	0.510271	0.592534	0.462005	0.411907	0.444631	0.0289532	0.540052	0.439514	0.813837	-0.297188
ENSMUSG00000032328	Tmem30a	10.5678	11.0176	11.3981	7.085	5.52662	6.44929	27.7846	32.6507	33.2271	28.8952	19.5397	22.8747	0.275546	0.252302	0.255418	0.196914	0.22048	0.219932	0.0102699	0.261089	0.212442	0.813678	-0.29747
ENSMUSG00000062203	Gspt1	9.93929	11.0578	10.5519	14.0551	8.74554	11.0539	35.2949	38.8322	35.8897	59.1077	46.8765	45.7366	0.219729	0.221643	0.227207	0.192107	0.157232	0.194643	0.0277064	0.22286	0.181327	0.813637	-0.297542
ENSMUSG00000061887	Ssbp3	1.68217	1.86678	2.10375	1.32168	0.723017	1.17717	8.5019	9.9557	10.508	7.85102	5.64018	7.18041	0.165177	0.157901	0.166808	0.144088	0.113625	0.14085	0.0387132	0.163295	0.132854	0.813583	-0.297638
ENSMUSG00000020571	Pdia6	35.5246	37.1302	37.0024	41.4081	28.3561	36.9264	20.6138	21.6103	17.4044	36.0445	27.5043	31.4784	0.632804	0.632105	0.680106	0.534625	0.507625	0.539822	0.00297571	0.648338	0.527357	0.813398	-0.297966
ENSMUSG00000020458	Rtn4	5.17314	5.72539	4.90718	4.39433	2.26809	3.55662	14.0621	15.2296	15.0318	15.3049	9.21051	12.5785	0.268941	0.273223	0.24611	0.223071	0.197593	0.220427	0.0136595	0.262758	0.213697	0.813286	-0.298166
ENSMUSG00000023939	Mrpl14	52.9659	59.5315	62.7107	39.674	30.2644	33.1257	42.6081	56.2865	47.352	45.0805	42.4755	40.8386	0.554187	0.514009	0.569772	0.468105	0.416063	0.447861	0.0105247	0.54599	0.44401	0.81322	-0.298282
ENSMUSG00000040249	Lrp1	27.3986	29.0557	30.6013	21.8973	10.8453	16.6311	11.8873	14.5489	15.9281	18.5816	9.2306	12.9311	0.697415	0.666344	0.657676	0.540955	0.540214	0.562579	0.000874398	0.673812	0.547916	0.813158	-0.298392
ENSMUSG00000009376	Met	1.31137	1.44698	1.27643	1.18985	0.940913	1.21306	3.53881	4.38294	4.08089	5.13031	3.56363	4.34671	0.270376	0.248199	0.23826	0.188263	0.208881	0.218185	0.0220408	0.252278	0.205109	0.813029	-0.298622
ENSMUSG00000032050	Rdx	3.0252	3.13512	3.49837	2.56561	1.73986	2.16412	14.577	15.5617	15.9967	13.7294	12.7139	12.8606	0.171865	0.167682	0.179449	0.157448	0.120375	0.144037	0.0465213	0.172999	0.14062	0.812838	-0.29896
ENSMUSG00000030629	Zfand6	11.6486	10.7809	10.67	8.85288	5.56954	7.23527	72.8468	67.8139	68.7319	66.7999	51.9339	53.6479	0.137861	0.137171	0.13438	0.11702	0.0968559	0.118839	0.0229884	0.13647	0.110905	0.812665	-0.299268
ENSMUSG00000013663	Pten	1.54199	1.5095	1.45608	1.43999	0.901295	1.19152	9.71802	9.90589	9.88588	11.3793	8.06506	9.64867	0.136944	0.132234	0.12838	0.112329	0.10052	0.109917	0.0046727	0.132519	0.107589	0.811872	-0.300676
ENSMUSG00000027198	Ext2	3.07946	5.91296	4.91191	3.09631	2.44637	2.83884	6.92971	10.4095	8.50976	7.36778	6.9196	7.16117	0.307664	0.362259	0.365968	0.295899	0.261198	0.283883	0.0386473	0.345297	0.280327	0.811841	-0.300731
ENSMUSG00000109967	Gm45883	5.20931	5.11355	5.1861	5.27319	3.95514	4.3103	23.1008	23.6524	28.5082	31.1592	23.4315	28.9845	0.184009	0.177764	0.153916	0.144739	0.144418	0.129459	0.0364865	0.171896	0.139539	0.811761	-0.300873
ENSMUSG00000027193	Api5	1.98062	2.14367	2.26449	2.63998	1.88183	2.02774	13.5362	15.6281	17.183	22.4079	18.2736	18.8229	0.127644	0.120623	0.116441	0.105397	0.0933655	0.0972507	0.00897864	0.121569	0.0986712	0.811647	-0.301076
ENSMUSG00000023027	Atf1	0.786823	0.870867	0.921869	0.912668	0.680098	0.656773	5.15482	5.11343	5.77862	6.61975	5.62008	5.42377	0.132425	0.145525	0.137582	0.121165	0.107949	0.108012	0.0108785	0.138511	0.112375	0.811312	-0.301672
ENSMUSG00000026032	Ndufb3	52.5001	57.5799	51.0432	55.7809	44.2196	50.148	24.2458	27.6037	20.3254	37.9312	45.2152	34.2929	0.684077	0.675951	0.715206	0.595237	0.494434	0.593883	0.0211625	0.691745	0.561185	0.81126	-0.301764
ENSMUSG00000040413	Timd2	11.1512	13.1479	13.7949	9.46808	6.93304	9.57524	9.07161	10.4095	7.68199	11.0947	8.14544	9.57174	0.551416	0.558121	0.642314	0.460447	0.459797	0.500092	0.0263314	0.583951	0.473445	0.810763	-0.302649
ENSMUSG00000008393	Carhsp1	2.97094	3.36735	3.6402	2.978	2.10302	2.82089	5.41777	6.00994	6.78039	6.91102	5.93492	6.62264	0.354159	0.359096	0.349328	0.301142	0.261637	0.298711	0.00688235	0.354194	0.287164	0.810752	-0.302668
ENSMUSG00000030203	Dusp16	0.492895	0.553782	0.557849	0.523939	0.399475	0.362481	1.84062	2.10846	1.95609	2.19776	2.00957	1.88486	0.211224	0.208013	0.221903	0.192505	0.165823	0.161294	0.0187763	0.213713	0.173207	0.810464	-0.303179
ENSMUSG00000008892	Vdac3	20.5614	20.7534	20.7964	26.4437	17.4878	22.2334	38.9214	43.835	44.0726	64.6485	59.664	56.2123	0.34567	0.321318	0.320591	0.290296	0.226667	0.283424	0.045711	0.329193	0.266796	0.810453	-0.303199
ENSMUSG00000022443	Myh9	0.474807	0.504656	0.586214	0.608445	0.435791	0.509627	1.17778	1.22855	1.62392	2.06536	1.42009	1.7951	0.287312	0.291169	0.265239	0.227558	0.234816	0.221122	0.00403256	0.28124	0.227832	0.810098	-0.303832
ENSMUSG00000020840	Blmh	1.09432	0.995914	0.931324	1.39942	0.914501	1.1018	3.53881	3.65799	3.74872	6.20933	4.13301	5.75074	0.236194	0.213996	0.198999	0.183923	0.181179	0.160787	0.0344372	0.216396	0.175296	0.810071	-0.30388
ENSMUSG00000017344	Vtn	1051.67	1147.79	1192.73	1009.51	730.426	899.71	251.759	240.951	189.941	461.032	407.151	399.192	0.806849	0.826497	0.862628	0.686488	0.642089	0.69267	0.00226958	0.831991	0.673749	0.809803	-0.304357
ENSMUSG00000001100	Poldip2	4.99226	5.60481	6.01342	6.6929	4.81351	5.67767	11.1149	13.4366	11.8103	18.0521	15.889	16.2072	0.30994	0.294348	0.337383	0.270475	0.232509	0.259434	0.0240753	0.31389	0.254139	0.809644	-0.304641
ENSMUSG00000054408	Spcs3	2.42378	2.86716	2.43941	3.49518	2.20867	2.97163	6.42573	8.09073	6.36914	11.9884	8.3397	10.3859	0.273888	0.261653	0.276936	0.225735	0.209385	0.222468	0.00164899	0.270826	0.219196	0.809361	-0.305144
ENSMUSG00000039163	Cmc1	7.00906	7.59217	7.45059	6.64895	6.96936	5.17881	21.578	21.8262	22.0864	23.6921	29.2928	20.7078	0.245183	0.258076	0.252246	0.219141	0.192194	0.200058	0.00553326	0.251835	0.203797	0.809249	-0.305345
ENSMUSG00000020029	Nudt4	5.17766	4.99743	4.82208	5.70924	4.60882	5.26854	33.5474	33.6247	37.6981	49.5819	44.1167	44.121	0.133703	0.129393	0.113407	0.103258	0.0945875	0.106673	0.0283526	0.125501	0.101506	0.808808	-0.306131
ENSMUSG00000020048	Hsp90b1	138.779	139.723	126.093	193.753	117.482	160.978	57.6343	65.1907	45.7861	123.73	107.78	114.63	0.706567	0.681862	0.733614	0.610278	0.521536	0.584082	0.0110544	0.707348	0.571965	0.808606	-0.306491
ENSMUSG00000031447	Lamp1	50.1939	53.172	53.2698	35.0397	28.8415	34.1342	80.8502	79.0092	74.3787	72.0096	70.0669	62.5721	0.38303	0.402266	0.417316	0.327323	0.291598	0.352968	0.019525	0.400871	0.323963	0.808147	-0.30731
ENSMUSG00000026775	Yme1l1	3.23773	3.21997	3.0398	3.18758	2.34403	2.64504	8.94562	8.84889	8.5783	10.4393	9.63252	9.87947	0.26575	0.2668	0.261644	0.233918	0.195718	0.211189	0.010317	0.264731	0.213608	0.806887	-0.309562
ENSMUSG00000028945	Rheb	14.2352	14.5814	10.9631	15.9041	12.8823	13.3974	34.6924	41.9479	35.2517	55.8574	52.1884	49.0576	0.290944	0.257945	0.237221	0.221624	0.197973	0.214514	0.0417186	0.262037	0.21137	0.806644	-0.309996
ENSMUSG00000032216	Nedd4	2.14794	2.60813	2.50559	3.03884	1.86532	2.32921	10.0577	9.81735	10.1759	16.6685	10.778	11.5079	0.17598	0.209902	0.197579	0.154198	0.147534	0.168331	0.0315921	0.194487	0.156688	0.805647	-0.31178
ENSMUSG00000024773	Atg2a	0.529071	0.598442	0.581486	0.510418	0.316939	0.409137	0.865528	0.913113	0.959589	1.0393	0.897606	0.801385	0.379371	0.395911	0.377325	0.329362	0.260953	0.337984	0.0406303	0.384203	0.309433	0.80539	-0.312241
ENSMUSG00000029759	Pon3	9.96643	10.4325	9.55434	8.87654	6.12749	8.16121	9.20857	8.33423	10.3868	12.8953	8.74161	10.7129	0.519762	0.555905	0.479128	0.407708	0.412095	0.432402	0.0126233	0.518265	0.417402	0.805383	-0.312253
ENSMUSG00000060459	Kng2	79.745	80.8789	85.5069	80.406	62.0738	78.9024	46.125	44.9916	40.0497	60.9745	74.8362	63.6107	0.63355	0.642557	0.681023	0.568721	0.453391	0.55365	0.0311221	0.652377	0.525254	0.805139	-0.31269
ENSMUSG00000021033	Gstz1	68.4491	82.0758	80.8975	62.7104	36.3555	49.3907	206.45	219.446	221.428	207.94	164.912	172.413	0.248997	0.272205	0.267584	0.231703	0.180633	0.222678	0.0411604	0.262929	0.211671	0.805052	-0.312847
ENSMUSG00000027215	Cd82	7.95867	8.83818	10.1595	5.60107	4.15982	5.04244	6.79276	9.13113	9.51153	8.43356	5.5598	6.99449	0.539519	0.491849	0.516469	0.399089	0.427982	0.418914	0.0034142	0.515946	0.415329	0.804985	-0.312966
ENSMUSG00000038527	C1rl	6.34885	8.22187	8.28264	8.51147	7.31601	8.50933	8.4033	7.62034	7.98779	13.9213	12.1646	11.8092	0.430368	0.518985	0.509061	0.379421	0.375554	0.418797	0.0385502	0.486138	0.391257	0.804827	-0.313249
ENSMUSG00000066551	Hmgb1	19.6615	19.6637	18.2483	20.6533	14.9556	17.636	37.9244	40.3153	40.3027	51.1376	50.487	47.0253	0.34143	0.327843	0.311665	0.287687	0.22853	0.272744	0.0315948	0.326979	0.262987	0.804293	-0.314207
ENSMUSG00000030688	Stard10	110.671	128.732	136.29	144.945	98.4822	121.751	511.062	537.231	551.078	795.085	587.671	638.543	0.178004	0.193302	0.198278	0.154192	0.143528	0.160136	0.00880419	0.189861	0.152619	0.803844	-0.315013
ENSMUSG00000029545	Acads	13.5252	16.6224	17.4966	13.4906	8.61678	11.8076	27.1272	28.4725	28.3501	32.2183	25.4277	24.8429	0.332704	0.368609	0.381633	0.295141	0.253104	0.322166	0.0463814	0.360982	0.290137	0.803744	-0.315192
ENSMUSG00000048772	Tmem53	4.16021	5.14035	5.47448	4.88446	3.83298	4.3103	3.49498	4.58217	5.74172	6.72567	6.10908	5.32119	0.54345	0.528706	0.488087	0.420707	0.385532	0.447521	0.013873	0.520081	0.41792	0.803567	-0.315509
ENSMUSG00000017721	Pigt	2.2836	2.47415	2.34486	2.6535	1.5946	1.94878	2.74997	2.9607	3.05276	4.17044	3.14832	3.55174	0.453674	0.455238	0.434424	0.388851	0.336206	0.354291	0.00639159	0.447779	0.359783	0.803483	-0.31566
ENSMUSG00000054920	Klhl5	0.723515	0.942322	0.988054	1.02084	0.79895	0.846986	5.79575	7.74762	7.70835	9.59202	8.39998	9.17425	0.110981	0.108438	0.113616	0.0961886	0.0868525	0.0845191	0.00484763	0.111012	0.0891867	0.803398	-0.315814
ENSMUSG00000016510	Mtif3	1.47868	1.97843	1.60736	2.28505	1.84881	1.84112	2.95814	3.2374	2.85768	5.41496	5.47272	4.0518	0.333276	0.379313	0.359988	0.296759	0.252517	0.312429	0.0347234	0.357526	0.287235	0.803397	-0.315814
ENSMUSG00000027822	Slc33a1	6.43024	7.03392	6.97784	5.50643	3.57547	4.46821	19.4251	23.9291	22.1233	20.647	17.1818	18.7909	0.248701	0.227172	0.239779	0.210543	0.172252	0.192106	0.0209314	0.238551	0.191634	0.803325	-0.315945
ENSMUSG00000028521	Slc35d1	2.18863	2.78231	3.16272	2.738	1.69694	2.14618	6.6558	8.26782	9.13191	10.863	6.77224	8.2767	0.247459	0.25179	0.257244	0.201309	0.200367	0.20591	0.000115021	0.252164	0.202529	0.803162	-0.316237
ENSMUSG00000020153	Ndufs7	45.6764	53.431	49.9275	53.8879	41.2846	48.2602	25.555	29.5738	22.7929	38.2555	51.1166	39.1973	0.64124	0.64371	0.686568	0.584826	0.446797	0.551813	0.0427808	0.657173	0.527812	0.803156	-0.316248
ENSMUSG00000039450	Dcxr	25.1738	27.3273	30.6864	19.2776	14.6452	18.8383	20.7946	23.7409	19.3763	20.4616	22.8019	19.9577	0.547633	0.535114	0.612959	0.485102	0.391091	0.485573	0.048325	0.565235	0.453922	0.803067	-0.316408
ENSMUSG00000047866	Lonp2	34.6519	38.1484	39.0683	39.5996	24.0973	31.2954	37.4095	36.923	31.8246	47.7814	43.9291	41.64	0.480866	0.508162	0.551089	0.453184	0.354234	0.429084	0.0487445	0.513372	0.412167	0.802862	-0.316776
ENSMUSG00000006335	Tfpt	1.78166	1.9695	2.27394	2.18364	1.96106	2.48712	1.59958	1.41117	1.65555	2.18452	2.95406	2.96192	0.526924	0.582576	0.578685	0.4999	0.398985	0.456433	0.0318011	0.562728	0.451773	0.802825	-0.316842
ENSMUSG00000002778	Kdelr1	8.81784	10.3209	11.0057	12.1926	8.87429	10.0669	22.0162	25.3071	24.6699	37.0971	30.8736	32.0682	0.285978	0.289685	0.308494	0.247366	0.223264	0.23892	0.00421602	0.294719	0.236517	0.802516	-0.317398
ENSMUSG00000041236	Vps41	0.91796	0.95572	1.02115	1.09858	0.792348	0.86493	4.70563	4.22799	5.04575	6.38806	4.88994	5.91101	0.163234	0.18437	0.168315	0.146739	0.139442	0.127647	0.0158089	0.171973	0.137943	0.802118	-0.318113
ENSMUSG00000028847	Trappc3	3.26486	4.25162	4.32096	4.48559	3.12317	3.90116	3.988	6.02655	5.43064	7.82454	6.24305	7.23811	0.450148	0.413655	0.443103	0.364382	0.33345	0.350217	0.0038148	0.435635	0.34935	0.801932	-0.318449
ENSMUSG00000027509	Rae1	0.655686	0.844071	0.69022	0.956611	0.716414	0.721373	1.74201	2.03652	2.06681	3.09804	3.01435	2.45544	0.273465	0.29302	0.250349	0.235929	0.192029	0.227074	0.0415066	0.272278	0.218344	0.801916	-0.318477
ENSMUSG00000087002	Gm16277	10.8708	9.3607	8.99177	7.86584	8.11166	9.23071	24.3224	23.7299	18.3324	25.9693	23.177	28.1895	0.308889	0.282881	0.329078	0.232476	0.259252	0.246677	0.0170028	0.306949	0.246135	0.801875	-0.318551
ENSMUSG00000037957	Wdr20	0.813955	1.07184	1.07788	0.872105	0.838568	1.14846	4.5139	4.93634	5.0932	5.81876	5.97511	6.39826	0.152774	0.178396	0.174666	0.130343	0.123071	0.15218	0.047816	0.168612	0.135198	0.801829	-0.318634
ENSMUSG00000027984	Hadh	20.5976	22.6023	23.4344	18.7232	10.9839	13.3939	63.9395	71.8039	75.5176	68.2298	50.2927	59.9756	0.243651	0.239416	0.236826	0.215326	0.179251	0.182553	0.0151894	0.239964	0.192377	0.801689	-0.318885
ENSMUSG00000024807	Syvn1	4.29135	6.52033	5.87632	4.34362	2.98451	3.96935	5.85053	10.7139	7.57126	9.53906	5.86793	7.60995	0.423132	0.378337	0.43698	0.312881	0.33714	0.342797	0.0147641	0.412816	0.330939	0.801662	-0.318934
ENSMUSG00000074207	Adh1	399.444	471.822	503.756	397.67	213.449	307.201	434.347	495.671	405.954	533.896	359.706	424.888	0.479069	0.487675	0.553755	0.426883	0.37241	0.419623	0.0260131	0.506833	0.406305	0.801655	-0.318946
ENSMUSG00000037058	Paip2	15.4154	15.363	14.9485	15.2179	9.09549	9.96644	33.2242	34.2113	33.438	37.395	30.7397	32.8952	0.316931	0.309898	0.308939	0.289243	0.228328	0.232526	0.0353481	0.311923	0.250032	0.801584	-0.319074
ENSMUSG00000060992	Copz1	11.2552	14.3715	14.0691	13.7204	8.48142	11.341	34.917	39.3192	39.3801	49.8269	36.554	40.9924	0.243766	0.267673	0.263224	0.215909	0.188328	0.216706	0.0124838	0.258221	0.206981	0.801566	-0.319107
ENSMUSG00000042043	Tbca	52.7714	54.686	50.5468	72.0737	49.2081	59.7843	76.7143	89.8669	69.8813	127.913	119.784	130.183	0.407546	0.378311	0.419726	0.360392	0.291187	0.314708	0.0283197	0.401861	0.322095	0.801509	-0.319209
ENSMUSG00000022684	Bfar	2.87597	2.67066	2.97835	3.35321	2.61145	2.58761	10.9725	11.1012	10.7664	15.563	12.7473	14.8865	0.207675	0.193921	0.21669	0.177266	0.170029	0.148082	0.0203434	0.206095	0.165126	0.801212	-0.319744
ENSMUSG00000025016	Tm9sf3	8.51035	7.33314	7.1433	6.5205	4.85973	5.51976	29.302	30.4094	30.8598	32.3573	25.9971	28.696	0.225068	0.194294	0.187967	0.167718	0.157493	0.161322	0.0272648	0.202443	0.162178	0.801104	-0.319939
ENSMUSG00000055447	Cd47	8.46061	9.34284	8.54265	10.3469	7.56032	8.28323	14.3086	15.285	14.1249	22.1894	17.7847	20.5667	0.371581	0.379361	0.376866	0.318012	0.298297	0.287114	0.00130747	0.375936	0.301141	0.801042	-0.32005
ENSMUSG00000029780	Nt5c3	2.78553	2.44289	2.31176	1.69351	1.53187	1.75857	9.21952	9.64026	8.24087	8.65863	8.07175	7.02654	0.23203	0.202173	0.21907	0.16359	0.15951	0.200176	0.0495037	0.217758	0.174425	0.801006	-0.320115
ENSMUSG00000071655	Ubxn1	29.0944	32.3114	33.3244	25.22	20.5548	21.5551	31.778	37.0226	35.1463	36.9316	38.3023	33.594	0.477957	0.466025	0.486696	0.405783	0.349232	0.390851	0.00613138	0.476893	0.381955	0.800925	-0.320261
ENSMUSG00000032204	Aqp9	11.739	13.6927	12.7171	15.7182	9.20444	13.0027	37.0315	44.9086	45.5805	73.5123	39.7559	55.2571	0.2407	0.233659	0.218141	0.176152	0.187998	0.190488	0.0045472	0.230833	0.184879	0.800923	-0.320265
ENSMUSG00000034781	Gna11	0.728037	1.0763	1.06369	1.40618	0.927707	1.08385	3.27586	3.88488	4.12834	6.66609	5.20477	5.78279	0.181832	0.216945	0.20487	0.174199	0.151278	0.157843	0.0314453	0.201216	0.161107	0.800667	-0.320726
ENSMUSG00000039428	Tmem135	2.08463	2.25086	2.4725	2.39322	1.28756	1.76216	13.3226	14.1173	15.0318	18.4228	10.6976	14.3929	0.135302	0.137514	0.141251	0.11497	0.10743	0.109078	0.000662412	0.138023	0.110493	0.800541	-0.320952
ENSMUSG00000061306	Slc38a10	3.90698	3.59958	4.3446	4.32672	2.9548	3.19055	2.47607	3.57498	3.57473	6.07031	3.26219	4.07103	0.612087	0.501715	0.548607	0.41615	0.475278	0.439374	0.0382524	0.554136	0.4436	0.800526	-0.32098
ENSMUSG00000037204	Atg101	7.04523	8.66401	9.37942	6.19262	4.85313	5.27572	6.10252	7.16102	6.45877	7.03017	7.00669	6.10335	0.535851	0.547488	0.592203	0.468329	0.409208	0.463634	0.0121096	0.558514	0.447057	0.80044	-0.321134
ENSMUSG00000019055	Plod1	2.86241	3.08599	2.76561	3.34645	1.91814	2.49789	2.93622	2.49584	3.39547	4.42199	3.04784	4.08386	0.493635	0.552864	0.448884	0.430775	0.386256	0.379518	0.0433339	0.498461	0.39885	0.800162	-0.321635
ENSMUSG00000031007	Atp6ap2	4.47223	4.70715	3.98531	4.0225	2.53221	3.40948	10.5726	9.01491	9.45881	11.6772	8.89568	9.1422	0.29726	0.343035	0.296435	0.256214	0.221582	0.271635	0.0431	0.312243	0.24981	0.80005	-0.321838
ENSMUSG00000032601	Prkar2a	2.33786	2.21066	2.51977	2.30195	1.46254	1.84112	15.6891	16.1206	17.2462	18.3632	15.2057	16.0213	0.129687	0.120595	0.12748	0.111393	0.0877441	0.103072	0.0277452	0.125921	0.100736	0.799998	-0.321931
ENSMUSG00000036309	Skp1a	29.8948	32.9232	33.0502	28.1135	20.7463	27.3332	82.7675	90.0606	90.9501	102.116	90.8458	87.6074	0.265348	0.267704	0.266533	0.215876	0.185912	0.237803	0.0239601	0.266528	0.213197	0.799904	-0.322101
ENSMUSG00000021707	Dhfr	1.37016	1.44698	1.29534	1.62928	0.785745	1.15922	3.4402	3.97342	3.81199	5.20974	3.36267	4.19285	0.284835	0.26695	0.253624	0.238233	0.189408	0.216593	0.0327921	0.26847	0.214745	0.799885	-0.322136
ENSMUSG00000024913	Lrp5	1.30685	1.55863	1.51754	1.72055	1.35029	1.4894	1.11752	1.58826	1.37611	2.27719	1.98277	2.13489	0.539048	0.495291	0.524437	0.43038	0.40512	0.41095	0.00223937	0.519592	0.415483	0.799634	-0.322588
ENSMUSG00000024507	Hsd17b4	33.7475	39.9393	39.8058	42.652	27.0983	33.2191	53.7614	53.2649	49.3608	72.4863	60.9166	67.8613	0.385646	0.428514	0.44642	0.370442	0.307883	0.32864	0.0304464	0.420194	0.335655	0.79881	-0.324075
ENSMUSG00000052102	Gnpda1	0.443153	0.47786	0.439661	0.307603	0.29713	0.254813	2.44868	2.30215	2.43588	2.09846	2.15024	1.66688	0.153243	0.171891	0.152897	0.127845	0.121408	0.132598	0.0105036	0.159344	0.127284	0.7988	-0.324093
ENSMUSG00000063897	CAAA01118383.1	3.54523	4.39453	4.21223	4.0563	3.00762	3.80067	2.62398	3.13225	2.79968	4.00495	4.50143	3.78254	0.574665	0.583852	0.600725	0.503185	0.400533	0.501196	0.02728	0.586414	0.468304	0.79859	-0.324473
ENSMUSG00000026687	Aldh9a1	15.854	17.1851	16.8347	19.6359	11.2744	14.6607	47.2644	49.7398	51.7545	71.9964	49.6497	57.8792	0.251179	0.256782	0.245443	0.21429	0.185057	0.202106	0.0050785	0.251135	0.200484	0.798314	-0.324972
ENSMUSG00000028822	Tmem50a	12.2862	10.2405	10.1358	6.78754	4.96538	5.86789	20.5919	17.1056	15.7963	15.5366	10.932	14.1685	0.373689	0.374477	0.39086	0.304046	0.312339	0.292862	0.000648409	0.379675	0.303082	0.798266	-0.325058
ENSMUSG00000021376	Tpmt	14.4567	13.3712	12.4003	12.1114	7.02878	8.38372	21.326	21.959	18.9809	27.3396	15.1186	18.1818	0.404015	0.378463	0.395151	0.306999	0.317364	0.315586	0.000625629	0.392543	0.313316	0.798171	-0.32523
ENSMUSG00000020570	Sypl	3.15181	3.52813	2.96416	3.14701	1.90494	2.18565	9.4989	9.30822	10.3446	11.717	8.27941	8.89858	0.249141	0.274854	0.222723	0.211721	0.187045	0.197186	0.0393408	0.248906	0.198651	0.798095	-0.325368
ENSMUSG00000021973	Micu2	2.44186	3.06813	2.91216	3.26532	1.86202	2.40099	7.53229	8.97618	7.75053	11.0484	8.19903	9.41146	0.244819	0.254737	0.273117	0.228126	0.185072	0.203259	0.0254469	0.257558	0.205486	0.797824	-0.325858
ENSMUSG00000054422	Fabp1	4801.71	5208.05	5001.76	3734.05	2139.1	2953.82	1791.46	2118.33	1738.14	2498.08	1757.4	2040.63	0.728285	0.710862	0.742112	0.599162	0.548981	0.591421	0.00122399	0.727086	0.579854	0.797504	-0.326436
ENSMUSG00000022235	Cmbl	49.9994	52.0734	53.0666	49.7539	31.4529	40.806	100.998	105.058	96.7287	118.977	103.653	103.308	0.331127	0.331401	0.354261	0.294872	0.232801	0.283151	0.0287042	0.338929	0.270275	0.797436	-0.326559
ENSMUSG00000026469	Xpr1	0.194445	0.169707	0.208011	0.175773	0.125455	0.193802	0.83266	0.813501	0.885775	1.13198	0.777032	0.968073	0.189313	0.172606	0.190176	0.134409	0.13901	0.166801	0.0326304	0.184032	0.14674	0.797363	-0.326691
ENSMUSG00000058454	Dhcr7	5.94187	7.25276	6.25453	7.8388	3.47312	6.40264	12.7802	11.7543	13.0125	21.9776	9.49855	16.0277	0.317372	0.381583	0.324624	0.262903	0.267747	0.285445	0.0320481	0.341193	0.272032	0.797295	-0.326814
ENSMUSG00000049940	Pgrmc2	2.40117	2.82697	3.70639	2.80561	2.06341	2.58761	6.62841	7.83617	8.71012	10.4195	7.64975	8.34722	0.265922	0.265116	0.298505	0.212143	0.212434	0.236639	0.0147945	0.276514	0.220405	0.797085	-0.327195
ENSMUSG00000026014	Raph1	1.65052	1.7596	1.27643	1.129	0.940913	1.3279	4.18521	4.15605	3.0633	4.44847	3.04114	3.821	0.28283	0.297448	0.294127	0.202422	0.236288	0.2579	0.0240066	0.291468	0.232203	0.796667	-0.32795
ENSMUSG00000040774	Cept1	5.40828	6.41315	6.14579	4.67151	3.1991	3.92269	23.1721	22.7503	24.1637	22.5005	18.8028	19.1563	0.189231	0.219903	0.202768	0.171923	0.145401	0.169968	0.0279481	0.203967	0.162431	0.796357	-0.328513
ENSMUSG00000074183	Gsta1	4.61241	6.40868	7.13857	9.99878	4.49327	6.31291	2.84857	3.54177	3.76981	9.02272	4.76937	5.93666	0.618204	0.644059	0.654411	0.525657	0.485096	0.515358	0.00131692	0.638892	0.508704	0.796228	-0.328746
ENSMUSG00000022889	Mrpl39	4.06525	4.02832	3.6922	4.25235	3.1991	3.59969	5.63689	6.07082	5.58354	7.82454	8.52726	6.89191	0.419006	0.398877	0.398049	0.352107	0.272813	0.343102	0.0335301	0.405311	0.322674	0.796115	-0.328952
ENSMUSG00000032359	Ctsh	88.7437	95.2907	99.1505	60.8783	44.1866	56.5076	72.1621	77.9688	61.767	74.3067	57.6812	60.4885	0.551526	0.549988	0.616158	0.450333	0.433764	0.482987	0.0111037	0.572557	0.455695	0.795894	-0.329352
ENSMUSG00000031156	Slc35a2	0.96318	1.16116	1.16297	1.24731	0.518327	0.979776	1.98852	2.19147	2.04572	3.19072	1.67464	2.21823	0.326313	0.346342	0.362445	0.281051	0.236359	0.306371	0.0374686	0.345033	0.274593	0.795846	-0.329438
ENSMUSG00000017831	Rab5a	3.3553	4.36326	3.48419	2.83941	1.93135	2.32203	14.4346	15.6668	15.8016	15.2254	11.622	11.5399	0.188607	0.217836	0.180661	0.157179	0.1425	0.167511	0.0409005	0.195701	0.15573	0.795753	-0.329608
ENSMUSG00000030168	Adipor2	4.72546	5.39044	5.71559	7.42641	5.05782	6.08681	19.562	21.0293	24.0952	41.3933	25.4746	33.9979	0.194563	0.204031	0.191729	0.152119	0.165654	0.151849	0.00239082	0.196774	0.156541	0.795533	-0.330007
ENSMUSG00000075000	Nrbf2	2.78101	2.65726	2.37322	2.50815	2.03699	2.75629	12.9884	12.6452	11.3569	17.5357	13.5981	14.4313	0.176355	0.173649	0.172848	0.125133	0.130284	0.160365	0.0318709	0.174284	0.138594	0.795219	-0.330576
ENSMUSG00000029338	Antxr2	0.773257	0.768149	0.732768	0.689571	0.495217	0.746496	1.88992	1.78749	1.89282	2.45593	1.78851	2.17977	0.290351	0.30057	0.279088	0.219225	0.216846	0.255102	0.0125821	0.290003	0.230391	0.794443	-0.331985
ENSMUSG00000023150	Ivns1abp	2.58205	2.19726	2.08011	2.71096	1.68704	2.32921	13.3609	11.0293	11.204	17.7012	13.511	14.1685	0.161955	0.166125	0.156587	0.132811	0.111004	0.141184	0.0242136	0.161556	0.128333	0.794358	-0.332139
ENSMUSG00000028691	Prdx1	182.376	183.565	181.14	195.291	110.374	155.303	132.65	129.767	111.818	175.423	166.673	161.072	0.578922	0.585848	0.618313	0.526796	0.398394	0.490883	0.0380779	0.594361	0.472024	0.794171	-0.332478
ENSMUSG00000033446	Lpar6	0.257752	0.281357	0.245832	0.290702	0.148565	0.240458	1.22708	1.25069	1.20212	1.86677	1.07177	1.24375	0.17359	0.183648	0.169779	0.134742	0.121741	0.162011	0.0450704	0.175672	0.139498	0.794081	-0.332642
ENSMUSG00000024513	Mbd2	9.45092	8.99895	10.1973	8.28837	5.78084	6.98404	23.1282	25.5782	24.0846	26.7636	23.6928	22.0605	0.290091	0.260257	0.297454	0.236459	0.196136	0.24046	0.0326507	0.282601	0.224352	0.793882	-0.333003
ENSMUSG00000029864	Gstk1	27.4484	30.1856	33.3386	20.3863	14.3613	18.3896	27.0834	33.8793	26.8632	25.4662	26.5263	25.6892	0.503347	0.471172	0.55378	0.444606	0.351239	0.417199	0.0457146	0.509433	0.404348	0.793721	-0.333295
ENSMUSG00000032083	Apoa1	4027.41	4462.58	4438.3	4721.51	3495.89	4258.48	1604.45	2168.4	1719.87	3277.59	3522.53	3019.69	0.715112	0.67299	0.720717	0.590255	0.498102	0.585103	0.0123008	0.702939	0.55782	0.793553	-0.333601
ENSMUSG00000042289	Hsd3b7	16.9755	25.1524	24.1482	18.3852	10.3698	13.139	23.1447	33.2926	30.9863	29.6896	21.0268	28.9717	0.423116	0.43036	0.437988	0.382429	0.330286	0.312012	0.014496	0.430488	0.341576	0.793462	-0.333768
ENSMUSG00000070473	Cldn3	14.1312	24.4602	24.6304	22.3299	15.3187	19.4807	10.3644	16.5744	16.3763	25.7905	19.6536	19.0794	0.576886	0.596087	0.600644	0.464042	0.438025	0.505204	0.00425396	0.591206	0.46909	0.793447	-0.333795
ENSMUSG00000064367	mt-Nd5	152.092	188.746	167.728	164.453	110.523	129.693	212.361	241.726	266.207	307.395	258.162	254.789	0.417316	0.438463	0.386528	0.348529	0.299775	0.337319	0.0153815	0.414102	0.328541	0.793382	-0.333913
ENSMUSG00000018567	Gabarap	43.42	45.6379	49.9937	44.8525	29.6998	35.4801	147.195	149.651	143.917	165.017	152.138	147.878	0.227789	0.233694	0.257818	0.213716	0.163332	0.193502	0.0455086	0.239767	0.190183	0.7932	-0.334244
ENSMUSG00000047728	Ly6g2	11.3411	11.5267	12.1781	10.232	6.12089	7.37165	36.0673	28.7105	35.1832	35.4488	25.5885	28.837	0.239221	0.286469	0.257132	0.22399	0.193031	0.203588	0.0305796	0.260941	0.206869	0.792783	-0.335002
ENSMUSG00000037072	Selenof	51.5731	50.5817	49.8566	42.7264	32.0108	38.5235	117.569	131.715	119.369	143.86	110.968	120.49	0.304909	0.277469	0.294617	0.228989	0.223885	0.242266	0.00334091	0.292332	0.231713	0.792639	-0.335264
ENSMUSG00000016481	Cr1l	8.03102	9.43662	8.75066	9.74526	5.62897	7.00916	5.53281	5.08023	5.48337	10.9424	6.20956	6.33415	0.592091	0.650046	0.614771	0.471065	0.475479	0.525294	0.00608922	0.618969	0.490613	0.792629	-0.335283
ENSMUSG00000042460	C1galt1	0.755169	0.817275	0.76586	0.794359	0.445696	0.613706	5.13839	6.35859	6.80676	8.02976	4.77607	5.74433	0.128135	0.113892	0.101135	0.0900214	0.0853535	0.0965245	0.0481609	0.114387	0.0906331	0.792334	-0.335819
ENSMUSG00000031967	Afg3l1	1.54199	1.77746	1.67827	1.78815	1.26445	1.84471	2.31173	2.62312	2.31461	3.52171	3.15502	3.46839	0.400131	0.403915	0.420316	0.336761	0.28611	0.3472	0.0129628	0.40812	0.323357	0.792307	-0.335868
ENSMUSG00000086784	Isoc2a	11.6305	13.1791	13.4451	7.69345	6.03835	6.71487	7.31865	7.26617	6.01589	5.65327	7.24113	6.37261	0.613775	0.644604	0.690875	0.57643	0.454713	0.513076	0.0316983	0.649751	0.51474	0.79221	-0.336045
ENSMUSG00000079563	Pglyrp2	21.6557	30.2794	29.046	17.6652	14.3547	18.1097	10.7917	12.9219	11.3674	12.7165	14.5827	13.3543	0.667409	0.70089	0.718721	0.581441	0.49606	0.575569	0.00995202	0.695673	0.551023	0.792072	-0.336297
ENSMUSG00000001962	Fam50a	3.37339	3.69337	3.57401	3.50532	2.30111	2.50507	1.9447	1.8539	1.56065	2.66776	2.3311	2.34645	0.634324	0.6658	0.696056	0.56784	0.496763	0.516347	0.00750073	0.665393	0.526983	0.791988	-0.33645
ENSMUSG00000020386	Sar1b	62.3173	69.9194	71.2912	53.4857	36.8871	45.9813	99.4426	106.546	110.79	114.019	93.1434	95.1148	0.385246	0.396221	0.391534	0.319309	0.28368	0.325886	0.00380777	0.391	0.309625	0.79188	-0.336646
ENSMUSG00000028567	Txndc12	6.1544	6.54713	6.43417	7.41965	5.45729	6.85843	8.06914	9.07025	10.3077	16.3111	11.8698	12.6939	0.432691	0.419221	0.384317	0.31266	0.314957	0.350772	0.0105804	0.412076	0.32613	0.791431	-0.337465
ENSMUSG00000020123	Avpr1a	1.01744	1.87571	1.89101	1.18985	0.769237	0.861341	2.92527	5.98227	5.95262	5.25608	3.04114	3.50045	0.258057	0.238701	0.241089	0.184589	0.201879	0.197474	0.00304167	0.245949	0.194648	0.791414	-0.337495
ENSMUSG00000027248	Pdia3	73.7579	76.9265	73.6739	89.0155	54.0447	73.0633	39.2939	40.5699	35.3203	75.2136	52.9186	67.0791	0.652426	0.654714	0.675943	0.54202	0.505264	0.52135	0.000445077	0.661028	0.522878	0.791008	-0.338236
ENSMUSG00000031703	Itfg1	5.64794	6.06034	5.61631	4.61742	3.44671	4.06984	8.84702	9.63472	8.20396	10.8233	8.15884	7.94333	0.389649	0.38613	0.406382	0.299042	0.296988	0.338781	0.00529861	0.394054	0.311604	0.790765	-0.338679
ENSMUSG00000044197	Gpr146	1.16667	1.36212	1.579	1.0614	0.940913	1.11615	3.67576	3.33148	4.23906	3.97847	3.54353	4.09668	0.240927	0.290209	0.271396	0.2106	0.209817	0.214117	0.0177868	0.26751	0.211511	0.790666	-0.338859
ENSMUSG00000050730	Arhgap42	1.16215	1.0897	0.964417	0.635487	0.54804	0.574228	8.57859	7.79743	6.5484	6.09017	4.6153	5.66098	0.119308	0.122615	0.128369	0.094487	0.106141	0.0920943	0.00704449	0.123431	0.097574	0.790515	-0.339135
ENSMUSG00000060261	Gtf2i	1.47868	1.83998	1.70664	1.94026	1.00364	1.50735	3.45116	3.93469	4.96666	6.28214	3.75789	4.66085	0.299946	0.31863	0.255741	0.235973	0.210781	0.244374	0.0450132	0.291439	0.230376	0.790477	-0.339204
ENSMUSG00000013698	Pea15a	0.470285	0.468928	0.468026	0.713233	0.363159	0.56705	3.56072	3.78527	3.22148	6.63299	3.6976	5.52635	0.116667	0.110227	0.126853	0.0970884	0.0894314	0.0930597	0.00969021	0.117916	0.0931931	0.790336	-0.339462
ENSMUSG00000040025	Ythdf2	0.94057	1.19242	1.15825	1.37576	1.16211	0.89723	5.52185	6.12062	6.44823	8.52624	8.73491	7.43685	0.145545	0.163054	0.152271	0.138938	0.11742	0.107658	0.037692	0.153623	0.121339	0.789847	-0.340355
ENSMUSG00000070985	Acnat1	2.2429	2.88502	2.77979	2.66702	2.08652	2.77065	10.7534	11.9258	12.385	15.1857	14.1205	14.9122	0.17258	0.194792	0.183305	0.14939	0.128741	0.156686	0.0215222	0.183559	0.144939	0.789605	-0.340798
ENSMUSG00000037349	Nudt22	2.52778	3.93006	3.94276	5.3915	2.54542	3.80785	2.05426	2.11399	2.63623	4.53453	3.32248	4.7442	0.551671	0.650236	0.599295	0.543168	0.433787	0.445256	0.0480875	0.600401	0.47407	0.789589	-0.340826
ENSMUSG00000062270	Morf4l1	10.0478	10.245	10.2587	13.93	8.52764	9.96285	26.8643	27.1278	26.5732	43.2998	35.2009	36.8573	0.27221	0.274129	0.278528	0.243405	0.195013	0.21279	0.015341	0.274956	0.217069	0.78947	-0.341044
ENSMUSG00000031600	Vps37a	2.27907	2.50095	1.90047	2.34251	1.51867	1.9129	8.61694	9.44657	7.2391	10.9689	9.00285	9.07168	0.209166	0.209328	0.207939	0.175977	0.144339	0.174144	0.0127857	0.208811	0.16482	0.789328	-0.341304
ENSMUSG00000002372	Ranbp3	1.41538	2.00076	1.69718	1.78139	2.01058	1.6509	2.7664	3.88488	3.50619	5.71946	4.69568	4.80831	0.338463	0.339939	0.32617	0.237492	0.299806	0.255589	0.0206412	0.334857	0.264296	0.789279	-0.341393
ENSMUSG00000032485	Scap	4.03812	4.09977	4.54789	2.18026	2.24829	2.34357	7.7295	7.26063	6.40605	5.89158	5.0976	5.28914	0.343155	0.360883	0.415183	0.270107	0.306061	0.307043	0.0339628	0.373074	0.294403	0.78913	-0.341666
ENSMUSG00000000346	Dazap2	5.13244	6.14073	6.19779	4.71883	3.28824	3.98729	24.0705	31.1399	31.8879	30.3582	24.8181	23.4389	0.175751	0.164716	0.162733	0.134528	0.116993	0.145383	0.0183396	0.167733	0.132301	0.788758	-0.342345
ENSMUSG00000031090	Nadsyn1	1.646	1.67028	1.8721	1.51097	1.21823	1.5217	1.97209	2.32982	2.00354	2.52874	2.60574	2.51955	0.454936	0.417559	0.483043	0.374029	0.318578	0.376542	0.0235075	0.451846	0.356383	0.788727	-0.342402
ENSMUSG00000026104	Stat1	1.00388	0.893196	0.936051	1.13576	0.792348	0.882875	2.57467	2.90536	2.5466	4.33594	2.85358	3.67355	0.280526	0.235141	0.268775	0.207571	0.217324	0.193765	0.0221458	0.261481	0.20622	0.788661	-0.342523
ENSMUSG00000036275	9530068E07Rik	6.51616	7.40013	7.2284	5.82079	4.13011	5.24341	21.6766	24.8477	23.9897	26.7636	19.6937	21.8041	0.231129	0.229477	0.231545	0.178637	0.17336	0.19386	0.00139304	0.230717	0.181952	0.788639	-0.342563
ENSMUSG00000004610	Etfb	169.361	178.76	183.003	208.119	150.17	187.485	96.0791	86.0927	67.9199	146.687	178.744	143.095	0.638039	0.674941	0.729319	0.586571	0.456562	0.567139	0.0409135	0.680766	0.536758	0.788461	-0.342889
ENSMUSG00000001847	Rac1	6.06849	6.01568	7.47896	7.01064	5.49361	6.97328	23.928	24.1062	24.7015	35.9651	29.621	31.6451	0.202306	0.199711	0.232407	0.16313	0.156448	0.180569	0.024476	0.211475	0.166716	0.788348	-0.343096
ENSMUSG00000017778	Cox7c	317.194	340.982	356.886	291.513	252.792	265.361	473.576	565.693	530.01	556.992	710.495	555.013	0.40112	0.37608	0.402399	0.34356	0.262426	0.323464	0.0321304	0.3932	0.309817	0.787937	-0.343848
ENSMUSG00000025702	Marchf8	1.05362	1.03611	1.22916	1.08844	0.485313	0.656773	4.96857	4.881	5.14066	5.52749	3.12153	4.44288	0.174956	0.175104	0.192966	0.164518	0.134554	0.128788	0.0380215	0.181009	0.14262	0.787917	-0.343884
ENSMUSG00000078578	Ube2d3	19.7927	21.7672	21.3921	23.3136	15.6852	19.818	102.494	105.523	108.133	144.794	119.428	124.208	0.161855	0.171005	0.165158	0.138683	0.116089	0.1376	0.0108376	0.166006	0.130791	0.787867	-0.343976
ENSMUSG00000024997	Prdx3	11.6305	14.108	13.0764	15.8939	9.98688	13.2754	40.8004	42.6562	40.6138	65.5024	49.4286	53.4171	0.221826	0.248537	0.243552	0.195266	0.168085	0.199054	0.0166299	0.237972	0.187469	0.787776	-0.344142
ENSMUSG00000024571	Gm16286	2.66796	3.76929	3.20999	3.9887	3.06374	3.1762	7.46107	11.5052	9.8437	14.3847	15.199	11.899	0.263398	0.24677	0.245907	0.217091	0.167759	0.210691	0.031584	0.252025	0.198513	0.787674	-0.344329
ENSMUSG00000005698	Ctcf	1.03553	1.14776	1.01169	1.17295	0.864979	0.925942	6.85849	8.87656	8.27777	10.446	9.16362	9.1422	0.131179	0.114497	0.108907	0.100952	0.0862513	0.0919675	0.0340006	0.118195	0.0930568	0.787318	-0.344981
ENSMUSG00000024695	Zfp91	1.07623	1.12096	1.0826	1.24055	0.987133	1.09462	4.70015	5.16877	5.64154	7.44722	6.63157	6.64829	0.186316	0.178221	0.161003	0.142793	0.129567	0.141371	0.0121213	0.17518	0.13791	0.78725	-0.345106
ENSMUSG00000039960	Rhou	1.30233	1.0763	1.1677	0.980273	0.967324	0.954653	5.00692	5.30712	5.65209	6.24242	5.80095	5.35325	0.206416	0.168609	0.171222	0.135721	0.14292	0.151342	0.0406855	0.182082	0.143328	0.78716	-0.345271
ENSMUSG00000025162	Csnk1d	0.872741	0.839605	0.931324	0.912668	0.759333	0.915175	2.78284	2.96623	2.71532	4.15058	3.6909	3.41069	0.238742	0.22061	0.255392	0.180253	0.170628	0.211559	0.0332697	0.238248	0.18748	0.786911	-0.345728
ENSMUSG00000022040	Ephx2	94.568	112.766	120.826	145.229	89.4395	116.823	170.487	181.2	170.243	288.039	256.749	253.609	0.356786	0.383602	0.415112	0.335195	0.258355	0.315369	0.0450172	0.385167	0.302973	0.786602	-0.346293
ENSMUSG00000007815	Rhoa	16.5007	18.583	18.4894	17.7362	10.7165	13.6451	32.9394	33.8184	32.7157	38.5468	36.3865	34.5942	0.333751	0.354627	0.361085	0.315125	0.227512	0.282863	0.0499527	0.349821	0.275166	0.786592	-0.346313
ENSMUSG00000067713	Prkag1	2.36499	2.46076	2.49141	3.09969	2.42656	2.54455	5.7848	6.62422	6.31642	9.40666	10.8249	8.38569	0.29019	0.27086	0.282863	0.247849	0.183117	0.232799	0.0419529	0.281305	0.221255	0.786532	-0.346422
ENSMUSG00000041168	Lonp1	4.41797	4.74287	5.51703	3.68447	3.00432	3.81861	4.71658	4.53789	3.90163	4.99791	4.59521	5.2058	0.483655	0.511043	0.585756	0.424362	0.39533	0.423143	0.0243982	0.526818	0.414278	0.786378	-0.346704
ENSMUSG00000000605	Clcn4	1.94445	2.67512	2.39686	2.00449	1.07297	1.33508	11.5312	11.9756	12.733	12.7099	7.79042	9.40505	0.144293	0.182593	0.158419	0.136226	0.121057	0.124308	0.0460161	0.161768	0.127197	0.78629	-0.346867
ENSMUSG00000060743	H3f3a	55.6926	62.4746	57.8083	47.2356	27.7355	36.5855	122.018	139.634	123.576	126.828	100.398	108.501	0.31339	0.309114	0.318706	0.27137	0.216458	0.252163	0.0147522	0.313737	0.246664	0.786213	-0.347008
ENSMUSG00000017950	Hnf4a	6.85531	7.17237	6.19307	7.00726	4.5527	6.01144	20.5371	16.8123	16.2234	23.8377	19.4727	19.8679	0.250263	0.299039	0.276273	0.227177	0.189495	0.232287	0.0392546	0.275192	0.21632	0.786069	-0.347273
ENSMUSG00000019505	Ubb	233.46	203.47	186.478	255.168	148.763	199.149	163.338	118.771	86.1574	233.373	171.456	191.871	0.58836	0.631422	0.683983	0.522307	0.464567	0.509307	0.0142277	0.634588	0.498727	0.785907	-0.34757
ENSMUSG00000026851	BC005624	2.25194	2.55008	2.40159	2.82589	1.63422	2.09952	4.85353	4.8312	3.77509	6.72567	4.80956	5.49429	0.316931	0.345479	0.388816	0.295856	0.253612	0.276478	0.0361255	0.350408	0.275315	0.785698	-0.347953
ENSMUSG00000019428	Fkbp8	21.9677	25.9742	27.1833	20.3592	14.1599	17.7508	44.142	49.8726	49.2027	55.4272	41.0688	44.6596	0.332292	0.342456	0.355868	0.26864	0.256387	0.284421	0.00224906	0.343539	0.269816	0.785401	-0.348498
ENSMUSG00000002393	Nr2f6	5.46706	7.1545	7.56878	7.44669	5.36485	5.57718	13.465	15.8273	17.9633	21.3752	19.3052	18.855	0.288773	0.311312	0.296442	0.25837	0.217464	0.228272	0.00995281	0.298842	0.234702	0.785371	-0.348554
ENSMUSG00000024099	Ndufv2	42.4975	46.3614	45.1479	54.1043	38.6633	46.4694	60.3788	70.7469	62.078	100.759	97.3902	93.4351	0.413093	0.395885	0.421054	0.349368	0.284177	0.332151	0.0134586	0.410011	0.321898	0.785098	-0.349056
ENSMUSG00000033216	Eefsec	2.0168	1.62562	1.93829	2.01463	1.38331	2.22513	4.30573	4.16158	3.94381	6.52045	4.67559	6.16746	0.318986	0.280899	0.329524	0.236041	0.22831	0.265131	0.022873	0.309803	0.243161	0.784888	-0.349441
ENSMUSG00000027406	Idh3b	16.6002	16.5822	21.4204	14.8224	10.2609	11.4774	33.4762	34.6983	37.3607	40.1488	32.8899	27.7664	0.331497	0.323363	0.36441	0.269639	0.237792	0.292464	0.0224242	0.339757	0.266632	0.784773	-0.349653
ENSMUSG00000031879	Ciao2b	5.9057	6.62305	7.29458	6.61515	5.61576	6.65027	9.27978	11.8483	10.4395	17.0723	12.3186	14.3544	0.388904	0.358557	0.411332	0.279268	0.313128	0.316609	0.0126873	0.386264	0.303002	0.784441	-0.350263
ENSMUSG00000028343	Erp44	37.3515	39.3632	39.8956	37.034	26.3357	30.4556	25.9878	30.2323	23.0301	41.9494	29.8688	34.8891	0.589705	0.565599	0.634011	0.468884	0.468568	0.466076	0.0030386	0.596439	0.467843	0.784394	-0.35035
ENSMUSG00000115338	Pnp	14.3301	17.4754	17.1042	16.046	8.75544	13.2395	18.8335	19.9114	21.1479	26.0421	19.1847	23.4197	0.432104	0.467422	0.447145	0.381249	0.313365	0.361152	0.0127084	0.44889	0.351922	0.783982	-0.351108
ENSMUSG00000003812	Dnase2a	2.80362	3.00114	3.39437	2.97462	1.63092	1.93802	5.52185	5.84946	6.43241	8.49314	4.19329	5.48147	0.336752	0.339089	0.34542	0.25939	0.280024	0.261206	0.000486505	0.340421	0.266873	0.783952	-0.351163
ENSMUSG00000027109	Sp3	0.994834	1.1165	1.26698	0.757176	0.54804	0.742907	7.52133	8.57219	8.32523	7.08313	6.12917	6.21233	0.116817	0.115237	0.132084	0.0965748	0.0820762	0.106813	0.043001	0.121379	0.0951545	0.783942	-0.35118
ENSMUSG00000020265	Sumo3	4.63502	4.99743	4.6708	4.89798	4.61542	4.07702	6.66676	7.78636	6.68549	10.7968	8.11195	10.7129	0.410114	0.390919	0.411296	0.312077	0.362638	0.275662	0.0285812	0.40411	0.316792	0.783925	-0.351212
ENSMUSG00000060032	H2aj	44.7811	48.8846	55.87	46.3229	33.8398	39.7473	27.1436	40.5699	28.7508	47.4768	44.3243	38.646	0.622611	0.546475	0.66024	0.493849	0.432933	0.507024	0.0312264	0.609775	0.477936	0.78379	-0.351461
ENSMUSG00000055681	Cope	30.5821	33.2582	32.828	41.6886	29.7527	35.1248	21.8628	20.2213	15.7647	39.9436	39.1061	31.004	0.583128	0.621887	0.675575	0.510689	0.432082	0.531157	0.0283776	0.626863	0.491309	0.783758	-0.351519
ENSMUSG00000031485	Plpbp	2.99807	3.17978	3.6402	2.36618	1.97757	2.09593	13.8813	14.8478	15.1953	14.5171	12.5866	11.6041	0.177617	0.176384	0.193263	0.140149	0.135783	0.152988	0.00624012	0.182422	0.142973	0.783752	-0.35153
ENSMUSG00000079494	Nat8f5	6.15893	8.47197	11.2184	7.86246	4.74088	5.35467	2.89788	2.96623	3.98599	5.81214	4.01243	3.95564	0.680033	0.740673	0.73784	0.574968	0.54161	0.575134	0.00236503	0.719516	0.563904	0.783727	-0.351576
ENSMUSG00000114025	Gm49331	0.325582	0.272425	0.359292	0.310983	0.207991	0.222513	2.39938	1.87603	2.30934	2.59494	1.94928	2.12207	0.119481	0.1268	0.134635	0.107017	0.0964141	0.0949053	0.00900916	0.126972	0.0994454	0.783205	-0.352537
ENSMUSG00000021096	Ppm1a	4.16926	4.73394	5.04428	4.41123	2.90197	4.57229	16.4615	17.4875	18.074	26.5717	14.422	20.0474	0.20209	0.213035	0.218194	0.142376	0.167512	0.185716	0.0268379	0.211106	0.165202	0.782552	-0.353742
ENSMUSG00000030697	Ppp4c	2.20672	3.17531	3.38019	3.62025	3.22882	3.09365	4.86997	6.98393	6.58004	9.78399	10.0813	9.73843	0.31183	0.312554	0.339368	0.270082	0.242583	0.241087	0.00587052	0.321251	0.251251	0.782102	-0.354571
ENSMUSG00000044986	Tst	51.65	57.8747	58.2337	53.7832	34.7709	47.0902	32.786	33.1875	27.3694	46.1066	42.2478	44.0056	0.611706	0.635551	0.680276	0.538425	0.45146	0.516931	0.0131389	0.642511	0.502272	0.781733	-0.355252
ENSMUSG00000021144	Mta1	0.330104	0.41087	0.463298	0.496897	0.353255	0.441437	1.50098	1.77642	1.89282	2.72734	2.25741	2.46185	0.180278	0.187844	0.196637	0.154113	0.135312	0.152047	0.00566743	0.188253	0.147158	0.781701	-0.355312
ENSMUSG00000025762	Larp1b	6.48903	6.33723	6.31126	4.52954	3.03733	3.7253	22.7338	22.9496	22.3605	20.0314	16.7129	17.3868	0.222053	0.216385	0.220121	0.184421	0.153787	0.176453	0.00677514	0.21952	0.171554	0.781495	-0.355691
ENSMUSG00000024070	Prkd3	4.5898	5.8817	5.90942	3.95489	2.94489	3.25874	17.1134	21.3945	21.6329	19.0583	14.8574	16.5919	0.211481	0.215635	0.214557	0.171854	0.165422	0.164163	6.41009e-05	0.213891	0.167146	0.781456	-0.355764
ENSMUSG00000117841	Gm50371	1.23902	1.76853	1.35207	1.129	0.785745	0.961831	6.48051	7.75316	7.77689	7.59947	5.25166	6.62264	0.160505	0.185737	0.148108	0.129347	0.130146	0.126816	0.0316848	0.164783	0.12877	0.781449	-0.355777
ENSMUSG00000028797	Tmem234	4.51293	5.43957	5.60685	5.81065	3.55566	4.43591	21.1178	21.3945	23.0881	31.2783	22.2191	24.3685	0.176075	0.202711	0.195395	0.156668	0.137951	0.154001	0.0132301	0.191394	0.14954	0.781322	-0.356011
ENSMUSG00000025492	Ifitm3	172.414	185.392	181.996	183.875	132.695	167.269	141.514	139.468	120.144	213.911	196.047	181.594	0.549215	0.570682	0.602357	0.462247	0.403646	0.479469	0.0104772	0.574085	0.448454	0.781164	-0.356303
ENSMUSG00000033953	Ppp3r1	1.43347	1.60775	1.65464	1.79829	1.5913	1.67244	5.3356	5.4178	5.98952	9.08892	8.13874	7.39838	0.211767	0.228844	0.216458	0.165175	0.163545	0.184376	0.004657	0.219023	0.171032	0.780886	-0.356817
ENSMUSG00000036892	Prodh2	20.9955	27.1576	28.6914	14.5756	11.806	14.2875	22.0655	25.1023	25.3342	19.4356	21.2478	20.1051	0.487576	0.519665	0.53107	0.428554	0.357175	0.415423	0.0116373	0.51277	0.400384	0.780825	-0.356929
ENSMUSG00000014959	Gorasp2	4.39988	4.34093	4.40606	5.12108	3.91882	5.01013	23.194	24.3552	22.8192	35.2237	32.8698	31.9656	0.159451	0.151272	0.161837	0.126933	0.106523	0.135498	0.0196715	0.15752	0.122984	0.780753	-0.357062
ENSMUSG00000058056	Palld	2.09367	2.34464	1.93829	1.8321	1.48235	1.8806	6.51338	7.75869	7.39727	8.3475	8.23922	7.48814	0.243251	0.232066	0.207624	0.179977	0.152481	0.200731	0.0462113	0.227647	0.17773	0.780724	-0.357115
ENSMUSG00000048277	Syngr2	5.70673	5.8549	6.3869	6.07769	5.0182	5.30443	17.3708	18.9595	18.712	26.532	21.0669	21.6053	0.247285	0.235947	0.254469	0.186377	0.192378	0.197119	0.00097473	0.2459	0.191958	0.780633	-0.357284
ENSMUSG00000029684	Wasl	1.92636	1.87125	1.64518	1.91998	1.83891	1.94161	16.0287	13.7244	14.1671	21.1964	19.5129	19.7846	0.107288	0.119985	0.104044	0.0830571	0.0861242	0.0893671	0.0095181	0.110439	0.0861828	0.780364	-0.357781
ENSMUSG00000041684	Bivm	0.262274	0.397472	0.330927	0.354926	0.214594	0.294292	1.32568	1.73215	1.82955	2.35663	1.53397	1.80151	0.165165	0.18664	0.153173	0.130894	0.122726	0.140419	0.0286124	0.168326	0.131346	0.78031	-0.357882
ENSMUSG00000024758	Rtn3	4.70737	4.60443	5.17665	4.24559	2.9614	4.28517	15.6014	17.0392	18.1478	20.7264	15.8689	17.951	0.23179	0.212738	0.221941	0.170014	0.157268	0.192712	0.014136	0.222156	0.173331	0.780223	-0.358042
ENSMUSG00000041220	Elovl6	2.54587	2.71085	2.57178	1.77801	1.50876	1.97032	10.0577	12.6895	12.8543	11.6574	9.67271	10.5206	0.201997	0.176025	0.166716	0.132338	0.134934	0.15774	0.0398046	0.181579	0.141671	0.780214	-0.358059
ENSMUSG00000040532	Abhd11	5.64794	6.5248	6.67528	6.70642	5.45399	6.06169	12.2105	11.3669	12.6697	16.9532	15.5674	17.4766	0.316261	0.364684	0.345064	0.283454	0.259449	0.257525	0.0100375	0.342003	0.266809	0.780137	-0.3582
ENSMUSG00000021427	Ssr1	3.29652	3.5058	3.13908	4.13743	3.27834	3.82579	5.75193	6.94519	6.01061	11.1079	9.42486	9.64226	0.364319	0.335451	0.34308	0.271389	0.258072	0.284064	0.00260904	0.347617	0.271175	0.780098	-0.358273
ENSMUSG00000022139	Mbnl2	1.18928	1.25941	1.04951	1.0614	0.713113	0.825452	12.5063	11.7321	11.4413	13.4778	10.0344	11.0463	0.0868364	0.0969407	0.084023	0.0730025	0.0663512	0.0695308	0.0108475	0.0892667	0.0696282	0.780002	-0.358451
ENSMUSG00000075273	Ttc30b	0.289406	0.223299	0.36402	0.250139	0.214594	0.240458	0.83266	0.807967	1.3023	1.0393	1.13206	1.04501	0.257922	0.216529	0.218458	0.19399	0.159354	0.187059	0.0413337	0.23097	0.180134	0.779905	-0.358629
ENSMUSG00000002379	Ndufa11	92.5602	99.2163	101.713	99.5754	74.517	88.9335	42.4219	46.0596	45.0321	74.3199	84.9912	67.592	0.685722	0.682951	0.693127	0.572617	0.467167	0.568173	0.0119076	0.687267	0.535986	0.77988	-0.358676
ENSMUSG00000037815	Ctnna1	2.35595	2.73765	2.55287	2.59941	1.98417	2.45841	7.75141	7.23296	7.16528	10.4989	9.41816	8.31517	0.233092	0.274572	0.262691	0.198454	0.174014	0.228189	0.0469934	0.256785	0.200219	0.779715	-0.358982
ENSMUSG00000039323	Igfbp2	153.521	201.715	213.779	111.883	100.341	111.982	81.1515	126.646	114.065	99.2036	131.345	97.5766	0.654192	0.614309	0.652076	0.530034	0.43309	0.53437	0.0165165	0.640192	0.499164	0.77971	-0.358991
ENSMUSG00000024847	Aip	2.07106	3.0324	2.44886	3.06589	1.77288	2.63427	3.16082	3.98449	3.41129	5.09721	4.49473	5.78279	0.395854	0.432157	0.417884	0.375579	0.282864	0.312968	0.0353538	0.415298	0.323803	0.779689	-0.35903
ENSMUSG00000035757	Selenoo	6.30815	7.02946	6.91165	5.60445	4.26547	4.96348	12.5009	13.5971	14.0406	15.0533	15.4402	11.7707	0.335379	0.340797	0.329877	0.2713	0.216459	0.296607	0.0363408	0.335351	0.261455	0.779647	-0.359106
ENSMUSG00000053253	Ndfip2	1.89018	2.11688	2.10375	2.34927	1.75307	1.98826	8.95658	8.80462	8.04051	12.1605	11.3473	11.0142	0.174263	0.193826	0.207383	0.16191	0.133818	0.152914	0.029059	0.191824	0.149547	0.779606	-0.359183
ENSMUSG00000002052	Supt6	1.93088	2.52775	2.54341	2.55885	1.85872	2.0098	6.59007	7.60374	7.09147	9.47948	8.63443	8.72548	0.226604	0.249494	0.26398	0.212558	0.177136	0.187214	0.0229421	0.246693	0.192303	0.779525	-0.359334
ENSMUSG00000054469	Lclat1	0.691862	0.763683	0.694947	0.618586	0.515026	0.628061	2.51989	2.1638	2.17226	2.99875	2.15693	2.57084	0.215415	0.260867	0.242378	0.171006	0.192752	0.196336	0.0264161	0.239553	0.186698	0.779359	-0.359639
ENSMUSG00000007836	Hnrnpa0	1.98967	2.29105	2.93107	2.14646	1.8224	2.07799	4.49198	5.60596	5.62045	5.96439	6.86602	5.98154	0.306969	0.290116	0.342754	0.26464	0.209751	0.25783	0.0407281	0.31328	0.244074	0.779091	-0.360136
ENSMUSG00000029455	Aldh2	342.164	368.636	399.949	265.728	164.914	207.756	220.118	209.44	173.949	231.976	191.264	194.416	0.608527	0.637694	0.696899	0.533908	0.46301	0.516584	0.0130766	0.647707	0.504501	0.778903	-0.360484
ENSMUSG00000060407	Cyp2a12	108.93	122.529	122.037	102.631	65.5833	85.5563	71.8882	65.1409	55.4031	85.2028	81.8027	78.3754	0.602428	0.652896	0.687764	0.546393	0.444976	0.521902	0.0219156	0.647696	0.504424	0.778797	-0.36068
ENSMUSG00000022875	Kng1	459.708	511.784	547.075	314.992	231.656	287.932	109.33	114.427	98.6268	166.877	147.917	147.404	0.807868	0.817271	0.847256	0.653688	0.610306	0.661403	0.000779905	0.824132	0.641799	0.778757	-0.360754
ENSMUSG00000022219	Cideb	33.4445	39.2738	41.4321	34.8774	18.848	26.942	42.0165	42.5289	37.6349	55.6787	35.1473	41.672	0.443203	0.480104	0.524013	0.385147	0.349067	0.392661	0.0166404	0.48244	0.375625	0.778594	-0.361056
ENSMUSG00000019726	Lyst	0.0723515	0.0848537	0.0756405	0.0574643	0.0759333	0.0646006	0.273901	0.359711	0.332165	0.337607	0.428707	0.339787	0.208956	0.190869	0.185482	0.145453	0.15047	0.159749	0.0063289	0.195102	0.151891	0.778519	-0.361196
ENSMUSG00000024081	Cebpz	0.813955	1.21028	1.33316	1.44675	1.09278	1.0372	1.55576	2.00885	1.97718	3.15762	2.7866	2.69906	0.343482	0.375965	0.402727	0.314212	0.281689	0.277603	0.0160133	0.374058	0.291168	0.778403	-0.36141
ENSMUSG00000031242	2610002M06Rik	0.379846	0.54485	0.416023	0.375208	0.333446	0.315825	1.32568	1.42224	1.24957	1.54902	1.22583	1.49378	0.222714	0.276982	0.249774	0.194991	0.213846	0.174527	0.0458456	0.249824	0.194455	0.778369	-0.361475
ENSMUSG00000062908	Acadm	45.1383	47.9557	49.8187	55.0372	32.3971	42.1878	147.529	154.089	165.408	233.114	161.683	180.748	0.234281	0.237352	0.231471	0.191001	0.166927	0.189238	0.00280336	0.234368	0.182388	0.778213	-0.361762
ENSMUSG00000020733	Slc9a3r1	6.38502	9.22225	10.2209	10.2962	5.88648	7.70183	15.3275	17.7476	19.2287	26.287	19.9282	22.4388	0.294071	0.341947	0.347065	0.281447	0.228029	0.25553	0.0335482	0.327694	0.255002	0.77817	-0.361843
ENSMUSG00000028962	Slc4a2	1.26615	1.30853	1.19607	0.855203	0.789046	0.947475	2.35007	1.80409	1.84009	2.31029	1.92918	1.7951	0.350131	0.420396	0.393941	0.270164	0.290279	0.345469	0.0472784	0.388156	0.301971	0.777963	-0.362226
ENSMUSG00000004096	Cwc15	11.8566	10.9997	11.8472	13.8725	9.42233	11.8111	21.2931	26.9175	23.6576	37.8848	29.5071	34.7993	0.357669	0.290098	0.333679	0.26803	0.242036	0.253401	0.0264428	0.327149	0.254489	0.7779	-0.362343
ENSMUSG00000028393	Alad	36.2979	46.6784	48.982	52.7285	37.5309	44.9225	28.0749	35.3015	28.7455	54.507	52.1616	52.4362	0.56387	0.569389	0.630176	0.491708	0.418439	0.461412	0.0121873	0.587811	0.457186	0.777777	-0.362571
ENSMUSG00000028426	Rad23b	5.24097	6.02014	6.34908	6.61515	4.27207	6.07246	29.6909	32.7503	35.8264	45.4843	39.2401	40.8963	0.150034	0.155277	0.150539	0.126972	0.0981811	0.129287	0.0290375	0.15195	0.118147	0.777536	-0.363018
ENSMUSG00000022574	Naprt	33.8017	31.4003	30.4737	32.3997	24.4406	30.7212	31.4274	25.866	22.8509	39.1691	38.7176	40.1205	0.5182	0.548321	0.571476	0.452707	0.386974	0.433659	0.00813162	0.545999	0.424447	0.777377	-0.363313
ENSMUSG00000020534	Shmt1	13.2042	16.3589	16.8064	11.023	7.90697	11.1831	14.4456	17.4598	16.6083	16.3309	17.8717	14.9122	0.477551	0.483723	0.502964	0.402977	0.306725	0.428549	0.0454954	0.48808	0.379417	0.777367	-0.363333
ENSMUSG00000059923	Grb2	1.94445	2.16154	2.13212	2.46758	1.80259	1.98467	4.5632	4.56003	4.76104	6.63961	6.69855	6.29568	0.298794	0.321582	0.309309	0.270949	0.212041	0.239685	0.0194032	0.309895	0.240892	0.777332	-0.363397
ENSMUSG00000020865	Abcc3	20.3353	32.4498	29.098	18.6759	10.2708	14.7684	11.7065	13.1544	13.0757	14.8415	10.8316	12.6426	0.634648	0.711554	0.689955	0.5572	0.486714	0.538776	0.0083178	0.678719	0.527563	0.777292	-0.363471
ENSMUSG00000079111	Kdelr2	12.9645	13.2908	13.3175	14.1125	11.7135	13.1929	26.2124	33.0768	27.4116	50.1181	34.2765	37.5946	0.330922	0.286639	0.326977	0.219717	0.254697	0.259767	0.0207959	0.314846	0.244727	0.77729	-0.363475
ENSMUSG00000025246	Tbl1x	0.316538	0.419802	0.444388	0.365067	0.198087	0.247636	1.36403	1.51632	1.69246	1.82043	1.07177	1.36556	0.188352	0.216826	0.207964	0.167041	0.155992	0.153506	0.00832822	0.204381	0.158846	0.777207	-0.363629
ENSMUSG00000023861	Mpc1	90.8148	105.781	102.852	105.623	63.6354	81.7772	277.939	340.408	328.828	418.606	320.425	340.839	0.246275	0.237077	0.23826	0.201482	0.165691	0.193502	0.00878367	0.240537	0.186892	0.776976	-0.364058
ENSMUSG00000027236	Eif3j1	8.75454	9.23119	9.36524	12.7435	8.39558	10.3361	19.5292	19.5351	18.5064	33.0524	33.0038	27.9779	0.309526	0.320903	0.336014	0.278268	0.202795	0.269773	0.0456226	0.322148	0.250279	0.776907	-0.364186
ENSMUSG00000032386	Trip4	0.854653	0.95572	0.907686	0.959991	0.828664	0.843397	4.04826	5.368	5.06157	6.68595	6.61147	5.46224	0.174315	0.151133	0.15206	0.125556	0.111377	0.133753	0.0236216	0.159169	0.123562	0.776293	-0.365327
ENSMUSG00000068798	Rap1a	9.88051	9.87429	9.7529	9.33625	5.40117	6.13706	46.7166	49.9334	47.9004	52.1371	41.0755	42.2169	0.174576	0.165101	0.169165	0.151875	0.116212	0.126919	0.0254409	0.169614	0.131669	0.776286	-0.36534
ENSMUSG00000016256	Ctsz	50.0401	54.936	56.2245	43.9804	37.4714	42.4964	39.7212	41.9091	38.083	52.9249	56.375	45.5892	0.55748	0.567257	0.596183	0.453849	0.399285	0.482445	0.00894532	0.57364	0.445193	0.776084	-0.365714
ENSMUSG00000023829	Slc22a1	154.095	167.224	171.132	136.217	93.4772	112.57	194.618	212.811	170.348	234.564	192.242	184.613	0.441897	0.440023	0.501148	0.367379	0.327165	0.37879	0.0153989	0.461023	0.357778	0.776053	-0.365773
ENSMUSG00000030057	Cnbp	26.7836	30.9716	30.6439	28.7693	18.5277	23.7623	128.169	152.263	164.058	171.432	157.851	147.589	0.17285	0.169027	0.157389	0.143702	0.105045	0.138675	0.0455227	0.166422	0.129141	0.775985	-0.3659
ENSMUSG00000026727	Rsu1	2.0168	1.84445	1.93829	1.47041	1.02345	0.954653	5.90531	5.71111	6.26896	6.04383	4.05262	4.5711	0.254578	0.244118	0.236168	0.195683	0.201622	0.172764	0.0059261	0.244955	0.190023	0.775748	-0.366341
ENSMUSG00000022471	Xrcc6	3.38696	3.79609	3.44637	3.90081	2.57843	4.44667	5.50542	4.56003	3.754	7.87088	5.64018	7.44326	0.380883	0.454288	0.478638	0.331372	0.313731	0.373986	0.0461072	0.437937	0.339696	0.775675	-0.366476
ENSMUSG00000018659	Pnpo	16.1887	18.2525	19.2505	21.3835	12.5818	16.8392	30.173	29.7287	30.3747	46.3316	36.5339	40.268	0.349182	0.380409	0.387918	0.315786	0.256167	0.29487	0.0167013	0.372503	0.288941	0.775674	-0.366477
ENSMUSG00000028479	Gne	8.2119	7.84227	7.47896	9.84329	4.83662	7.04146	12.0243	9.27501	7.73998	16.0198	10.5904	12.6747	0.405803	0.458149	0.491424	0.380592	0.313516	0.357142	0.0330833	0.451792	0.350417	0.775615	-0.366588
ENSMUSG00000025481	Urah	116.803	122.037	123.204	129.379	88.4458	107.402	159.181	146.347	130.13	212.54	201.533	179.388	0.423224	0.454711	0.486331	0.378391	0.305008	0.374497	0.0271811	0.454755	0.352632	0.775432	-0.366928
ENSMUSG00000028398	Dmac1	12.2952	14.9878	12.7974	13.2945	11.7697	12.2023	19.8907	18.7825	19.5398	26.1679	30.6459	24.4775	0.382006	0.443817	0.39575	0.336891	0.277485	0.332672	0.026864	0.407191	0.315682	0.775269	-0.367232
ENSMUSG00000020775	Mrpl38	7.21707	7.81547	8.44337	7.12219	5.13045	5.98273	12.8186	14.3276	11.3674	15.7682	13.4507	14.2326	0.360211	0.352954	0.4262	0.311143	0.276111	0.29595	0.0283021	0.379788	0.294401	0.775172	-0.367412
ENSMUSG00000032869	Psmf1	1.67765	1.9427	2.3874	2.47434	1.25785	1.70833	4.6125	4.96955	5.68372	7.3413	5.15788	6.597	0.266711	0.281052	0.295796	0.252082	0.196057	0.205691	0.0302247	0.281186	0.217943	0.775085	-0.367574
ENSMUSG00000027088	Phospho2	1.36111	1.40678	1.4939	1.27097	0.921104	0.93312	5.30273	5.14664	4.80849	5.2958	4.76937	5.16733	0.204253	0.214664	0.237037	0.193546	0.161868	0.152959	0.0347976	0.218652	0.169458	0.775013	-0.367708
ENSMUSG00000079508	Apoo	9.05299	11.1605	9.82854	8.82245	5.81055	7.22091	19.3155	23.1045	17.4835	20.9052	19.8545	21.0604	0.319121	0.325711	0.359861	0.296776	0.226399	0.255325	0.0348422	0.334898	0.2595	0.774864	-0.367986
ENSMUSG00000062963	Ufc1	17.7352	21.8922	19.7138	24.7434	14.5924	20.2272	36.9603	39.8394	38.4943	63.0266	49.7367	52.0964	0.324253	0.354636	0.338678	0.281912	0.22684	0.279676	0.0188605	0.339189	0.262809	0.774816	-0.368074
ENSMUSG00000047631	Apof	151.794	155.318	153.668	175.695	111.685	151.808	80.894	80.3318	66.47	143.318	128.063	129.209	0.652349	0.659105	0.698054	0.550747	0.465843	0.540209	0.00757624	0.669836	0.518933	0.774716	-0.36826
ENSMUSG00000063623	C230062I16Rik	1.00388	0.915526	1.00696	1.32844	0.759333	1.1664	0.345116	0.50913	0.332165	1.21803	0.616267	0.83344	0.744168	0.64263	0.751954	0.521678	0.552001	0.583247	0.0152039	0.712917	0.552309	0.774716	-0.36826
ENSMUSG00000001751	Naglu	2.33334	2.38037	3.00671	1.68336	1.34699	1.90213	1.91731	2.21914	1.73991	2.08522	1.96937	2.199	0.548937	0.517527	0.633442	0.446683	0.406165	0.463806	0.0296695	0.566635	0.438885	0.774546	-0.368578
ENSMUSG00000026926	Pmpca	2.45091	2.47415	2.64742	3.39039	2.15915	3.17978	7.14335	8.16268	7.36564	13.2461	10.7311	11.8541	0.255456	0.232603	0.264397	0.203792	0.167503	0.211508	0.0268189	0.250818	0.194268	0.774535	-0.368597
ENSMUSG00000031751	Amfr	9.67702	10.5308	11.313	10.0292	6.95285	8.31553	21.3205	22.2689	22.872	30.9539	20.5512	25.0545	0.312187	0.321064	0.330935	0.244715	0.252794	0.249192	0.00025153	0.321395	0.2489	0.774437	-0.36878
ENSMUSG00000029623	Pdap1	4.89277	5.17161	6.05124	6.29403	5.2493	5.6705	9.1757	10.4206	8.94738	16.086	14.0871	14.1621	0.347783	0.33168	0.403453	0.281234	0.271473	0.285918	0.0212908	0.360972	0.279542	0.774414	-0.368822
ENSMUSG00000079477	Rab7	5.7429	6.69004	5.73922	6.30755	4.57581	6.11911	26.0809	26.5854	27.2007	37.9113	30.8334	32.517	0.180459	0.20105	0.174233	0.142644	0.129226	0.158378	0.0231933	0.185248	0.143416	0.774186	-0.369248
ENSMUSG00000069456	Rdh16	2.33334	2.63493	2.59542	3.20786	1.92474	2.92856	5.43968	6.71276	6.73294	12.2863	6.81243	9.34094	0.300184	0.28188	0.278229	0.207037	0.220294	0.238686	0.00476522	0.286764	0.222006	0.774175	-0.369269
ENSMUSG00000020128	Vps54	1.50129	1.28174	1.36153	1.11548	0.805553	1.01566	9.71802	9.14773	10.1917	11.247	8.45357	7.99461	0.133813	0.122896	0.117849	0.0902316	0.087001	0.112723	0.0394556	0.124853	0.0966518	0.774128	-0.369356
ENSMUSG00000018442	Derl2	18.9425	18.7259	19.7138	15.0387	9.98688	13.1032	29.5814	33.6247	27.7385	35.1575	26.1043	27.324	0.390376	0.357701	0.415445	0.299599	0.276713	0.324118	0.0153615	0.387841	0.300143	0.773882	-0.369814
ENSMUSG00000046959	Slc26a1	6.07301	6.79723	7.68224	5.47939	5.27571	5.35826	20.6686	18.2512	20.9106	21.6002	23.5052	20.4001	0.2271	0.271363	0.268677	0.202343	0.183306	0.208021	0.0232058	0.255713	0.19789	0.773874	-0.369829
ENSMUSG00000052681	Rap1b	2.70866	2.7957	2.38268	3.44447	2.41996	2.98239	12.4844	13.4366	14.4518	22.388	17.3827	20.8809	0.178282	0.172231	0.141535	0.133339	0.122204	0.124978	0.0350085	0.164016	0.12684	0.77334	-0.370825
ENSMUSG00000066319	Rtp3	2.85336	3.38075	4.01367	2.81913	1.38661	2.14259	7.75689	7.32151	9.16355	8.93004	5.19138	6.90473	0.268925	0.315891	0.304592	0.239943	0.210795	0.23682	0.0163904	0.296469	0.229186	0.773051	-0.371364
ENSMUSG00000025158	Rfng	0.655686	0.812809	0.992782	0.80788	0.465504	0.502449	2.60206	2.37409	3.27947	4.01819	1.90239	2.48109	0.20127	0.255047	0.232379	0.167399	0.19659	0.168407	0.04646	0.229565	0.177465	0.773051	-0.371364
ENSMUSG00000022706	Mrpl40	6.54329	7.16344	7.0913	7.48387	5.12055	7.65158	7.94862	9.20861	9.75934	14.1464	12.9818	12.29	0.451513	0.437541	0.420833	0.345991	0.282867	0.383699	0.0320971	0.436629	0.337519	0.77301	-0.37144
ENSMUSG00000034424	Gcsh	13.3941	15.2647	15.2416	12.9666	7.43486	10.4976	40.5812	41.3059	41.7316	47.4504	33.7741	39.0178	0.248152	0.269835	0.267522	0.214619	0.180419	0.212007	0.0101155	0.261836	0.202348	0.772804	-0.371826
ENSMUSG00000050043	Tmx2	5.67055	5.97548	5.81959	8.20049	5.06112	6.31291	15.7712	15.8218	17.7366	28.8224	24.1885	23.3812	0.264463	0.274139	0.247052	0.221498	0.173032	0.212598	0.0242961	0.261885	0.202376	0.772768	-0.371893
ENSMUSG00000040269	Mrps28	10.5543	11.9778	13.3931	14.5587	11.9644	12.8699	5.76836	5.55062	4.88231	12.8688	11.7694	10.1487	0.646604	0.683335	0.732848	0.530807	0.50411	0.559107	0.00617938	0.687596	0.531342	0.772753	-0.371921
ENSMUSG00000041058	Wwp1	0.859175	0.808343	0.770588	0.81126	0.488614	0.710607	6.3819	6.85111	7.09147	8.31441	5.95501	7.73176	0.118653	0.105535	0.0980135	0.0888987	0.0758291	0.0841715	0.0267164	0.107401	0.0829664	0.772495	-0.372402
ENSMUSG00000020277	Pfkl	0.854653	1.20135	1.0826	1.0276	0.633878	0.868519	0.854572	0.968453	0.838322	1.27761	1.02488	1.19246	0.500023	0.553668	0.563585	0.445772	0.382141	0.421411	0.0105847	0.539092	0.416441	0.772486	-0.372419
ENSMUSG00000112129	Pbld1	7.8818	9.74031	8.03208	7.93345	5.06772	7.12401	28.4529	27.1001	27.5012	35.74	25.2133	28.9717	0.216922	0.264392	0.226044	0.181654	0.167356	0.197365	0.033868	0.235786	0.182125	0.772416	-0.372551
ENSMUSG00000015750	Aph1a	3.49548	3.32269	3.70166	4.20841	3.82968	3.99088	11.3943	13.1046	14.262	20.3557	20.799	19.5089	0.234757	0.202267	0.206063	0.171323	0.155497	0.169826	0.0129414	0.214363	0.165549	0.772284	-0.372797
ENSMUSG00000030004	Nat8	8.24355	11.8483	14.8114	7.76443	4.95217	6.51389	4.8864	7.74209	7.92452	7.4406	7.52917	5.38531	0.627843	0.604801	0.651453	0.510649	0.396766	0.547423	0.0389865	0.628032	0.484946	0.772167	-0.373015
ENSMUSG00000015337	Endog	10.7804	13.5766	12.4098	10.543	7.32922	9.74751	8.34304	10.5036	9.24791	11.6905	11.3473	12.0849	0.563727	0.563808	0.572996	0.474195	0.392429	0.44647	0.00594257	0.566844	0.437698	0.772167	-0.373016
ENSMUSG00000024987	Cyp26a1	6.55234	4.95724	4.08932	7.47035	3.1958	5.25418	8.31565	5.78858	4.9983	12.657	6.9196	9.48198	0.440701	0.461318	0.449988	0.371155	0.315934	0.35655	0.00425192	0.450669	0.34788	0.771919	-0.373479
ENSMUSG00000035151	Elmod2	0.312016	0.308153	0.288379	0.321124	0.32024	0.305058	1.04083	1.20642	0.933227	1.56888	1.41339	1.57071	0.230638	0.203459	0.236066	0.169906	0.184722	0.162631	0.0131845	0.223387	0.17242	0.771841	-0.373624
ENSMUSG00000032679	Cd59a	8.84498	9.53934	11.1664	7.42303	5.73131	6.36675	28.672	29.7398	30.3325	29.6896	25.709	26.3495	0.235759	0.24286	0.269078	0.200014	0.182292	0.194605	0.0075437	0.249232	0.192303	0.771583	-0.374107
ENSMUSG00000021156	Zmynd11	0.637598	0.652033	0.633489	0.611825	0.495217	0.545516	3.36351	3.29827	3.50092	4.8589	3.18851	3.91717	0.159355	0.165059	0.153224	0.111836	0.134434	0.122239	0.00784167	0.159213	0.122836	0.771525	-0.374216
ENSMUSG00000026365	Cfh	86.8083	87.8503	82.7838	80.8759	38.3661	62.842	111.461	107.321	112.699	137.79	96.9414	112.559	0.437829	0.450119	0.423484	0.36986	0.283548	0.358276	0.023734	0.437144	0.337228	0.771434	-0.374385
ENSMUSG00000029017	Pmpcb	37.6545	39.6803	35.1539	30.1518	27.1412	25.9658	63.5725	60.1603	42.9179	67.1971	53.3406	62.5272	0.37198	0.397436	0.450277	0.30973	0.337234	0.293422	0.0242034	0.406565	0.313462	0.771002	-0.375194
ENSMUSG00000054021	Sirt5	2.72675	2.70192	2.13212	1.8828	1.28426	1.60425	5.08909	5.39013	4.82431	5.7989	4.46793	3.84665	0.348875	0.333898	0.306496	0.245102	0.223265	0.294309	0.0363791	0.329756	0.254225	0.770949	-0.375293
ENSMUSG00000039427	Alg1	1.59173	2.28212	1.80592	2.09237	1.5946	2.19283	0.964133	2.23021	1.08613	2.60818	2.25741	2.26311	0.622777	0.505752	0.624443	0.445133	0.413965	0.492114	0.0419294	0.584324	0.450404	0.770813	-0.375547
ENSMUSG00000027808	Serp1	11.635	11.9465	11.2893	12.0303	8.14797	9.53218	56.6099	67.0834	61.3135	79.854	62.6114	68.8678	0.170489	0.151164	0.155494	0.130929	0.115151	0.121584	0.00799039	0.159049	0.122554	0.770543	-0.376052
ENSMUSG00000033022	Cdo1	124.142	126.477	118.803	90.0566	56.7981	72.3634	556.831	612.4	574.172	528.13	420.059	445.974	0.182301	0.171174	0.171439	0.145679	0.119109	0.139607	0.0104381	0.174971	0.134798	0.770402	-0.376317
ENSMUSG00000022912	Pros1	3.57688	3.15298	3.61656	2.97124	1.94455	2.63068	6.80919	6.94519	6.5484	8.42694	6.20286	6.74445	0.344392	0.312233	0.355787	0.260677	0.238671	0.280602	0.0121166	0.337471	0.259983	0.770388	-0.376343
ENSMUSG00000006021	Kptn	1.35207	2.25532	2.49141	2.19716	0.98053	1.57195	1.96661	2.83342	2.21971	3.97847	1.92248	2.69265	0.407412	0.443199	0.528836	0.355779	0.337763	0.368604	0.0464183	0.459815	0.354049	0.76998	-0.377107
ENSMUSG00000025204	Ndufb8	83.9188	92.4726	90.3148	83.2218	64.847	72.3383	94.2166	110.835	91.9413	124.365	146.718	114.54	0.471095	0.45484	0.495538	0.400901	0.306511	0.387087	0.0263888	0.473825	0.364833	0.769975	-0.377117
ENSMUSG00000075705	Msrb1	72.5189	81.129	81.8525	73.125	49.1123	58.9588	175.078	170.641	176.849	229.891	171.932	173.554	0.292891	0.322234	0.316397	0.241324	0.222183	0.253572	0.00504297	0.310508	0.239027	0.769793	-0.377458
ENSMUSG00000028163	Nfkb1	0.34367	0.50019	0.477481	0.40225	0.290527	0.287114	1.19969	1.65467	1.49738	2.11832	1.26603	1.22452	0.222677	0.232122	0.241779	0.159587	0.186648	0.189937	0.00849997	0.232193	0.178724	0.769722	-0.37759
ENSMUSG00000064351	mt-Co1	3149.68	3589.95	3475.54	2945.5	2370.69	2523.86	5087.9	5688.78	5881.74	6863.22	6238.17	5828.27	0.382355	0.386901	0.371426	0.300294	0.275378	0.302182	0.000859781	0.380228	0.292618	0.769587	-0.377844
ENSMUSG00000021476	Habp4	3.65375	4.12657	4.55261	3.8163	3.14958	3.7576	12.2215	13.7465	14.4044	18.5883	14.7971	15.643	0.230154	0.230882	0.240155	0.170336	0.175497	0.193684	0.00227846	0.23373	0.179839	0.76943	-0.378139
ENSMUSG00000001053	N4bp3	0.180879	0.254561	0.245832	0.26366	0.214594	0.258402	0.33416	0.403983	0.442887	0.754651	0.515788	0.634697	0.351195	0.386551	0.35694	0.258918	0.293811	0.289332	0.00556462	0.364895	0.280687	0.769226	-0.37852
ENSMUSG00000020614	Fam20a	1.36564	1.83552	1.683	1.50083	1.06307	1.36379	2.35555	2.13613	2.48333	3.13776	2.2909	3.0645	0.366989	0.462155	0.403953	0.323553	0.316958	0.307973	0.0277743	0.411032	0.316161	0.769188	-0.378592
ENSMUSG00000078566	Bnip3	17.6266	17.3995	15.2983	17.5604	12.7436	15.0017	86.4816	64.3108	61.6562	91.4518	85.0515	81.4656	0.169311	0.212941	0.198797	0.161086	0.130309	0.155511	0.0487542	0.193683	0.148969	0.769138	-0.378686
ENSMUSG00000032314	Etfa	76.4937	85.7067	72.9364	52.3026	39.9871	47.4778	82.4553	88.5941	73.0817	70.0039	84.6496	76.2021	0.481247	0.491717	0.499502	0.427636	0.320829	0.383877	0.0226526	0.490822	0.377447	0.76901	-0.378925
ENSMUSG00000027706	Sec62	23.9619	22.4416	22.035	15.7891	12.43	13.785	85.6435	94.7645	88.9782	73.6977	80.3089	73.8172	0.21862	0.191471	0.19849	0.176441	0.134032	0.15736	0.03328	0.20286	0.155944	0.768726	-0.379458
ENSMUSG00000035237	Lcat	64.5059	77.7885	83.3937	65.5329	49.36	60.1898	48.8531	50.0109	45.6121	69.4412	65.9941	62.976	0.569041	0.608676	0.646434	0.485522	0.427899	0.488689	0.00919334	0.60805	0.46737	0.768637	-0.379625
ENSMUSG00000029642	Polr1d	8.68671	11.0667	9.94673	12.5847	9.08889	10.6627	27.5161	28.1571	27.7806	42.5716	44.9808	40.6847	0.239945	0.282143	0.263648	0.228164	0.168096	0.207658	0.0475344	0.261912	0.201306	0.768601	-0.379693
ENSMUSG00000061740	Cyp2d22	10.5724	12.402	13.9179	7.53796	5.32524	6.20525	15.4754	16.1649	16.7348	14.9805	12.5598	10.9309	0.405883	0.43414	0.45405	0.334746	0.297748	0.362115	0.0128134	0.431358	0.331536	0.768587	-0.379719
ENSMUSG00000032418	Me1	9.99808	11.7857	13.1709	10.0833	4.94557	7.51161	40.8058	46.4193	46.8722	46.2787	32.488	38.1651	0.196797	0.202486	0.219357	0.178902	0.132116	0.164452	0.0362639	0.206214	0.15849	0.768571	-0.379749
ENSMUSG00000021687	Scamp1	0.714472	0.723489	0.595669	0.665909	0.709811	0.735729	3.56072	4.18372	3.46928	5.77242	5.13779	4.94294	0.16712	0.147434	0.146538	0.103429	0.121385	0.12956	0.0254218	0.153697	0.118125	0.768553	-0.379782
ENSMUSG00000029810	Tmem176b	43.2436	49.2866	50.4002	39.647	27.3789	34.7479	31.2522	35.0857	30.2851	47.0995	36.0985	36.6906	0.580484	0.584156	0.624652	0.457044	0.431317	0.486403	0.00290872	0.596431	0.458255	0.768329	-0.380205
ENSMUSG00000025261	Huwe1	0.416021	0.54485	0.430205	0.361687	0.280623	0.326592	1.2216	1.3835	1.38666	1.46296	1.19234	1.26298	0.25404	0.282547	0.236785	0.198222	0.190516	0.205459	0.0130633	0.25779	0.198066	0.76832	-0.38022
ENSMUSG00000034850	Tmem127	0.560724	0.652033	0.775315	0.632107	0.508423	0.592172	2.12	2.58439	2.25662	2.98551	2.47846	2.95551	0.209169	0.201468	0.255717	0.17473	0.170218	0.166918	0.0394706	0.222118	0.170622	0.768161	-0.380519
ENSMUSG00000034974	Dapk3	2.67249	4.1221	6.18361	4.13743	4.31499	4.04113	1.1723	2.62866	1.79791	3.09804	4.73588	3.31453	0.695094	0.610613	0.774741	0.571826	0.476749	0.54939	0.0439768	0.693483	0.532655	0.768087	-0.380658
ENSMUSG00000069045	Ddx3y	2.07559	2.23746	2.57651	2.66364	1.93135	2.07081	9.4003	10.1549	9.33227	13.3322	12.6603	12.2259	0.180865	0.180551	0.216354	0.166521	0.13236	0.144845	0.0450363	0.19259	0.147909	0.767998	-0.380826
ENSMUSG00000010045	Tmem115	1.65956	1.84892	1.84374	1.46027	1.15881	1.22023	2.72806	2.67846	2.88931	3.36945	2.70621	2.84011	0.378238	0.408385	0.389545	0.30235	0.299819	0.300525	0.00049571	0.392056	0.300898	0.767487	-0.381785
ENSMUSG00000022016	Akap11	0.316538	0.267959	0.245832	0.314363	0.247609	0.215335	1.50646	1.32816	1.46047	2.03888	1.8421	1.57071	0.173636	0.167881	0.144073	0.133587	0.118489	0.120565	0.021054	0.161863	0.124214	0.7674	-0.381949
ENSMUSG00000068290	Ddrgk1	29.6506	32.9098	38.3308	27.4341	21.9381	22.9153	29.91	39.0702	32.0882	39.6523	38.0478	38.0882	0.497822	0.457208	0.544325	0.408937	0.365721	0.375639	0.0148183	0.499785	0.383432	0.767195	-0.382335
ENSMUSG00000031521	Aga	4.86112	4.83666	5.7345	4.44503	3.23872	4.35695	3.31969	4.49916	3.78036	5.81214	4.52822	5.00705	0.59421	0.518076	0.602689	0.433358	0.416988	0.465287	0.0119026	0.571658	0.438544	0.767144	-0.38243
ENSMUSG00000044408	Sptssa	5.14148	5.4619	4.73699	3.95151	2.44307	3.19414	32.1341	33.0215	32.4309	29.3851	23.8669	28.4203	0.137932	0.141929	0.127448	0.118534	0.0928571	0.101034	0.0221989	0.13577	0.104142	0.767048	-0.382611
ENSMUSG00000026750	Psmb7	31.0976	32.7848	32.4309	36.5202	22.5159	29.0739	28.5844	27.9302	22.6611	40.1355	38.6172	40.0692	0.521055	0.539979	0.588668	0.476418	0.36831	0.420488	0.0260521	0.549901	0.421739	0.766936	-0.382822
ENSMUSG00000032076	Cadm1	1.58269	1.68368	1.93829	1.0952	1.01024	1.10898	1.04083	1.26176	1.01759	1.11874	1.19234	1.35274	0.603271	0.571623	0.655741	0.494684	0.458662	0.45049	0.00710838	0.610211	0.467946	0.766858	-0.382969
ENSMUSG00000002763	Pex6	7.95867	9.23565	8.76012	8.79203	6.58639	8.49857	10.1289	10.1217	9.1161	13.6565	15.6679	13.2132	0.440008	0.477113	0.490043	0.391652	0.29596	0.391426	0.0360049	0.469055	0.35968	0.766818	-0.383045
ENSMUSG00000020664	Dld	8.95803	9.94574	9.5638	10.6038	6.79768	8.69955	22.2737	22.6563	21.2322	30.4178	29.0248	27.0035	0.286825	0.305065	0.310553	0.258494	0.18976	0.243664	0.0335947	0.300814	0.23064	0.766717	-0.383234
ENSMUSG00000015790	Surf1	7.95415	8.76226	9.8049	6.96332	4.45365	5.58795	7.02283	6.17596	6.61167	7.73187	6.54449	7.25093	0.531092	0.586566	0.597256	0.47385	0.404946	0.435237	0.009505	0.571638	0.438011	0.766238	-0.384135
ENSMUSG00000006356	Crip2	5.2681	7.77974	7.57351	9.00161	4.13341	6.84407	8.12939	8.83229	9.09501	16.503	8.88228	13.4184	0.393215	0.46832	0.45436	0.35294	0.317572	0.337771	0.0153088	0.438632	0.336094	0.766233	-0.384144
ENSMUSG00000022517	Mgrn1	0.601422	0.768149	0.78477	0.774077	0.458901	0.660362	2.56372	2.89983	3.14766	4.70664	2.57894	3.30171	0.190014	0.20942	0.199564	0.141236	0.151062	0.166671	0.00735057	0.199666	0.15299	0.766227	-0.384156
ENSMUSG00000041084	Ostc	11.2416	13.8445	12.9014	17.1311	10.0034	12.8232	30.2278	39.5295	32.336	57.7375	42.5693	49.4999	0.271082	0.259387	0.285194	0.228816	0.190277	0.205754	0.00912137	0.271888	0.208282	0.76606	-0.384471
ENSMUSG00000031232	Magt1	3.67184	3.7291	3.74421	2.85969	1.98417	2.16053	13.7334	13.5971	12.849	14.0736	9.58563	11.4374	0.210962	0.215229	0.225647	0.16888	0.171496	0.158887	0.0009401	0.217279	0.166421	0.765931	-0.384713
ENSMUSG00000002326	Gmpr2	1.61887	1.66135	1.54118	1.36224	1.03665	1.54324	2.83762	2.28002	2.16171	3.64086	2.48516	2.82729	0.363261	0.421516	0.416209	0.272279	0.294352	0.353101	0.0369946	0.400329	0.306578	0.765815	-0.384933
ENSMUSG00000115987	Vps28	12.1325	14.0053	13.9888	16.6951	11.1061	13.0386	10.0686	14.1228	10.6873	20.0843	20.8727	17.1048	0.546481	0.497911	0.566896	0.453924	0.347295	0.432552	0.0307416	0.537096	0.411257	0.765705	-0.385139
ENSMUSG00000026922	Agpat2	18.6124	26.0367	29.1263	21.8297	13.1893	17.4134	64.4928	86.8287	85.4562	112.079	52.8918	79.3114	0.223962	0.230688	0.254195	0.163019	0.199593	0.180031	0.0166661	0.236282	0.180881	0.76553	-0.385469
ENSMUSG00000004837	Grap	0.257752	0.312619	0.184374	0.179153	0.184881	0.168679	0.712144	0.879909	0.622151	0.774511	0.783731	0.673163	0.265753	0.262148	0.228603	0.187858	0.190872	0.200369	0.00888361	0.252168	0.193033	0.765495	-0.385536
ENSMUSG00000051615	Rap2a	0.447675	0.52252	0.529484	0.547601	0.217896	0.344537	2.28434	2.82235	2.55187	3.30987	1.89569	2.27593	0.163863	0.156215	0.171835	0.141958	0.103093	0.131479	0.0366422	0.163971	0.12551	0.765441	-0.385637
ENSMUSG00000023186	Vwa5a	0.5969	0.652033	0.515301	0.564502	0.340049	0.541927	3.63193	4.10624	3.72763	4.64706	3.56363	4.36594	0.14115	0.137031	0.121449	0.108317	0.0871099	0.11042	0.0307989	0.13321	0.101949	0.765324	-0.385857
ENSMUSG00000020397	Med7	2.10272	2.98328	2.6616	2.86645	1.84881	2.58043	4.37147	5.48975	5.44646	6.78524	6.72535	7.47532	0.324785	0.352091	0.328266	0.296989	0.215626	0.256613	0.0346893	0.335047	0.256409	0.765293	-0.385916
ENSMUSG00000028064	Sema4a	2.23385	2.80464	2.33067	1.52449	1.68374	1.9775	3.12248	3.99003	4.37615	3.91889	4.44114	3.73766	0.417049	0.412771	0.347508	0.280063	0.274902	0.346009	0.0454743	0.392443	0.300325	0.76527	-0.385958
ENSMUSG00000032383	Ppib	150.035	175.276	165.412	154.596	112.114	134.832	124.296	144.161	116.885	194.588	166.298	170.631	0.546911	0.548703	0.585949	0.442735	0.40269	0.441403	0.00197651	0.560521	0.428943	0.765257	-0.385983
ENSMUSG00000035031	C8a	102.712	101.373	95.0518	63.9408	45.9496	57.1213	140.046	125.124	134.611	134.063	93.2706	116.047	0.423105	0.447569	0.413875	0.322927	0.33005	0.32986	0.000621521	0.428183	0.327612	0.765122	-0.386239
ENSMUSG00000071072	Ptges3	18.6486	17.2476	16.5795	18.6117	12.5983	15.9276	52.7972	55.8216	51.802	72.195	68.1176	61.8541	0.261017	0.236045	0.242455	0.204959	0.156082	0.204774	0.0318482	0.246506	0.188605	0.765114	-0.386254
ENSMUSG00000005951	Shpk	1.19832	1.23708	1.22916	0.834922	0.614069	0.882875	2.62398	2.37963	2.84713	2.39635	2.41148	2.37851	0.313508	0.342045	0.301538	0.258388	0.202961	0.270705	0.0355619	0.319031	0.244018	0.764874	-0.386706
ENSMUSG00000031950	Gabarapl2	20.8146	21.7895	22.1579	15.8737	10.2807	13.4908	42.7396	41.9423	39.5119	40.2547	34.8928	35.325	0.32751	0.341894	0.3593	0.28281	0.227583	0.27636	0.0149476	0.342901	0.262251	0.764801	-0.386844
ENSMUSG00000073838	Tufm	9.25648	10.3075	11.261	10.8912	6.36189	9.16611	10.6657	9.85609	8.73648	14.0934	13.022	13.053	0.464631	0.511194	0.563121	0.435915	0.328205	0.412533	0.0495203	0.512982	0.392218	0.764584	-0.387252
ENSMUSG00000027495	Fam210b	2.81719	3.32716	3.23836	2.79209	1.53847	2.35792	9.47699	10.3043	10.081	13.6698	6.4574	10.3475	0.229148	0.244079	0.243133	0.169609	0.192408	0.185584	0.00247718	0.238786	0.182534	0.764424	-0.387556
ENSMUSG00000061136	Prpf40a	2.66344	2.2062	2.14157	3.29236	2.44967	2.14259	3.98253	2.56225	2.6626	5.64003	4.96363	4.96859	0.40076	0.462666	0.445774	0.368587	0.330443	0.301299	0.0185444	0.4364	0.333443	0.764077	-0.388211
ENSMUSG00000038845	Phb	25.9923	28.2786	29.4053	33.4172	19.7196	26.1417	12.7912	18.8655	14.1724	28.4053	26.0306	24.6827	0.67019	0.599834	0.674778	0.540534	0.431027	0.514354	0.0202287	0.648267	0.495305	0.764044	-0.388271
ENSMUSG00000029625	Cpsf4	0.610466	0.884265	1.04951	0.703092	0.676797	0.803919	2.0433	2.47371	3.43765	3.13776	3.2421	3.21836	0.230037	0.263333	0.233892	0.183056	0.172701	0.199866	0.0121855	0.242421	0.185208	0.763993	-0.388369
ENSMUSG00000033916	Chmp2a	36.8722	34.3881	34.6906	44.1359	30.2116	38.3548	35.1744	27.8029	25.118	49.2774	58.0496	48.487	0.511782	0.552943	0.580027	0.47248	0.342297	0.441663	0.042329	0.548251	0.418813	0.763908	-0.388528
ENSMUSG00000036932	Aifm1	16.6409	19.3645	19.2458	12.1452	8.55075	11.0467	18.6856	20.8134	14.5362	18.3566	15.467	15.9636	0.47106	0.481968	0.569706	0.398181	0.356019	0.408981	0.0270496	0.507578	0.387727	0.763877	-0.388589
ENSMUSG00000005683	Cs	4.89277	5.70753	5.84323	5.86811	3.99475	4.70867	9.90428	11.2562	12.1214	17.1253	13.089	12.7965	0.330659	0.336455	0.325263	0.255209	0.233834	0.268987	0.00188834	0.330792	0.252676	0.763853	-0.388634
ENSMUSG00000028932	Psmc2	9.65441	10.044	9.89945	13.6495	8.48472	11.2333	7.01188	7.5318	5.28829	12.7563	12.8411	13.0786	0.579278	0.571468	0.651806	0.516913	0.397861	0.46205	0.0296456	0.60085	0.458941	0.76382	-0.388696
ENSMUSG00000015714	Cers2	12.761	15.5818	16.2722	12.3683	8.07204	10.7883	53.1752	56.5023	63.955	67.7796	49.5626	51.404	0.193536	0.216161	0.202826	0.154319	0.140055	0.173467	0.0145734	0.204174	0.155947	0.763793	-0.388746
ENSMUSG00000031505	Naxd	8.38826	10.6603	10.1075	6.61515	5.33844	5.50541	13.3116	14.9806	11.6838	11.5184	13.3703	11.8733	0.386558	0.415754	0.463831	0.364802	0.285345	0.31679	0.0365458	0.422048	0.322312	0.763687	-0.388947
ENSMUSG00000020537	Drg2	1.85853	2.18833	2.32595	2.53181	1.96436	2.46918	4.36599	4.66518	4.30233	7.34792	7.65644	6.37261	0.298582	0.319301	0.350912	0.256263	0.204178	0.279262	0.0470348	0.322932	0.246568	0.763529	-0.389245
ENSMUSG00000007038	Neu1	3.0659	3.20211	3.15326	3.32279	2.5124	2.91779	3.78532	4.09517	3.68018	6.02397	5.66028	5.05193	0.447497	0.438808	0.461446	0.355501	0.307415	0.36611	0.00523691	0.44925	0.343009	0.763513	-0.389275
ENSMUSG00000022707	Gbe1	7.99485	9.60186	8.21645	6.5036	3.29815	4.86299	33.5365	35.8549	35.0039	31.9072	23.8267	25.0737	0.192502	0.211231	0.190106	0.169317	0.121591	0.162442	0.0455279	0.197946	0.151117	0.763424	-0.389443
ENSMUSG00000009291	Pttg1ip	12.9148	15.1084	14.7594	13.0579	10.1817	12.1808	28.2995	28.1515	28.7508	38.9903	30.5253	34.0044	0.313356	0.349247	0.339217	0.250881	0.250121	0.263738	0.00240156	0.33394	0.254913	0.763351	-0.389582
ENSMUSG00000036504	Phpt1	6.24484	6.19432	6.05124	5.89178	5.14035	5.74586	2.37199	4.02876	2.83659	4.64706	6.61817	4.91089	0.724726	0.605915	0.680846	0.559054	0.43716	0.539176	0.0363865	0.670496	0.511796	0.763311	-0.389658
ENSMUSG00000025155	Dus1l	11.106	13.8981	10.5802	12.4833	10.2642	9.80135	25.3359	30.3043	28.5873	36.402	40.975	34.1454	0.304759	0.31442	0.270127	0.255358	0.200319	0.223028	0.0282351	0.296435	0.226235	0.763185	-0.389895
ENSMUSG00000034341	Wbp2	4.16021	5.31899	5.55485	5.00953	3.77025	4.62253	21.5944	21.3336	25.814	31.0665	24.9052	28.3113	0.161533	0.199567	0.177082	0.13886	0.13148	0.140358	0.0202017	0.179394	0.1369	0.763123	-0.390013
ENSMUSG00000030674	Qprt	10.8663	12.9246	13.724	10.1509	5.75112	8.64571	18.0501	20.6474	20.067	21.2891	17.1684	18.6562	0.375783	0.38498	0.406144	0.322865	0.250927	0.31667	0.0203095	0.388969	0.296821	0.763096	-0.390064
ENSMUSG00000006373	Pgrmc1	227.365	232.2	229.612	139.03	99.1326	120.358	581.054	628.211	689.633	534.068	416.449	448.41	0.281246	0.269871	0.249783	0.206552	0.192273	0.211612	0.00428244	0.266967	0.203479	0.762189	-0.391779
ENSMUSG00000029020	Mfn2	1.28424	1.35319	1.62154	1.74421	1.30737	1.70833	4.80423	4.6209	4.98775	8.16877	7.48228	7.03295	0.21093	0.22651	0.245343	0.175952	0.14874	0.195432	0.0320703	0.227594	0.173375	0.761771	-0.39257
ENSMUSG00000025731	Mettl26	64.1984	69.9328	73.688	40.4548	30.3634	38.3369	70.7049	73.9898	63.4436	58.32	66.4027	53.3145	0.475885	0.485906	0.537353	0.409566	0.313781	0.41829	0.0364239	0.499714	0.380546	0.761527	-0.393033
ENSMUSG00000042790	Rnf214	0.714472	0.540384	0.543666	0.642248	0.462203	0.419904	2.76093	2.4239	2.57824	3.39593	2.87368	2.80164	0.20558	0.182298	0.174146	0.159044	0.138555	0.130342	0.0245257	0.187341	0.142647	0.761429	-0.393219
ENSMUSG00000035048	Anapc13	58.5641	60.8445	58.8105	36.4087	27.5242	29.5548	77.2512	97.6035	67.3241	64.4433	60.7023	68.1113	0.431204	0.384003	0.466252	0.361011	0.311972	0.30261	0.027115	0.427153	0.325198	0.761315	-0.393435
ENSMUSG00000021910	Nisch	1.70478	2.03649	2.20776	1.78815	1.53847	1.42121	6.11348	6.12616	6.90693	7.18905	7.37511	7.02013	0.218051	0.249489	0.24222	0.199188	0.172599	0.168363	0.0139715	0.236587	0.18005	0.761033	-0.393969
ENSMUSG00000042712	Tceal9	5.2274	5.45296	4.52898	5.92896	3.52925	5.21111	11.3614	10.2435	8.05106	17.1253	11.7359	12.7773	0.315116	0.347402	0.360013	0.257174	0.231197	0.289693	0.0194585	0.340843	0.259355	0.760921	-0.394182
ENSMUSG00000005054	Cstb	37.5505	41.4488	39.6829	39.4272	28.782	35.132	19.9674	23.6081	19.8034	37.6002	35.4085	31.3117	0.652849	0.637116	0.667093	0.51186	0.448384	0.528748	0.0038536	0.652353	0.496331	0.760832	-0.39435
ENSMUSG00000091896	Ube2d2a	3.8889	3.43434	3.1769	3.54926	3.13968	3.30181	19.4689	21.5163	21.2902	27.6507	27.7253	25.484	0.166492	0.137646	0.129844	0.113759	0.101723	0.114702	0.0438219	0.144661	0.110061	0.760825	-0.394364
ENSMUSG00000043923	Ccdc84	1.71383	1.71047	1.63573	1.05464	1.06967	0.728551	3.97705	3.89595	3.34802	4.13072	2.82679	2.39774	0.301154	0.305092	0.328212	0.203388	0.274523	0.23304	0.028769	0.311486	0.236984	0.760817	-0.394379
ENSMUSG00000051652	Lrrc3	1.39729	1.92037	1.80119	1.73069	1.41962	1.64014	2.36103	3.01604	2.6995	4.04467	3.6775	3.73766	0.371786	0.389022	0.400203	0.299668	0.278514	0.304983	0.00131715	0.387003	0.294388	0.760687	-0.394625
ENSMUSG00000018171	Vmp1	15.1396	16.4214	17.2413	14.1261	10.9707	12.7658	35.9194	34.6817	31.9248	42.095	32.6019	41.8708	0.296511	0.321339	0.350675	0.251259	0.25178	0.233649	0.00992731	0.322842	0.245563	0.76063	-0.394733
ENSMUSG00000019822	Smpd2	3.50453	3.43881	3.20999	4.30644	3.05054	3.65352	2.5692	1.61593	1.819	4.08439	4.32057	3.45557	0.576998	0.680313	0.638297	0.513232	0.413851	0.513922	0.027676	0.63187	0.480335	0.760181	-0.395586
ENSMUSG00000020390	Ube2b	12.1234	13.4113	11.0672	10.5295	7.43486	9.14457	43.0354	45.2406	38.3836	43.8889	48.6717	40.2808	0.219791	0.22866	0.223802	0.193491	0.132513	0.185018	0.0491659	0.224084	0.170341	0.760164	-0.395617
ENSMUSG00000040521	Tsfm	4.71189	5.54228	5.72504	6.10473	5.4771	5.63102	2.63493	3.51964	2.53078	5.84524	6.62487	5.28273	0.641351	0.611602	0.693455	0.510857	0.452579	0.515956	0.00771227	0.648802	0.493131	0.760064	-0.395808
ENSMUSG00000026617	Bpnt1	4.42701	4.71608	5.53121	4.86756	2.43977	3.37	14.0073	14.8035	15.7489	17.8137	12.2316	15.066	0.24015	0.241608	0.259925	0.214607	0.166295	0.182794	0.018814	0.247227	0.187899	0.760023	-0.395884
ENSMUSG00000073131	Vma21	1.74548	1.46484	1.5459	1.32506	1.09278	1.44992	5.77384	5.56169	5.22502	6.66609	5.21147	7.12271	0.232133	0.208473	0.228315	0.165816	0.17334	0.169134	0.00219299	0.222974	0.16943	0.759865	-0.396184
ENSMUSG00000019087	Atp6ap1	4.95608	5.53335	6.03233	6.26698	4.66164	6.03657	8.64433	8.64414	8.48867	13.7823	13.8526	12.5529	0.364407	0.390291	0.415421	0.312579	0.251787	0.324731	0.0254311	0.39004	0.296365	0.759834	-0.396244
ENSMUSG00000002205	Vrk3	1.41086	1.46484	1.40408	1.6428	1.41632	1.67603	2.47607	1.99778	2.22498	3.87917	4.13301	3.27606	0.362975	0.423044	0.386898	0.297503	0.255224	0.338448	0.0341153	0.390972	0.297058	0.759794	-0.396321
ENSMUSG00000030630	Fah	97.349	104.522	106.247	64.5729	43.4603	56.7516	91.494	86.8785	68.7266	74.8032	78.7415	69.6564	0.515502	0.54609	0.607216	0.4633	0.355644	0.448956	0.0364428	0.55627	0.422633	0.759763	-0.396378
ENSMUSG00000021786	Oxsm	0.718994	0.875333	1.04006	0.94309	0.782443	0.660362	6.48051	6.92859	7.65562	9.93624	7.71673	8.36005	0.0998671	0.112166	0.119606	0.0866864	0.0920611	0.0732075	0.0297805	0.110546	0.083985	0.759726	-0.396448
ENSMUSG00000031672	Got2	20.9729	26.9522	28.6536	30.4121	16.9893	23.4285	45.1609	54.9196	54.3011	86.9306	56.9377	65.1622	0.317129	0.3292	0.345412	0.259174	0.229811	0.264458	0.00421319	0.33058	0.251148	0.759717	-0.396466
ENSMUSG00000000171	Sdhd	30.0621	34.8079	35.8158	32.0245	24.0841	29.2748	103.677	110.26	118.667	131.74	146.531	122.862	0.224781	0.239942	0.231843	0.195553	0.14116	0.192425	0.0372278	0.232189	0.176379	0.759637	-0.396618
ENSMUSG00000025510	Cd151	4.37275	4.5687	4.87409	5.24953	3.09676	4.68713	4.55224	5.4178	5.2092	9.30075	5.96171	7.51378	0.489944	0.457487	0.483383	0.360785	0.341863	0.384162	0.00188788	0.476938	0.36227	0.759575	-0.396735
ENSMUSG00000021474	Sfxn1	2.16602	2.32231	2.32122	2.16336	1.49225	1.90931	9.73446	9.26395	9.59062	11.5316	10.3158	10.4757	0.182012	0.200437	0.194867	0.157968	0.126376	0.154163	0.0151574	0.192438	0.146169	0.759562	-0.39676
ENSMUSG00000009894	Snap47	3.8889	6.46674	6.93529	6.21966	3.29815	4.62612	6.9571	8.32316	10.1548	12.0943	9.19041	10.3539	0.358556	0.43724	0.405808	0.339613	0.264093	0.30882	0.0383362	0.400535	0.304175	0.759423	-0.397024
ENSMUSG00000073468	Sft2d1	5.21836	5.45296	5.52176	7.10191	4.41734	6.2842	8.31017	9.29162	9.83842	16.5295	13.5579	14.6365	0.38573	0.369828	0.359485	0.300528	0.245746	0.300382	0.010615	0.371681	0.282219	0.759303	-0.397251
ENSMUSG00000051716	Apon	76.6746	83.8086	85.209	99.0819	71.3278	87.0708	81.5076	69.9721	75.6652	136.188	130.407	125.715	0.484723	0.544988	0.529662	0.421141	0.353571	0.409195	0.0105096	0.519791	0.394636	0.75922	-0.39741
ENSMUSG00000074918	Inafm2	0.348192	0.406404	0.520029	0.510418	0.419284	0.437848	1.18873	1.47758	1.99299	2.89945	2.13014	2.01308	0.226551	0.215715	0.206934	0.149688	0.164462	0.178646	0.00669737	0.2164	0.164266	0.759083	-0.39767
ENSMUSG00000017760	Ctsa	13.6111	15.9704	17.0333	10.134	7.59663	8.27605	11.1916	11.3281	11.921	12.1075	11.0258	10.3859	0.548775	0.585027	0.588281	0.455634	0.407929	0.443471	0.00193125	0.574028	0.435678	0.758984	-0.397859
ENSMUSG00000000355	Mcts1	10.8527	10.0753	9.12414	9.86695	7.27309	8.40167	17.8529	17.3602	12.3534	21.2229	18.1933	21.0796	0.37807	0.367235	0.424822	0.317369	0.285596	0.284983	0.0103847	0.390042	0.295983	0.758847	-0.398119
ENSMUSG00000023175	Bsg	141.678	151.107	155.143	140.003	105.306	122.727	174.481	189.595	154.283	238.887	226.029	209.219	0.448123	0.443515	0.50139	0.369509	0.317824	0.369719	0.0115396	0.464343	0.352351	0.758815	-0.398179
ENSMUSG00000023942	Slc29a1	13.4076	14.4609	15.3267	9.60667	7.73529	9.08715	18.0337	18.6884	18.4378	20.8257	17.644	14.925	0.426434	0.436235	0.453929	0.315672	0.304788	0.37844	0.0121182	0.438866	0.332967	0.758698	-0.398402
ENSMUSG00000003585	Sec14l2	18.5898	24.1922	25.6469	21.8229	10.9608	15.9815	42.6574	47.587	51.3275	65.7474	34.9664	47.7112	0.303521	0.337037	0.333187	0.249204	0.238656	0.250915	0.00224559	0.324582	0.246259	0.758695	-0.398408
ENSMUSG00000025194	Abcc2	4.50388	5.35918	4.47225	4.24559	2.21857	3.09365	10.9341	13.2595	12.9808	15.6292	7.77702	12.4952	0.29174	0.287839	0.256244	0.213617	0.221955	0.198453	0.00695845	0.278608	0.211342	0.758564	-0.398657
ENSMUSG00000038422	Hdhd3	4.06525	7.69042	10.4809	8.79541	6.69204	7.88127	1.24351	2.4239	2.50442	4.78608	6.77224	4.72496	0.765762	0.76035	0.807135	0.647603	0.497022	0.625188	0.0187949	0.777749	0.589938	0.758519	-0.398742
ENSMUSG00000037894	H2az1	16.7449	20.021	18.7116	12.5475	9.37611	13.2539	39.9403	45.4952	43.6139	42.9622	37.4315	38.2805	0.295401	0.305589	0.300224	0.226042	0.200312	0.257185	0.0122164	0.300405	0.227846	0.758464	-0.398847
ENSMUSG00000029260	Ugt2b34	47.0059	56.5885	58.5316	37.3112	18.8381	28.9303	69.445	80.5753	88.3507	87.9169	42.5425	62.5593	0.403654	0.412561	0.398493	0.297946	0.306906	0.316214	0.000126625	0.404903	0.307022	0.758261	-0.399234
ENSMUSG00000001134	Uxt	10.2965	9.33837	10.4337	12.6658	9.06908	12.4823	9.73446	10.8909	10.1179	18.7868	19.9751	18.0151	0.51403	0.461626	0.507683	0.402694	0.312251	0.40929	0.0277321	0.494446	0.374745	0.757909	-0.399904
ENSMUSG00000055850	Rnf181	6.36694	7.4046	8.03681	6.92613	3.97825	5.62025	26.8862	28.1294	32.4626	36.3159	25.622	29.773	0.191469	0.208381	0.198443	0.160171	0.134399	0.158794	0.00760334	0.199431	0.151122	0.757765	-0.400179
ENSMUSG00000015672	Mrpl32	17.2785	15.229	15.5394	18.8212	12.671	14.8079	18.313	20.2877	17.2937	31.6159	29.4535	24.4519	0.485466	0.428784	0.473285	0.373162	0.300798	0.377177	0.0206231	0.462511	0.350379	0.757558	-0.400572
ENSMUSG00000019731	Slc35e1	0.551681	0.692227	0.742223	0.787598	0.551342	0.710607	1.90088	2.20807	2.20389	3.50847	2.55885	3.20554	0.224941	0.238674	0.251933	0.18333	0.17727	0.181456	0.00193858	0.238516	0.180685	0.757539	-0.400609
ENSMUSG00000021666	Gfm2	1.27067	1.38892	1.68773	1.22027	0.881487	1.06232	3.97705	4.12838	4.18634	5.03763	4.12631	3.75048	0.242138	0.251739	0.287319	0.194997	0.176023	0.220728	0.0287345	0.260399	0.197249	0.75749	-0.400702
ENSMUSG00000044018	Mrpl50	4.16926	4.74287	4.82208	4.56334	3.4104	3.92269	13.5581	12.3519	15.0476	17.026	17.4162	15.9892	0.235188	0.277445	0.242685	0.21137	0.163752	0.197002	0.0334763	0.251773	0.190708	0.757461	-0.400757
ENSMUSG00000039183	Nubp2	3.4367	4.1087	3.8813	5.38474	3.00102	3.86886	5.92723	8.25122	6.34278	11.5051	10.4296	10.2	0.367015	0.332421	0.379624	0.318815	0.223445	0.274994	0.0479016	0.359687	0.272418	0.757376	-0.400919
ENSMUSG00000035227	Spcs2	22.6867	24.286	26.6538	32.6634	20.0959	28.2771	33.2955	35.296	30.2376	62.3845	51.7329	53.2119	0.405249	0.407607	0.468503	0.343652	0.279775	0.347005	0.0262613	0.42712	0.323477	0.757346	-0.400976
ENSMUSG00000037049	Smpd1	2.73579	3.15298	3.39437	2.84279	2.53881	2.96804	5.02883	5.22411	4.75577	7.14933	6.77224	6.60341	0.352341	0.376381	0.41648	0.284503	0.272667	0.310093	0.0130063	0.381734	0.289088	0.757301	-0.401061
ENSMUSG00000019132	BC005537	1.77261	2.12134	2.01393	2.01801	1.33048	1.4894	10.9122	12.3851	13.3393	14.8878	12.399	13.4697	0.139743	0.146234	0.131173	0.119368	0.0969069	0.0995651	0.0153655	0.13905	0.10528	0.757138	-0.401371
ENSMUSG00000020107	Anapc16	3.54975	3.93006	3.6922	4.71883	2.91848	3.73248	10.0193	11.2894	10.9298	16.695	15.5339	14.3865	0.261606	0.258226	0.25251	0.220364	0.158162	0.205999	0.0300193	0.257447	0.194842	0.756821	-0.401975
ENSMUSG00000033307	Mif	148.8	166.76	173.207	143.059	109.535	133.264	90.245	87.3268	69.3329	132.944	133.917	113.777	0.622477	0.656311	0.714138	0.518323	0.449925	0.53944	0.0131209	0.664309	0.502562	0.756519	-0.402551
ENSMUSG00000015759	Cnih1	13.4619	13.8088	12.736	13.9199	11.5881	13.7671	54.7529	65.6168	60.5543	92.041	74.4142	80.4206	0.197346	0.173858	0.173774	0.131368	0.134742	0.146167	0.00805673	0.18166	0.137425	0.7565	-0.402588
ENSMUSG00000030967	Zranb1	1.36111	1.54523	1.55536	1.17971	1.02345	1.24894	6.68319	6.62975	6.84366	7.15595	7.61625	7.02013	0.169202	0.189019	0.185183	0.141525	0.118459	0.151038	0.018076	0.181135	0.137007	0.756383	-0.40281
ENSMUSG00000026269	Rnpepl1	2.2429	2.50988	1.97138	2.59603	1.79599	2.1713	7.98697	7.67568	7.69253	13.2991	9.02295	10.0846	0.21925	0.246416	0.203994	0.163323	0.166004	0.177163	0.0142739	0.22322	0.16883	0.756339	-0.402895
ENSMUSG00000028672	Hmgcl	29.9762	36.7461	40.9688	39.9275	22.9385	28.6181	76.0624	88.9261	99.0855	127.324	89.9214	105.026	0.282691	0.292396	0.292521	0.238727	0.203247	0.214136	0.00303188	0.289203	0.218703	0.756229	-0.403105
ENSMUSG00000020149	Rab1a	12.0239	12.8352	12.7029	15.9582	12.2484	13.5625	58.2041	63.7796	57.2274	95.9731	93.6725	86.6585	0.171213	0.167529	0.181651	0.142571	0.115637	0.135326	0.00964987	0.173464	0.131178	0.756225	-0.403112
ENSMUSG00000028093	Acp6	2.53683	2.8493	2.87434	2.21068	1.6045	1.9452	3.42377	3.32594	3.696	4.06453	4.27368	3.22477	0.4256	0.461407	0.437472	0.352288	0.272959	0.376249	0.030839	0.441493	0.333832	0.756144	-0.403266
ENSMUSG00000038181	Chpf2	0.483851	1.13436	1.24334	1.00055	1.08618	0.990542	0.158863	0.409517	0.258351	0.714933	0.710046	0.769329	0.752825	0.734747	0.82796	0.583248	0.6047	0.562849	0.0037116	0.771844	0.583599	0.75611	-0.403332
ENSMUSG00000052337	Immt	10.5091	11.3972	11.417	12.5137	9.08559	11.5276	21.9888	23.9568	22.8034	34.3631	31.9387	34.2095	0.323377	0.322374	0.333631	0.266948	0.221468	0.252041	0.00454748	0.326461	0.246819	0.756046	-0.403454
ENSMUSG00000025525	Apool	6.16345	7.55198	7.06293	6.84501	3.79006	5.04602	13.9142	16.508	16.8034	18.4757	16.7464	16.1367	0.306981	0.313882	0.295938	0.270332	0.184553	0.238214	0.0433649	0.3056	0.231033	0.755999	-0.403545
ENSMUSG00000050174	Nudt6	3.17895	2.98774	3.10126	2.50815	1.55828	2.04927	2.98005	3.37575	3.80145	3.46213	2.95406	4.37236	0.516147	0.469513	0.449282	0.420106	0.345338	0.319121	0.0319681	0.478314	0.361521	0.755825	-0.403877
ENSMUSG00000030359	Pzp	817.315	851.44	907.894	627.486	348.914	494.607	598.091	605.565	615.745	719.878	493.08	608.866	0.577442	0.584377	0.595872	0.465714	0.41439	0.448227	0.00086281	0.585897	0.442777	0.755725	-0.404067
ENSMUSG00000019173	Rab5c	5.52133	7.10984	6.5429	6.31093	4.19614	5.51258	12.9446	14.7426	13.5292	19.3628	14.844	16.3675	0.299001	0.325357	0.325971	0.245813	0.220384	0.251945	0.00414181	0.316776	0.239381	0.755678	-0.404156
ENSMUSG00000025724	Sec11a	10.491	10.6782	10.0271	12.4055	8.91061	8.1002	19.6333	20.9075	20.9633	28.7628	26.7071	30.209	0.348257	0.33807	0.323555	0.301336	0.250173	0.211443	0.0380895	0.336627	0.254317	0.755487	-0.404521
ENSMUSG00000017493	Igfbp4	71.307	71.3307	76.2835	83.9789	66.9072	73.9892	110.114	113.846	113.601	200.426	170.003	161.976	0.393047	0.385204	0.401737	0.295279	0.282416	0.31356	0.00070867	0.393329	0.297085	0.755309	-0.404861
ENSMUSG00000017868	Sgk2	3.43218	3.2691	2.86488	2.18702	1.49886	1.70474	18.3788	15.1023	14.726	13.9875	11.1397	12.2195	0.15736	0.177945	0.162862	0.135214	0.118594	0.122429	0.00690339	0.166056	0.125412	0.755244	-0.404986
ENSMUSG00000018574	Acadvl	61.847	70.7858	71.6316	79.9801	59.885	70.0737	81.3542	69.0037	68.5157	121.962	123.347	118.464	0.431889	0.506374	0.511116	0.396054	0.326826	0.37167	0.0224135	0.483127	0.36485	0.755185	-0.405098
ENSMUSG00000059409	Ppp2r5d	1.37468	1.82659	1.5459	1.76787	1.09938	1.36379	3.54428	3.57498	4.22325	6.21595	3.76459	4.8019	0.279465	0.338159	0.26796	0.221432	0.226026	0.22119	0.0294344	0.295195	0.222883	0.755036	-0.405383
ENSMUSG00000028088	Fmo5	16.8263	19.5878	22.0823	14.3154	8.61018	12.7622	61.0964	57.5206	64.2714	60.5509	46.086	51.3207	0.215935	0.254029	0.255719	0.191213	0.157418	0.199152	0.0313022	0.241895	0.182594	0.75485	-0.405739
ENSMUSG00000022037	Clu	206.066	221.937	223.882	201.814	176.136	199.824	123.705	124.167	102.528	199.029	216.444	183.6	0.624877	0.641244	0.685891	0.503474	0.448663	0.521156	0.00495551	0.650671	0.491098	0.754756	-0.405918
ENSMUSG00000061130	Ppm1b	3.64923	3.57725	3.21945	2.03829	1.50546	1.76575	15.2508	16.6574	16.4923	12.9019	10.6641	10.6488	0.19308	0.176788	0.163327	0.13643	0.123707	0.142232	0.012871	0.177732	0.134123	0.754638	-0.406144
ENSMUSG00000060002	Chpt1	12.77	14.4519	16.3714	9.27879	7.14764	8.84669	105.255	115.058	128.427	118.076	72.7061	90.8065	0.108198	0.111589	0.113064	0.0728575	0.0895091	0.0887748	0.00836161	0.11095	0.0837138	0.754515	-0.406378
ENSMUSG00000027601	Mtfr1	2.66344	2.63493	2.94998	2.9273	2.03699	2.21078	12.7583	13.8904	13.7664	18.0653	14.7033	15.8354	0.172707	0.159448	0.176472	0.139444	0.121682	0.122507	0.00580033	0.169542	0.127878	0.754252	-0.406881
ENSMUSG00000060703	Cd302	50.8857	50.3629	52.0974	52.5325	34.9921	44.6713	54.2927	58.6772	47.8793	91.3194	60.4678	74.7211	0.483804	0.461875	0.521096	0.365184	0.366563	0.374155	0.00235158	0.488925	0.368634	0.753969	-0.407423
ENSMUSG00000038704	Aspdh	19.1099	20.414	20.7917	16.0291	12.9516	15.942	16.3848	18.9263	14.7998	23.5928	21.2612	19.1627	0.538387	0.518908	0.584176	0.404552	0.37856	0.454127	0.0101834	0.547157	0.412413	0.753738	-0.407864
ENSMUSG00000053898	Ech1	124.757	151.942	175.519	181.597	119.565	153.233	114.107	116.463	101.753	215.486	196.844	178.606	0.522292	0.566091	0.63302	0.457328	0.377882	0.461768	0.0284639	0.573801	0.432326	0.753442	-0.408431
ENSMUSG00000028221	Pip4p2	0.700906	0.781547	0.742223	1.03098	0.663591	0.811096	4.4372	4.88654	5.16702	8.04962	7.64305	6.7124	0.136413	0.137886	0.125604	0.113536	0.0798868	0.107808	0.0413389	0.133301	0.100411	0.753263	-0.408775
ENSMUSG00000032536	Trak1	0.434109	0.585044	0.496391	0.649008	0.50182	0.552694	1.75297	2.00331	1.98772	3.34959	2.90047	2.8914	0.198488	0.226029	0.199826	0.162309	0.147495	0.160476	0.00707158	0.208114	0.15676	0.753238	-0.408822
ENSMUSG00000039234	Sec24d	7.3889	8.03877	5.91887	6.9667	3.56226	5.63461	47.2754	53.8515	37.9618	53.6001	42.1875	46.3777	0.135169	0.129887	0.134886	0.115025	0.0778641	0.108332	0.0465988	0.133314	0.100407	0.753163	-0.408967
ENSMUSG00000026696	Vamp4	2.22933	1.87125	2.0943	1.3521	1.28426	1.4571	6.57363	7.00053	6.26369	6.93088	5.71386	6.15463	0.253248	0.210921	0.250574	0.163238	0.183515	0.191428	0.0214693	0.238248	0.179394	0.752972	-0.409331
ENSMUSG00000042102	Dmgdh	16.4645	19.3422	19.2174	13.0072	10.7198	11.0934	46.9577	47.7143	50.4891	41.3867	47.8076	44.9673	0.259602	0.288446	0.27569	0.23913	0.183159	0.197881	0.0222434	0.274579	0.206723	0.752873	-0.409522
ENSMUSG00000028356	Ambp	963.867	1062.94	1133.59	930.441	725.883	860.078	273.918	290.857	246.609	589.926	555.002	534.017	0.778703	0.785155	0.821323	0.611985	0.566704	0.616944	0.000696036	0.795061	0.598544	0.752828	-0.409607
ENSMUSG00000010663	Fads1	13.1635	16.6045	16.778	11.8917	6.04495	8.79645	41.644	41.566	44.0884	51.3693	21.8909	35.4404	0.240177	0.285446	0.275653	0.187979	0.216387	0.198849	0.0146897	0.267092	0.201072	0.752818	-0.409627
ENSMUSG00000024601	Isoc1	2.2836	2.45182	2.7467	1.97069	1.03996	1.20947	10.0577	11.8151	11.3411	9.87005	7.37511	8.43698	0.185038	0.171853	0.19497	0.166433	0.123583	0.12538	0.0427134	0.183954	0.138465	0.752716	-0.409822
ENSMUSG00000070372	Capza1	0.822999	0.879799	0.803681	1.04788	0.739524	0.821863	3.63741	3.79634	4.46051	6.03059	5.85453	5.25708	0.184512	0.188147	0.152669	0.148037	0.11215	0.135198	0.048203	0.175109	0.131795	0.752646	-0.409958
ENSMUSG00000029250	Polr2b	1.16215	2.20173	1.7681	1.99097	1.16541	1.71192	1.30925	1.84836	1.68192	3.66072	2.11674	2.16694	0.470239	0.543625	0.51249	0.352278	0.355075	0.441345	0.0252997	0.508785	0.3829	0.752577	-0.410089
ENSMUSG00000057346	Apol9a	7.59691	6.72577	6.03706	5.80727	4.50318	4.47897	14.9988	10.415	9.13719	13.2792	13.8392	10.559	0.33621	0.392384	0.397849	0.304261	0.245507	0.297843	0.0265368	0.375481	0.282537	0.752467	-0.4103
ENSMUSG00000064370	mt-Cytb	2465.97	3267.41	2978.8	3136.05	1970.72	2401.85	4853.63	5527.64	5944.41	7585.9	6886.45	6527.52	0.3369	0.371506	0.333826	0.292489	0.2225	0.268983	0.0225656	0.34741	0.261324	0.752205	-0.410802
ENSMUSG00000027466	Rbck1	2.13889	2.19726	2.05175	2.58927	1.95446	2.12105	6.71606	5.66683	5.95789	10.5055	8.60094	8.41133	0.241548	0.279404	0.25616	0.197733	0.185162	0.201384	0.00598016	0.259037	0.194759	0.751859	-0.411467
ENSMUSG00000028247	Coq3	1.54651	1.76853	1.42771	1.849	1.43283	1.93802	1.38594	1.55506	1.69773	2.63466	2.79999	3.04526	0.527379	0.532114	0.456803	0.412386	0.338504	0.388904	0.0184573	0.505432	0.379931	0.751696	-0.411778
ENSMUSG00000002981	Clptm1	3.57688	4.28734	4.13186	3.69799	2.36054	3.3054	5.81767	5.6281	5.55718	7.95032	5.74066	6.93038	0.38074	0.432391	0.426447	0.31747	0.291381	0.322926	0.00569176	0.413193	0.310592	0.75169	-0.411791
ENSMUSG00000001249	Hpn	42.6015	46.9107	45.9185	35.665	31.4265	31.0657	49.8446	46.7735	48.7387	64.0858	56.9779	51.9554	0.460825	0.500732	0.485103	0.357541	0.355486	0.374191	0.000777685	0.48222	0.362406	0.751536	-0.412086
ENSMUSG00000025405	Inhbc	6.98192	9.48128	9.87582	11.3306	7.01228	8.50574	8.38138	10.6419	11.7418	24.8042	11.0191	16.7714	0.454455	0.471162	0.456841	0.313565	0.388893	0.3365	0.00748456	0.460819	0.346319	0.751529	-0.412099
ENSMUSG00000037720	Tmem33	12.0013	9.99487	10.7977	9.25174	6.8406	6.98045	17.5571	18.8544	14.8789	21.4083	16.887	16.9765	0.40602	0.346451	0.420526	0.301753	0.288297	0.291374	0.0134691	0.390999	0.293808	0.751428	-0.412293
ENSMUSG00000028684	Urod	20.4936	21.9146	23.8788	18.2669	13.0506	17.7221	12.5118	13.9734	7.31819	16.5825	15.2794	16.6432	0.620916	0.610638	0.76542	0.524167	0.460664	0.515698	0.0370563	0.665658	0.500176	0.751401	-0.412345
ENSMUSG00000015092	Edf1	133.972	144.189	165.364	160.552	92.1797	129.004	56.3251	62.2798	53.0358	108.372	112.449	95.3584	0.704016	0.698357	0.757162	0.597016	0.450474	0.57498	0.0221576	0.719845	0.540823	0.751305	-0.412529
ENSMUSG00000050565	Tor1aip2	3.64019	4.3186	4.7559	3.94813	2.7336	3.14031	18.2364	19.026	23.3676	22.3814	22.3129	20.6629	0.166397	0.184994	0.169108	0.149951	0.109141	0.131928	0.030478	0.1735	0.13034	0.751241	-0.412653
ENSMUSG00000053317	Sec61b	108.08	120.823	118.647	142.069	103.233	118.363	81.5459	86.2809	66.8496	165.189	146.926	132.511	0.569963	0.583393	0.639618	0.462376	0.412669	0.471803	0.006148	0.597658	0.448949	0.751181	-0.412768
ENSMUSG00000025503	Taldo1	40.9736	45.3476	47.5968	33.9479	24.1765	25.8079	39.9458	42.457	32.9687	42.9622	41.7923	38.0626	0.506351	0.51646	0.590784	0.441397	0.366484	0.404067	0.0174877	0.537865	0.403983	0.751085	-0.412951
ENSMUSG00000050029	Rap2c	0.931526	0.879799	0.874593	0.912668	0.670194	0.735729	7.71306	9.26948	9.00537	11.7103	9.02295	9.61662	0.107758	0.0866858	0.0885219	0.0723019	0.069141	0.0710688	0.0259861	0.094322	0.0708373	0.751015	-0.413086
ENSMUSG00000097333	Zfp87	2.03941	3.13512	2.16048	2.15322	2.2747	1.6186	2.44868	2.61759	3.01058	3.74678	4.00573	3.18631	0.454405	0.544981	0.417802	0.364953	0.362188	0.336865	0.0387438	0.472396	0.354668	0.750786	-0.413527
ENSMUSG00000056899	Immp2l	19.1686	18.0336	20.9382	14.9137	8.6597	10.2428	9.43864	9.46317	7.8507	9.85681	11.6354	9.73843	0.670062	0.655845	0.727301	0.602074	0.426689	0.512621	0.0364326	0.684403	0.513795	0.75072	-0.413653
ENSMUSG00000026405	C4bp	82.4989	86.39	85.1003	88.3733	54.0018	74.3445	47.0891	48.8156	44.7474	91.1142	64.5472	73.9261	0.636624	0.638953	0.655385	0.492364	0.455523	0.501411	0.000457367	0.643654	0.483099	0.750557	-0.413966
ENSMUSG00000028646	Rragc	1.02197	0.946788	0.969144	1.20337	0.881487	0.929531	4.88092	5.04702	4.61341	8.27469	6.06889	6.50724	0.17313	0.157961	0.173602	0.126964	0.126826	0.124991	0.00125762	0.168231	0.12626	0.750517	-0.414044
ENSMUSG00000075701	Selenos	16.6002	19.4895	17.8843	15.2314	10.1222	14.2265	16.1766	22.0143	17.3622	23.1095	20.6784	22.5029	0.506461	0.469584	0.507405	0.397262	0.328637	0.387333	0.00758674	0.494483	0.371077	0.750434	-0.414202
ENSMUSG00000033773	Rpap2	0.538115	0.674363	0.605124	0.632107	0.435791	0.577816	2.09261	2.80021	2.09317	3.52171	2.54545	2.84011	0.20455	0.194085	0.224262	0.152175	0.146178	0.169055	0.00978691	0.207632	0.155803	0.750377	-0.414312
ENSMUSG00000063870	Chd4	1.74096	1.86231	1.95247	1.99773	1.71345	1.65449	4.34408	4.45488	4.53432	5.73932	7.92439	5.6738	0.286105	0.294801	0.300992	0.258203	0.177784	0.225768	0.0366063	0.293966	0.220585	0.750376	-0.414315
ENSMUSG00000027804	Ppid	5.53037	5.01083	4.73226	5.24615	3.78016	4.71584	10.6164	10.7028	9.21627	13.7823	15.6277	12.1041	0.342506	0.318885	0.339266	0.2757	0.194774	0.280372	0.0442947	0.333552	0.250282	0.750354	-0.414357
ENSMUSG00000007777	0610009B22Rik	8.82237	9.32051	8.3961	8.33232	6.09117	7.971	11.345	12.5069	10.6715	15.3049	17.0009	14.0338	0.437458	0.42701	0.440334	0.352509	0.263777	0.362238	0.0262138	0.434934	0.326175	0.749941	-0.41515
ENSMUSG00000058407	Txndc9	5.88761	5.82364	6.87383	6.99036	6.02514	6.51389	8.47451	9.08686	8.74702	15.0798	16.1368	12.5529	0.40994	0.390573	0.440042	0.316734	0.271869	0.341636	0.0143593	0.413518	0.310079	0.749856	-0.415314
ENSMUSG00000022561	Gpaa1	1.96254	2.45629	2.48668	2.4135	2.08321	2.81013	2.78284	3.04371	2.42006	4.73312	4.70908	4.57751	0.413568	0.446598	0.506789	0.337712	0.306702	0.380382	0.0301792	0.455652	0.341599	0.749693	-0.415628
ENSMUSG00000022614	Lmf2	1.31137	1.55416	1.19607	1.56168	1.06967	1.62219	1.71462	1.6436	1.67137	3.27678	2.65263	2.51955	0.433369	0.486015	0.41712	0.322763	0.287368	0.391669	0.0393891	0.445501	0.333933	0.749568	-0.415869
ENSMUSG00000024066	Xdh	4.8973	4.86345	6.27816	5.14136	3.77025	4.36054	17.6447	15.6004	17.9791	21.6664	20.8593	18.5793	0.217252	0.237661	0.258816	0.191786	0.153079	0.190086	0.026758	0.237909	0.178317	0.749515	-0.41597
ENSMUSG00000028756	Pink1	16.9393	17.9265	20.9477	12.1385	9.06908	10.6017	40.8332	42.4791	39.1481	40.7247	27.7722	35.979	0.293207	0.296768	0.348572	0.229621	0.246166	0.227598	0.0141194	0.312849	0.234462	0.749441	-0.416114
ENSMUSG00000032026	Rexo2	14.8999	14.9253	13.8091	18.348	11.39	14.5746	36.9329	42.4404	33.8176	64.8206	50.5406	50.7501	0.287461	0.260178	0.289945	0.220612	0.183916	0.22311	0.0115692	0.279195	0.209213	0.749343	-0.416302
ENSMUSG00000020484	Xbp1	8.94446	11.2453	11.989	12.1926	6.63921	9.21276	27.0724	35.4841	32.8844	47.265	31.7511	39.6397	0.248341	0.240648	0.267174	0.205063	0.17294	0.188583	0.00654917	0.252054	0.188862	0.749291	-0.416402
ENSMUSG00000004054	Map3k11	1.0491	1.21921	0.954962	1.03774	0.858377	0.882875	2.2679	2.04205	2.04044	2.83325	3.26219	2.27593	0.316279	0.373847	0.318809	0.26808	0.208315	0.279496	0.0436608	0.336311	0.251964	0.749198	-0.416581
ENSMUSG00000003199	Mpnd	9.64084	10.9015	10.5755	8.85964	6.47414	7.51879	16.9764	16.7736	14.6047	19.0185	17.711	17.9382	0.362203	0.393909	0.419992	0.317798	0.267691	0.295353	0.0112467	0.392035	0.293614	0.748949	-0.41706
ENSMUSG00000071551	Akr1c19	8.5827	10.1869	12.0788	10.1543	4.85313	7.1922	10.7424	11.8096	10.9404	15.0599	9.94735	13.8608	0.444122	0.463115	0.524729	0.40272	0.327904	0.341624	0.0231324	0.477322	0.357416	0.748795	-0.417358
ENSMUSG00000033628	Pik3c3	0.361758	0.41087	0.302562	0.280561	0.254212	0.330181	1.00248	1.26176	0.859412	1.19155	0.977989	1.50019	0.265172	0.245644	0.260386	0.190583	0.206307	0.18039	0.00249359	0.257067	0.192427	0.748546	-0.417837
ENSMUSG00000030407	Qpctl	0.533593	0.870867	0.590942	0.801119	0.518327	0.829041	0.75049	1.11234	0.970134	1.72775	1.52057	1.52584	0.415544	0.439121	0.378548	0.316789	0.254219	0.352053	0.0370494	0.411071	0.307687	0.748501	-0.417924
ENSMUSG00000000563	Atp5pb	108.279	114.651	112.709	103.584	75.306	89.4969	163.842	168.511	146.29	196.494	214.555	188.781	0.397906	0.404895	0.435172	0.345191	0.259801	0.32161	0.0204988	0.412658	0.308867	0.748483	-0.417958
ENSMUSG00000060550	H2-Q7	12.648	11.75	10.6322	6.77064	6.34869	6.89791	5.48898	6.12062	5.3041	6.4013	6.79903	6.46237	0.697359	0.657504	0.667169	0.51402	0.482874	0.5163	0.000463023	0.67401	0.504398	0.748353	-0.418209
ENSMUSG00000078681	Tm2d3	16.2701	17.3503	16.4755	15.0523	13.5425	13.4441	13.1144	16.3254	11.3833	19.1708	24.4363	16.7329	0.553696	0.515219	0.591393	0.439828	0.356581	0.445508	0.0182452	0.553436	0.413972	0.748004	-0.418882
ENSMUSG00000064220	H2ac18	82.829	74.6489	61.5288	51.3798	44.6125	52.628	16.582	11.1012	20.5784	31.0466	27.8727	35.7161	0.833198	0.87054	0.749371	0.623341	0.615471	0.595716	0.00496079	0.817703	0.611509	0.747838	-0.419202
ENSMUSG00000054716	Zfp771	3.02068	3.55046	4.09404	3.46138	2.61805	2.89267	5.74097	5.31266	6.3586	8.69835	6.83922	7.12912	0.344761	0.400588	0.391676	0.284659	0.276829	0.288638	0.0056346	0.379008	0.283375	0.747676	-0.419514
ENSMUSG00000025950	Idh1	29.732	36.1566	37.0119	31.0206	15.7149	22.9512	149.972	169.49	179.691	185.598	133.542	147.91	0.16545	0.175819	0.170795	0.143204	0.105287	0.134326	0.0219578	0.170688	0.127606	0.747597	-0.419668
ENSMUSG00000020087	Tysnd1	7.36177	9.96361	10.1547	10.3368	5.73792	7.5798	14.5168	16.674	15.2216	23.7384	19.0909	18.0408	0.336484	0.374043	0.400165	0.303352	0.231099	0.295848	0.0337603	0.370231	0.276767	0.747552	-0.419754
ENSMUSG00000041846	Ppp4r3a	1.66861	2.05435	1.82483	1.72731	1.22154	1.46428	10.2056	10.6696	9.75934	11.4389	10.6641	11.9054	0.140524	0.161456	0.157528	0.131192	0.102774	0.109523	0.0225508	0.153169	0.114496	0.747516	-0.419824
ENSMUSG00000024646	Cyb5a	406.964	483.554	476.029	537.041	329.834	428.55	758.006	841.608	827.746	1238.62	1141.35	1102.11	0.349334	0.364902	0.365116	0.302445	0.224197	0.279977	0.018886	0.359784	0.268873	0.747318	-0.420206
ENSMUSG00000063232	Serpina11	21.8502	24.0315	24.9897	16.9756	11.6607	14.126	13.2568	18.1903	15.3429	17.1054	17.4564	16.9252	0.622388	0.569172	0.619591	0.498095	0.400476	0.454925	0.00998109	0.603717	0.451166	0.747313	-0.420216
ENSMUSG00000037523	Mavs	1.13049	1.45144	1.37098	1.46703	1.27106	1.62937	3.57715	4.24459	3.65909	6.04383	6.84592	5.72509	0.24014	0.254817	0.272557	0.195321	0.156592	0.221549	0.0372745	0.255838	0.191154	0.747168	-0.420495
ENSMUSG00000004535	Tax1bp1	4.92895	5.31899	4.97336	5.01629	3.36418	4.03395	19.8852	21.0348	20.2146	23.275	24.8047	22.8683	0.198634	0.20183	0.19745	0.177308	0.119429	0.149948	0.0396939	0.199305	0.148895	0.747073	-0.420679
ENSMUSG00000064363	mt-Nd4	1337.32	1622.29	1391.95	1345.22	928.905	1075.07	2723.53	2967.91	3350.02	3839.23	3358.3	3172.74	0.329321	0.353424	0.293538	0.259472	0.216669	0.253088	0.0198208	0.325428	0.243076	0.746945	-0.420927
ENSMUSG00000007721	Ccdc124	10.1428	10.2628	13.1331	13.2844	8.41539	10.5299	7.63637	9.4023	8.34632	15.3313	15.4268	12.5914	0.570487	0.52188	0.611427	0.464234	0.352963	0.455421	0.0311178	0.567931	0.424206	0.746931	-0.420953
ENSMUSG00000037706	Cd81	26.6163	29.1986	29.1736	18.419	10.842	15.3103	32.1834	32.1084	33.9125	34.2307	22.0851	27.215	0.452661	0.476269	0.462441	0.34984	0.329272	0.360028	0.000492144	0.46379	0.34638	0.746847	-0.421116
ENSMUSG00000058254	Tspan7	0.845609	1.1031	1.10624	1.07154	0.693304	0.793152	4.70015	4.311	4.89285	6.35496	4.66219	5.30837	0.152479	0.203745	0.184402	0.144286	0.129457	0.129992	0.0439696	0.180209	0.134578	0.746792	-0.421222
ENSMUSG00000019929	Dcn	10.9522	9.7671	8.21172	7.805	4.59231	5.65614	24.8483	25.711	22.5398	26.7372	19.0038	20.9193	0.305923	0.275299	0.267035	0.225956	0.194622	0.212833	0.00863774	0.282752	0.211137	0.74672	-0.421361
ENSMUSG00000000787	Ddx3x	4.15117	4.55084	4.14605	4.0225	2.75671	3.2408	9.7728	11.3447	11.4096	13.3587	11.6823	11.9695	0.298131	0.286296	0.26653	0.231429	0.190921	0.213066	0.00851734	0.283652	0.211805	0.746708	-0.421384
ENSMUSG00000056666	Retsat	33.8967	44.6777	55.2554	62.6935	31.7038	50.7581	24.0431	30.9573	29.7051	80.9	40.0506	53.9428	0.585033	0.590701	0.650366	0.436604	0.441838	0.484791	0.00397395	0.6087	0.454411	0.746527	-0.421734
ENSMUSG00000026176	Ctdsp1	2.63631	3.26463	4.01367	3.16053	2.55202	3.11518	12.7035	14.4216	15.3429	20.455	16.2172	17.5087	0.17186	0.184586	0.207355	0.133833	0.135968	0.151048	0.015236	0.187934	0.140283	0.74645	-0.421883
ENSMUSG00000026701	Prdx6	72.1435	87.4886	91.3076	78.1176	53.6056	67.0877	197.68	203.657	215.248	266.968	225.801	227.388	0.267373	0.300497	0.297849	0.226372	0.191855	0.227821	0.00987529	0.288573	0.215349	0.746255	-0.42226
ENSMUSG00000025393	Atp5b	464.384	509.296	519.371	415.213	310.471	372.677	848.07	843.904	679.658	936.529	908.109	845.172	0.353829	0.376364	0.43316	0.307169	0.254781	0.306013	0.0281332	0.387784	0.289321	0.746087	-0.422584
ENSMUSG00000020949	Fkbp3	8.38374	8.20848	7.49314	8.58246	5.83696	7.01993	11.0821	10.0553	10.9826	17.0591	14.154	14.0915	0.430691	0.44944	0.405567	0.334709	0.291979	0.332517	0.00445026	0.428566	0.319735	0.746058	-0.42264
ENSMUSG00000034118	Tpst1	1.13501	1.34426	1.17243	0.872105	0.557945	0.721373	4.34408	5.65577	5.56773	4.75298	3.76459	4.30824	0.207154	0.192037	0.173947	0.155038	0.129078	0.143425	0.0163672	0.191046	0.142514	0.745968	-0.422815
ENSMUSG00000078348	Sf3b5	1.42894	1.51397	1.47499	1.97745	1.23474	1.64732	1.11204	1.00166	0.970134	1.95283	2.11004	2.04513	0.562358	0.601826	0.603237	0.503132	0.369154	0.446131	0.0218759	0.58914	0.439472	0.745955	-0.422839
ENSMUSG00000028410	Dnaja1	28.0588	25.4874	21.1084	28.7017	18.6268	23.7515	56.0841	54.2776	47.2729	76.2529	77.3281	71.4386	0.333467	0.319531	0.308687	0.273468	0.19412	0.249516	0.0294212	0.320561	0.239035	0.745676	-0.42338
ENSMUSG00000024966	Stip1	9.84433	9.26691	8.13608	10.6715	6.68213	9.17687	15.081	13.0326	9.91224	19.4356	19.6536	18.4703	0.394953	0.415566	0.450794	0.35445	0.253729	0.331928	0.0364224	0.420438	0.313369	0.745341	-0.424028
ENSMUSG00000050856	Atp5k	491.651	462.881	519.102	399.35	302.092	347.662	340.071	352.821	237.435	414.317	437.094	383.697	0.591125	0.567463	0.686155	0.490803	0.408682	0.475365	0.0238705	0.614914	0.458283	0.74528	-0.424146
ENSMUSG00000032458	Copb2	10.9567	10.2048	11.1712	13.521	9.86803	12.1341	25.8289	20.6696	19.8667	33.4033	36.7416	39.1781	0.297854	0.330526	0.359921	0.288145	0.211717	0.236477	0.0433135	0.329434	0.245446	0.745055	-0.424581
ENSMUSG00000019802	Sec63	28.9542	30.1722	29.9915	27.3023	16.2464	22.6461	46.125	48.3286	40.888	58.6444	47.5329	48.9229	0.385649	0.384355	0.423133	0.317665	0.254729	0.316423	0.0140926	0.397712	0.296272	0.744941	-0.424801
ENSMUSG00000020311	Erlec1	6.19058	5.52889	5.69195	5.65854	3.39059	4.46821	5.92175	5.09683	4.59759	7.77159	6.41051	6.34697	0.511097	0.520331	0.553178	0.421332	0.345939	0.413142	0.00762528	0.528202	0.393471	0.744926	-0.424832
ENSMUSG00000047044	D030056L22Rik	0.651164	0.495724	0.609852	0.726754	0.435791	0.674717	2.33364	2.04759	2.21971	3.54157	3.09473	3.19272	0.21816	0.194913	0.215529	0.170267	0.123435	0.174461	0.040632	0.209534	0.156055	0.74477	-0.425133
ENSMUSG00000031358	Msl3	1.0491	1.30407	1.07315	1.31492	1.16871	1.03002	5.53829	6.08189	5.42537	8.53948	8.93587	7.27657	0.159259	0.17656	0.165138	0.133435	0.115662	0.124	0.00412513	0.166986	0.124366	0.744768	-0.425136
ENSMUSG00000028484	Psip1	1.0491	1.26834	1.38989	1.15605	0.831965	1.08027	4.67824	4.23906	4.82958	5.56721	4.99042	5.69304	0.183174	0.230297	0.223475	0.171947	0.142891	0.159489	0.0329135	0.212315	0.158109	0.744689	-0.425289
ENSMUSG00000035027	Map2k2	14.2216	18.2391	17.9221	20.2376	13.4336	15.6621	22.0545	25.5727	23.8263	39.4471	36.7416	34.0877	0.392037	0.416305	0.429288	0.339075	0.267734	0.314817	0.0111594	0.412544	0.307208	0.744669	-0.425328
ENSMUSG00000026991	Pkp4	1.19832	1.48271	1.51281	1.52111	0.891391	1.06591	7.83906	8.16821	7.75053	10.6379	7.58946	9.12938	0.132596	0.153634	0.163312	0.125101	0.105106	0.104549	0.0277028	0.149847	0.111586	0.744663	-0.425341
ENSMUSG00000024665	Fads2	12.3631	16.3276	17.0428	17.6719	9.22094	13.0242	18.7732	20.3873	19.8456	41.711	16.3311	28.696	0.397063	0.444713	0.462009	0.297593	0.36087	0.31218	0.0151757	0.434595	0.323547	0.74448	-0.425696
ENSMUSG00000040813	Tex264	10.8934	12.7236	12.7549	9.80611	5.81715	7.24962	11.3614	14.3663	11.1671	14.6958	11.354	12.2387	0.489485	0.46968	0.533187	0.400217	0.338774	0.371997	0.0079226	0.497451	0.37033	0.744454	-0.425744
ENSMUSG00000031148	Gpkow	0.27584	0.504656	0.557849	0.507038	0.330145	0.437848	1.01891	1.67127	1.55538	2.1448	1.76172	2.01308	0.213045	0.231927	0.26398	0.191202	0.157823	0.178646	0.027264	0.236317	0.175891	0.744299	-0.426045
ENSMUSG00000029993	Nfu1	11.7707	11.5178	11.7668	13.4297	9.3497	11.1759	10.3261	10.7415	9.5168	19.0715	16.9205	15.1943	0.532688	0.517436	0.552858	0.413207	0.355905	0.423809	0.00431801	0.534328	0.39764	0.744188	-0.426261
ENSMUSG00000028621	Cyb5rl	0.605944	0.558248	0.505846	0.625346	0.396174	0.488093	1.99948	1.51632	1.70828	2.44269	1.8555	2.50032	0.23257	0.269091	0.228463	0.203826	0.175946	0.163329	0.0239829	0.243375	0.181034	0.743848	-0.426921
ENSMUSG00000021900	Btd	9.5504	9.56167	9.42197	7.98077	6.11758	7.17067	7.36247	6.88432	7.70835	10.8233	9.7129	8.75753	0.564683	0.581398	0.550017	0.424417	0.386443	0.450187	0.00215153	0.565366	0.420349	0.743499	-0.427597
ENSMUSG00000039682	Lap3	30.6092	30.2124	29.9016	21.7046	14.391	17.5606	63.8464	62.0529	58.5613	61.7689	49.2478	52.8273	0.324059	0.327451	0.338013	0.260018	0.226136	0.249483	0.0014613	0.329841	0.245212	0.743425	-0.42774
ENSMUSG00000034528	Hsd17b13	70.8005	74.7025	79.5218	54.4829	37.5573	49.2867	52.2494	51.1454	44.4838	57.8301	59.175	55.0904	0.57538	0.593594	0.641276	0.485099	0.38826	0.472198	0.0128116	0.603417	0.448519	0.743299	-0.427985
ENSMUSG00000004558	Ndrg2	48.8283	57.7719	58.7207	37.9196	23.4997	31.1518	157.953	161.931	151.156	140.524	118.31	124.221	0.236134	0.262955	0.279786	0.212502	0.165713	0.200497	0.0243554	0.259625	0.192904	0.74301	-0.428546
ENSMUSG00000039770	Ypel5	3.17895	2.91629	2.64742	3.14363	2.12613	2.29332	10.096	8.48365	8.56249	12.187	10.3761	11.3348	0.239469	0.255816	0.236168	0.205056	0.170061	0.168279	0.0095253	0.243818	0.181132	0.742899	-0.428762
ENSMUSG00000090247	Bloc1s1	52.2152	61.041	63.0747	50.8795	34.8369	44.5744	33.3721	40.2544	27.0214	44.1736	49.1205	50.1154	0.610081	0.602604	0.700083	0.535275	0.414935	0.470741	0.0248239	0.637589	0.47365	0.742877	-0.428804
ENSMUSG00000004897	Hdgf	7.56526	9.53934	9.3747	10.4213	7.10802	8.83593	17.8145	21.7653	21.1215	32.3838	29.9894	27.8113	0.298082	0.304726	0.307405	0.243459	0.191604	0.241108	0.0103894	0.303404	0.22539	0.742871	-0.428816
ENSMUSG00000002233	Rhoc	1.36564	1.32193	1.75864	1.87604	1.52857	1.49658	1.91731	2.04759	2.16171	3.61438	3.56363	3.63508	0.415979	0.392321	0.448593	0.341693	0.300179	0.291637	0.00867174	0.418964	0.311169	0.742712	-0.429126
ENSMUSG00000025497	Cdhr5	6.5026	6.53373	6.82183	7.39599	5.08753	5.86071	4.87545	5.70557	5.05102	9.41328	7.3952	8.78959	0.571504	0.533832	0.574574	0.439995	0.407566	0.40004	0.0013036	0.55997	0.415867	0.742659	-0.429228
ENSMUSG00000039047	Pigk	6.19058	5.8951	6.12215	4.86418	4.14332	4.68354	3.72506	5.44547	3.57473	5.99087	5.73396	5.70586	0.624325	0.519824	0.631353	0.448103	0.41948	0.4508	0.01521	0.591834	0.439461	0.742541	-0.429457
ENSMUSG00000027404	Snrpb	6.02327	7.05625	6.96366	7.57514	5.36815	6.54619	5.37395	4.54343	5.10375	8.18863	8.75501	9.34735	0.528486	0.608314	0.577063	0.480541	0.380096	0.411877	0.0174396	0.571288	0.424171	0.742483	-0.42957
ENSMUSG00000033938	Ndufb7	126.945	131.697	138.677	128.608	108.661	117.699	91.9816	92.158	73.804	130.747	167.718	136.588	0.579853	0.588315	0.652657	0.495878	0.393158	0.462858	0.0147098	0.606941	0.450631	0.742463	-0.429609
ENSMUSG00000041203	Trir	21.1673	22.1245	24.205	20.339	17.9896	19.6529	39.8527	45.3125	35.8844	53.7524	55.5645	50.2821	0.346892	0.328076	0.402816	0.274512	0.244576	0.281017	0.0210438	0.359261	0.266702	0.742362	-0.429806
ENSMUSG00000032249	Anp32a	46.1874	40.8057	41.1201	29.1344	18.6433	22.1652	42.1206	45.7774	35.2095	40.4996	35.3282	37.0817	0.523027	0.471289	0.538717	0.418393	0.345429	0.374116	0.0110158	0.511011	0.379312	0.742278	-0.429968
ENSMUSG00000025504	Eps8l2	3.292	4.88132	4.5668	2.70758	2.21197	2.6558	12.8898	14.9695	17.0933	15.2784	11.5885	12.1682	0.203438	0.2459	0.210839	0.150539	0.160282	0.179155	0.0218385	0.220059	0.163325	0.742189	-0.430141
ENSMUSG00000073987	Ggh	3.42765	3.15298	3.20999	1.8659	1.5979	1.77652	2.81023	3.47536	2.53078	3.7865	2.22392	2.37851	0.54949	0.475682	0.559157	0.330108	0.418099	0.427558	0.0287032	0.528109	0.391922	0.742122	-0.430271
ENSMUSG00000010277	2610507B11Rik	0.881784	1.11203	1.03533	0.889006	0.63718	0.929531	2.02139	2.28002	2.30934	3.02523	2.2909	2.73753	0.303731	0.327835	0.309546	0.227121	0.21761	0.253481	0.00334244	0.313704	0.232737	0.741902	-0.4307
ENSMUSG00000022365	Derl1	10.1563	9.23565	11.3083	11.1413	8.54745	11.0934	15.8534	18.3674	15.7436	29.2262	23.1636	25.5866	0.390482	0.334588	0.418022	0.275997	0.269542	0.302436	0.0206839	0.381031	0.282658	0.741826	-0.430848
ENSMUSG00000024990	Rbp4	1278.47	1495.43	1590.88	882.438	650.088	782.223	1315.98	1728.42	1435.86	1413.84	1335.43	1235.17	0.492771	0.463866	0.525608	0.384291	0.327415	0.387739	0.00851943	0.494082	0.366482	0.741743	-0.431008
ENSMUSG00000044749	Abca6	1.22998	1.41125	1.71609	1.22027	0.759333	1.1664	2.08713	2.9607	2.24607	2.93917	2.10335	3.05167	0.370798	0.322797	0.43312	0.293374	0.265253	0.276524	0.0420463	0.375572	0.278384	0.741226	-0.432014
ENSMUSG00000020326	Ccng1	1.0491	0.986982	1.03533	0.980273	0.508423	0.721373	6.34356	6.39179	6.43241	7.58623	4.50143	7.19964	0.141911	0.13376	0.13864	0.114431	0.101485	0.0910708	0.00750796	0.138104	0.102329	0.740957	-0.432539
ENSMUSG00000038831	Ralgps1	0.0542637	0.0535918	0.0472753	0.0608445	0.0396174	0.0323003	0.268423	0.265633	0.200354	0.377326	0.314832	0.198743	0.168162	0.167881	0.190912	0.13886	0.111772	0.139802	0.0189463	0.175652	0.130145	0.740924	-0.432602
ENSMUSG00000026568	Mpc2	63.8638	62.3273	62.1954	49.328	36.3555	40.9998	184.138	209.911	180.582	200.585	188.223	173.836	0.257513	0.228944	0.256183	0.197381	0.161884	0.190842	0.0110278	0.247547	0.183369	0.740745	-0.432951
ENSMUSG00000002015	Bcap31	42.5789	44.7357	47.6488	28.6037	20.5218	23.4034	38.9214	38.644	35.4784	35.8195	35.0267	35.7866	0.522439	0.53653	0.573203	0.443997	0.369439	0.395394	0.0060488	0.544057	0.402943	0.740627	-0.433181
ENSMUSG00000008575	Nfib	5.41732	5.92636	5.69195	4.20165	2.86236	3.26951	22.2024	24.7924	28.6506	25.1749	18.689	20.945	0.196139	0.192923	0.16574	0.143027	0.132816	0.135023	0.00905691	0.184934	0.136955	0.740562	-0.433308
ENSMUSG00000032047	Acat1	46.0744	52.6629	52.3811	44.7376	25.4046	35.0674	74.2875	78.0352	64.883	106.863	56.4956	79.0486	0.382799	0.402935	0.446693	0.295103	0.31019	0.307296	0.00536234	0.410809	0.304196	0.740481	-0.433466
ENSMUSG00000020225	Tmbim4	17.3915	17.0735	15.6198	16.3063	12.4366	14.6249	25.1058	28.3895	21.2322	39.0168	30.954	32.049	0.409238	0.375546	0.423851	0.294747	0.286619	0.313342	0.00305614	0.402879	0.298236	0.740263	-0.433891
ENSMUSG00000004748	Mtfp1	2.76292	3.33609	3.9664	4.17799	3.06705	3.36282	6.71606	8.25675	8.8472	12.7827	12.7674	12.0785	0.291479	0.287771	0.309546	0.246333	0.193694	0.217781	0.00981636	0.296265	0.219269	0.740111	-0.434186
ENSMUSG00000029401	Rilpl2	0.845609	0.875333	1.12988	0.794359	0.696606	0.811096	1.32568	1.46098	1.33393	1.76747	1.72823	1.82716	0.38945	0.374664	0.45859	0.310075	0.28728	0.307437	0.016861	0.407568	0.301597	0.739992	-0.434418
ENSMUSG00000030541	Idh2	8.51487	10.1155	10.4762	9.86357	6.1605	7.89563	6.27782	7.65908	7.61344	11.3727	10.3761	10.1103	0.575613	0.569098	0.579127	0.464467	0.372538	0.438502	0.00557815	0.574613	0.425169	0.739923	-0.434553
ENSMUSG00000030207	Fam234b	0.945092	0.719023	0.936051	0.861964	0.656988	0.707018	1.40238	1.44438	1.28121	2.46255	1.3665	1.89127	0.402601	0.332358	0.422166	0.259275	0.32468	0.272109	0.0412567	0.385708	0.285355	0.739821	-0.434751
ENSMUSG00000020629	Adi1	10.2423	9.18206	10.3438	6.54078	3.39059	5.34749	43.7037	41.8372	41.6472	42.7901	21.3148	30.0872	0.189862	0.179973	0.198954	0.13259	0.137241	0.150911	0.00313947	0.189596	0.140247	0.739717	-0.434955
ENSMUSG00000014402	Tsg101	4.36822	4.84559	4.25478	5.36784	3.29154	4.93118	13.832	15.5395	11.2673	19.3694	18.7626	21.0412	0.240009	0.237702	0.274112	0.216994	0.149248	0.189863	0.0466597	0.250608	0.185368	0.739675	-0.435037
ENSMUSG00000019188	H13	28.6919	34.2407	33.3338	31.1118	22.3739	25.4311	26.8095	30.581	26.2516	45.802	36.9559	37.3381	0.516959	0.528229	0.559429	0.404502	0.377111	0.405152	0.000893432	0.534872	0.395588	0.739594	-0.435194
ENSMUSG00000051853	Arf3	0.551681	0.531452	0.756405	0.703092	0.435791	0.656773	1.52837	1.68788	1.94554	2.62804	2.20382	2.56443	0.265225	0.239465	0.279948	0.211067	0.165097	0.20389	0.0212465	0.261546	0.193351	0.739263	-0.435841
ENSMUSG00000041660	Bbox1	5.86048	6.48461	6.18834	4.43827	1.95116	3.17261	13.4047	12.9828	12.7594	11.3065	8.11195	10.2321	0.3042	0.333101	0.326601	0.281888	0.193892	0.236679	0.0355573	0.3213	0.237486	0.739141	-0.436079
ENSMUSG00000051403	Ppp1r37	3.2513	3.83181	3.38491	2.81913	2.13274	3.07929	6.96257	7.7919	5.96316	8.32765	8.54735	7.39838	0.318322	0.329655	0.362097	0.25291	0.199693	0.293891	0.0439633	0.336691	0.248831	0.739048	-0.43626
ENSMUSG00000032652	Crebl2	0.913438	0.808343	1.02115	0.567882	0.498519	0.473738	4.04826	3.72439	4.81904	4.13072	2.83349	3.26965	0.184098	0.178334	0.174848	0.120862	0.149615	0.126553	0.00705995	0.179094	0.132343	0.738962	-0.436427
ENSMUSG00000066036	Ubr4	5.07817	6.45334	6.45781	4.9284	3.94523	3.92987	11.597	11.1289	11.5414	12.1936	13.5445	11.9182	0.304535	0.367037	0.358782	0.287841	0.225574	0.247972	0.0285448	0.343452	0.253796	0.738956	-0.43644
ENSMUSG00000047036	Zfp445	0.868219	0.61184	0.704402	0.692951	0.554643	0.703429	3.90036	2.87216	3.14766	4.21678	4.43444	4.08386	0.182071	0.175614	0.182864	0.141138	0.111171	0.146937	0.0141264	0.180183	0.133082	0.738595	-0.437145
ENSMUSG00000029397	Rchy1	1.70478	2.12134	1.88629	2.01801	1.67053	1.55041	10.1124	13.3868	11.2304	15.8675	16.3244	12.7901	0.144263	0.136789	0.143809	0.112829	0.0928337	0.108114	0.00469619	0.14162	0.104592	0.738542	-0.437249
ENSMUSG00000063200	Nol7	17.6221	19.1814	17.6526	20.5283	14.0972	17.2591	26.7656	32.4017	24.9019	43.4057	42.3415	39.6653	0.397004	0.371854	0.414824	0.321085	0.249779	0.303193	0.0140914	0.394561	0.291352	0.738422	-0.437482
ENSMUSG00000021546	Hnrnpk	15.5646	18.0515	17.038	17.5097	10.6505	12.2633	55.0597	57.7807	55.0393	67.7267	64.5807	61.6233	0.220386	0.238045	0.236385	0.205425	0.14157	0.165975	0.0355731	0.231606	0.17099	0.738281	-0.437758
ENSMUSG00000025347	Mettl7b	177.799	198.549	203.539	211.806	145.089	183.659	169.583	185.832	188.311	326.585	277.313	268.938	0.511826	0.516541	0.519431	0.393406	0.343485	0.40579	0.00214148	0.515933	0.380893	0.738262	-0.437795
ENSMUSG00000027801	Tm4sf4	8.8902	9.20886	8.68448	10.7323	7.42166	10.3792	10.0741	9.98337	7.96143	18.5154	16.3244	15.1878	0.468786	0.479822	0.521719	0.366944	0.312543	0.405959	0.0152259	0.490109	0.361816	0.738235	-0.437848
ENSMUSG00000068086	Cyp2d9	197.515	235.723	245.614	139.276	114.623	133.817	140.232	146.098	121.309	153.373	166.251	135.088	0.584802	0.617366	0.669389	0.475916	0.408093	0.497636	0.0110644	0.623852	0.460548	0.738233	-0.437851
ENSMUSG00000022177	Haus4	0.850131	1.13436	0.978599	1.22365	0.940913	1.00849	1.50098	2.1306	1.28121	3.09804	2.53875	2.47468	0.361587	0.347435	0.433045	0.283141	0.270403	0.289532	0.0212103	0.380689	0.281026	0.738203	-0.437911
ENSMUSG00000026688	Mgst3	3.48192	3.17085	4.33987	3.73856	1.96766	2.52301	1.34759	1.66021	1.08086	2.16466	2.20382	2.50032	0.720967	0.656347	0.800607	0.633309	0.471694	0.502259	0.0425586	0.725974	0.535754	0.737979	-0.438348
ENSMUSG00000025868	Higd2a	33.4581	35.3929	38.4254	22.4381	19.3003	21.8135	52.6986	57.2162	48.1376	46.9142	55.2831	47.6792	0.38834	0.382175	0.443901	0.323538	0.258774	0.313896	0.0196322	0.404805	0.298736	0.737975	-0.438356
ENSMUSG00000059355	Wdr83os	13.0685	15.3228	14.5561	15.3227	10.7726	13.2503	17.7433	20.5644	18.9703	29.6035	30.8468	24.7724	0.424139	0.426971	0.434167	0.341063	0.258836	0.348484	0.017715	0.428426	0.316128	0.737882	-0.438537
ENSMUSG00000049404	Rarres1	25.513	24.4736	22.9427	17.1717	26.3918	22.2585	45.3581	44.6761	37.6507	45.6299	83.7319	53.6928	0.359991	0.353922	0.378634	0.273427	0.239656	0.293063	0.00524025	0.364182	0.268715	0.737859	-0.438582
ENSMUSG00000060244	Alyref2	0.447675	0.638635	0.657127	0.591544	0.402777	0.56705	0.558759	0.75816	0.627424	1.09888	0.810525	1.00654	0.444813	0.457215	0.511562	0.349938	0.331968	0.360354	0.00499864	0.471197	0.34742	0.737315	-0.439648
ENSMUSG00000030678	Maz	2.50517	2.47862	2.82706	2.95772	2.42326	2.74911	7.01735	7.5816	7.87707	13.4778	10.6239	10.6873	0.263079	0.246378	0.26411	0.179959	0.185731	0.204602	0.00196506	0.257855	0.190097	0.737224	-0.439824
ENSMUSG00000031980	Agt	136.943	152.093	156.15	143.495	106.254	133.199	73.2631	72.3075	68.3575	131.912	128.679	123.311	0.651471	0.677776	0.695523	0.521029	0.452273	0.519275	0.00241238	0.674923	0.497526	0.737159	-0.439952
ENSMUSG00000043681	Fam25c	122.193	100.726	124.963	127.246	86.9634	102.539	94.5782	94.759	71.5579	170.121	130.039	133.594	0.563695	0.515262	0.635876	0.427909	0.400749	0.434243	0.0145499	0.571611	0.420967	0.736457	-0.441327
ENSMUSG00000047731	Wbp1l	3.4774	3.26017	3.12963	3.68447	2.69728	2.92138	13.3061	11.5163	12.0476	19.4554	14.7703	16.1367	0.207191	0.220633	0.206206	0.159226	0.154416	0.153289	0.000368628	0.211343	0.155644	0.73645	-0.44134
ENSMUSG00000050732	Vamp8	43.836	45.9684	49.866	51.0215	34.5398	43.2286	77.903	87.8415	78.1222	122.498	115.188	110.957	0.360082	0.343535	0.389614	0.294038	0.230683	0.280368	0.0150057	0.36441	0.268363	0.736431	-0.441377
ENSMUSG00000046671	Mtfr1l	2.27003	2.49202	2.37322	2.57237	1.96436	2.08157	11.0601	11.9535	11.4834	15.702	14.7033	15.284	0.170293	0.172512	0.171269	0.140763	0.117855	0.119868	0.0035513	0.171358	0.126162	0.736248	-0.441736
ENSMUSG00000002769	Gnmt	695.823	767.975	761.308	428.666	323.872	393.152	648.555	599.539	500.863	492.748	635.478	509.065	0.51758	0.561585	0.603173	0.465227	0.337595	0.435762	0.0320243	0.560779	0.412861	0.736228	-0.441776
ENSMUSG00000024474	Ik	4.53102	5.79685	5.34211	6.94979	4.17303	5.11421	6.25043	7.05587	5.55718	11.664	10.5435	9.70637	0.42026	0.451021	0.490134	0.373368	0.28356	0.345075	0.0228928	0.453805	0.334001	0.736001	-0.44222
ENSMUSG00000029454	Mapkapk5	5.34497	5.32345	6.70364	6.95994	5.33514	4.85581	21.074	19.9003	19.3078	33.0524	25.2334	28.5357	0.202316	0.211049	0.257719	0.173945	0.17453	0.14542	0.0400133	0.223695	0.164632	0.735967	-0.442288
ENSMUSG00000015536	Mocs2	18.0381	22.388	19.6145	20.6297	13.2916	18.0343	62.4495	71.4442	69.6967	88.0228	85.8687	83.1389	0.224111	0.238596	0.21962	0.189868	0.134042	0.178252	0.0286574	0.227442	0.167387	0.735956	-0.442309
ENSMUSG00000026203	Dnajb2	3.37339	3.16192	3.76784	3.12673	2.82274	2.91779	7.98697	8.53899	7.35509	10.9358	10.289	9.82177	0.296944	0.270228	0.338745	0.222344	0.215284	0.229034	0.0172053	0.301973	0.222221	0.735897	-0.442424
ENSMUSG00000044894	Uqcrq	743.1	747.168	790.737	571.773	457.307	505.869	902.861	1100.75	905.573	1016.35	1191.18	1003.13	0.451469	0.404329	0.466151	0.360031	0.277409	0.335235	0.0193784	0.440649	0.324225	0.735789	-0.442636
ENSMUSG00000000399	Ndufa9	21.303	22.4996	22.6591	20.4404	13.3114	17.1048	21.441	17.3491	16.0494	24.0628	26.888	23.4453	0.498386	0.564625	0.585378	0.459302	0.331135	0.421819	0.0346524	0.549463	0.404085	0.735418	-0.443363
ENSMUSG00000024456	Diaph1	0.936048	1.26834	1.3048	1.27435	0.891391	0.979776	4.83162	5.74984	5.83662	8.51962	6.07559	6.64188	0.162292	0.180722	0.182709	0.130116	0.127945	0.128552	0.00207949	0.175241	0.128871	0.735393	-0.443412
ENSMUSG00000040652	Oaz2	2.02584	2.42949	2.02811	1.74083	1.48235	2.04569	6.234	6.76257	7.84543	8.06286	8.07175	8.55238	0.245264	0.264303	0.205409	0.177569	0.155153	0.193024	0.0372676	0.238325	0.175249	0.735334	-0.443528
ENSMUSG00000021550	2210016F16Rik	2.33334	2.64386	2.01866	2.81237	1.94455	2.47995	2.32816	2.28555	2.0299	3.64086	4.68899	3.71843	0.500555	0.536344	0.498611	0.435808	0.29314	0.400096	0.0384389	0.511837	0.376348	0.735289	-0.443617
ENSMUSG00000022546	Gpt	48.2494	56.4634	56.0827	32.9507	27.4978	29.7916	30.0689	28.229	24.8544	30.378	37.6928	28.5998	0.616068	0.666688	0.692917	0.520312	0.421806	0.510205	0.0106333	0.658558	0.484108	0.735103	-0.443981
ENSMUSG00000078899	Gm4631	0.592378	0.45553	0.520029	0.621966	0.458901	0.538338	3.07865	3.01051	2.67841	4.71326	4.1598	3.9941	0.161366	0.131427	0.162588	0.116577	0.0993572	0.118774	0.0277517	0.151794	0.11157	0.735009	-0.444166
ENSMUSG00000040560	Wdr7	0.402455	0.375143	0.425478	0.381968	0.244307	0.312236	5.03431	5.17984	6.26896	6.75214	5.33205	5.53917	0.0740248	0.0675326	0.0635569	0.0535411	0.0438113	0.0533609	0.0149465	0.0683714	0.0502377	0.734777	-0.444622
ENSMUSG00000030431	Tmem238	4.19639	6.84635	7.30404	4.94531	4.59231	4.03395	8.01983	9.87269	12.6276	16.2316	9.49185	11.3091	0.34351	0.409494	0.366455	0.233523	0.326062	0.262916	0.0416094	0.373153	0.274167	0.734731	-0.444711
ENSMUSG00000025935	Tram1	7.40699	8.37818	7.01093	6.75036	3.89901	5.7997	27.0505	30.094	28.7191	40.1289	21.355	29.6256	0.21496	0.217773	0.196219	0.143995	0.154392	0.163716	0.00326528	0.209651	0.154034	0.734718	-0.444737
ENSMUSG00000024939	Fam89b	1.22093	1.25941	1.99502	1.29464	0.680098	1.14128	2.56372	3.10458	3.37965	4.29622	2.40478	3.09014	0.322601	0.288591	0.371189	0.231563	0.220462	0.269715	0.037018	0.32746	0.24058	0.734685	-0.444803
ENSMUSG00000064373	Selenop	490.964	515.151	512.403	393.519	283.367	350.695	1108.57	1287.27	1210.94	1384.4	1104.45	1187	0.306943	0.285811	0.297331	0.221336	0.204182	0.228066	0.00109427	0.296695	0.217861	0.734294	-0.445571
ENSMUSG00000041815	Poldip3	0.791345	0.848537	1.09679	1.01069	0.732922	0.782385	1.91183	1.99778	2.04572	2.81339	2.7799	2.82087	0.292746	0.298117	0.349017	0.264297	0.208642	0.217133	0.0288037	0.313294	0.230024	0.734212	-0.445732
ENSMUSG00000035559	Mpv17l2	3.86176	4.60889	4.94973	5.14136	4.26217	5.29725	7.69663	9.7454	8.16705	15.232	15.1186	13.2453	0.334109	0.321081	0.377358	0.252356	0.219917	0.285681	0.0229432	0.344183	0.252651	0.734062	-0.446026
ENSMUSG00000028107	Tars2	3.0252	2.85376	2.02338	2.77857	1.93135	2.64862	6.30521	5.08576	3.25838	9.6185	5.00382	6.79574	0.32423	0.359437	0.383088	0.224131	0.278486	0.280445	0.0197954	0.355585	0.261021	0.734059	-0.446032
ENSMUSG00000025580	Eif4a3	8.51487	10.1467	11.2941	12.1486	10.35	10.1028	15.6233	16.995	13.3604	24.8373	27.799	27.3368	0.352755	0.373842	0.458094	0.328466	0.271305	0.269843	0.048868	0.394897	0.289871	0.734043	-0.446064
ENSMUSG00000037166	Ppp1r14a	1.15762	0.937856	1.34262	1.29126	0.987133	0.663951	0.958655	0.614276	0.859412	1.20479	1.42009	1.15399	0.547009	0.604237	0.609718	0.51732	0.410071	0.36522	0.0341264	0.586988	0.43087	0.734035	-0.446078
ENSMUSG00000022174	Dad1	28.4749	33.678	29.5754	27.5288	22.5456	26.0951	24.6347	27.5373	23.7736	40.3739	40.0573	33.3825	0.536153	0.550157	0.554377	0.405415	0.360136	0.438738	0.00342659	0.546896	0.40143	0.734016	-0.446117
ENSMUSG00000062169	Cnih4	3.06137	2.43396	2.68997	3.83658	2.59494	2.56967	5.92175	4.54896	5.98425	10.6512	8.00477	8.9114	0.340792	0.348559	0.310111	0.264816	0.244812	0.223818	0.00600785	0.333154	0.244482	0.733841	-0.446461
ENSMUSG00000024446	Rpp21	5.80169	8.53449	7.68697	7.98415	4.85313	6.95174	7.51585	8.61647	7.09147	13.736	10.4497	11.2643	0.435643	0.49761	0.520148	0.367592	0.317138	0.381628	0.0156527	0.484467	0.355453	0.733699	-0.446739
ENSMUSG00000067235	H2-Q10	373.329	453.806	468.503	344.444	271.415	303.547	172.624	243.303	229.173	314.398	353.409	286.062	0.683812	0.650983	0.671519	0.522802	0.434387	0.514828	0.00394668	0.668772	0.490672	0.733692	-0.446754
ENSMUSG00000095098	Ccdc85b	0.25323	0.45553	0.42075	0.304223	0.32024	0.362481	0.399896	0.553402	0.490339	0.681834	0.864113	0.602641	0.38772	0.451497	0.46181	0.308524	0.270393	0.37558	0.0399265	0.433676	0.318166	0.733649	-0.446839
ENSMUSG00000013997	Nit1	8.27069	9.20439	8.67029	7.10529	4.99839	6.85125	16.7682	18.5445	15.8279	20.2763	18.2469	18.4575	0.330313	0.331703	0.353915	0.259491	0.215029	0.270707	0.00839699	0.338644	0.248409	0.733541	-0.447051
ENSMUSG00000052751	Repin1	0.633076	0.763683	0.76586	0.442813	0.300432	0.441437	2.78832	2.54011	3.14239	2.35663	2.13014	2.199	0.185035	0.231153	0.19596	0.158179	0.123605	0.167183	0.0474552	0.204049	0.149656	0.733431	-0.447268
ENSMUSG00000020064	Herc4	6.8327	5.8951	6.63273	4.55996	2.86236	3.82579	17.9351	17.8417	19.4396	19.7004	15.6478	12.9247	0.275871	0.248353	0.254397	0.187959	0.154637	0.228398	0.0390897	0.25954	0.190332	0.733341	-0.447444
ENSMUSG00000027131	Emc4	13.7468	14.4117	14.1164	13.3418	9.99018	13.6271	21.7642	23.586	21.8597	32.0925	32.6019	28.7601	0.387114	0.379279	0.392383	0.293651	0.234555	0.321492	0.016457	0.386259	0.283233	0.733272	-0.44758
ENSMUSG00000057497	Fam136a	4.40892	5.61374	5.99451	6.52388	4.93236	5.68844	13.0268	18.539	18.5222	27.6904	26.1511	24.9391	0.252868	0.232427	0.244507	0.190677	0.158681	0.18573	0.00497551	0.243267	0.178363	0.733196	-0.44773
ENSMUSG00000031010	Usp9x	1.57817	1.56309	1.53645	1.54139	0.762635	1.16281	5.6588	6.20917	5.83135	7.3413	5.19808	6.16746	0.21807	0.201112	0.208536	0.173528	0.127944	0.158631	0.0173922	0.209239	0.153368	0.732977	-0.44816
ENSMUSG00000020432	Tcn2	11.5536	12.3038	12.9393	7.21345	5.86007	7.53315	10.3918	8.73821	10.3182	10.9755	9.733	9.21272	0.526471	0.584725	0.556348	0.396583	0.375813	0.449851	0.00587544	0.555848	0.407416	0.732962	-0.448189
ENSMUSG00000028048	Gba	6.21319	7.95838	7.37495	5.82755	5.09083	6.12629	4.40981	4.95848	4.28124	7.04341	7.25453	6.68675	0.584881	0.616123	0.632707	0.452767	0.412368	0.478129	0.00232795	0.611237	0.447755	0.732539	-0.449023
ENSMUSG00000029802	Abcg2	9.17056	10.2628	9.76708	8.60274	6.36189	8.21863	8.97301	10.404	9.79097	14.6363	11.3942	13.912	0.505444	0.496586	0.499389	0.370185	0.358293	0.371368	1.09064e-05	0.500473	0.366615	0.732538	-0.449025
ENSMUSG00000026342	Slc35f5	1.76357	1.60329	1.53645	1.65632	1.07957	1.13769	3.76888	3.92915	4.46578	4.892	4.68229	4.75702	0.318768	0.289798	0.25598	0.252939	0.187365	0.193002	0.0498782	0.288182	0.211102	0.73253	-0.449039
ENSMUSG00000002733	Plekha3	0.501939	0.549316	0.520029	0.635487	0.376365	0.462971	4.71658	4.71498	5.29883	7.36778	5.36554	6.41108	0.0961841	0.104347	0.0893695	0.0794034	0.0655471	0.0673505	0.0135334	0.0966337	0.070767	0.732323	-0.449449
ENSMUSG00000018965	Ywhah	3.42313	4.24715	4.07041	4.50249	3.46652	4.0806	16.9435	17.2938	15.9967	25.6184	25.0526	24.0736	0.168075	0.197166	0.20284	0.149481	0.121551	0.144938	0.0213804	0.18936	0.138656	0.732235	-0.449622
ENSMUSG00000024271	Elp2	1.11693	1.20582	1.20552	1.36562	0.871582	1.01208	2.15287	2.88322	2.02463	3.60114	3.17511	3.05808	0.34159	0.29489	0.373209	0.274952	0.215381	0.248658	0.0341324	0.336563	0.24633	0.7319	-0.450282
ENSMUSG00000045438	Cox19	7.52456	9.19992	10.2067	9.19428	6.03835	6.39905	21.4246	20.8577	25.2868	27.9221	28.2746	25.4584	0.259924	0.306076	0.287567	0.247715	0.175979	0.200865	0.037635	0.284522	0.208186	0.731705	-0.450666
ENSMUSG00000024914	Drap1	16.166	16.7921	20.6404	19.3012	13.9354	17.5965	49.3954	49.773	45.4803	73.2608	67.9099	64.457	0.246579	0.252266	0.312162	0.208522	0.170265	0.214451	0.0446564	0.270336	0.197746	0.731484	-0.451101
ENSMUSG00000063931	Pepd	4.68476	4.59996	4.84572	3.93461	2.06671	3.14748	10.8301	9.27501	9.36917	9.85019	8.3129	10.6488	0.301954	0.331529	0.34089	0.285431	0.199112	0.22814	0.0354664	0.324791	0.237561	0.731427	-0.451214
ENSMUSG00000001666	Ddt	213.356	238.211	228.86	187.783	133.9	157.066	227.727	220.398	201.957	273.018	281.48	243.55	0.483709	0.519421	0.531224	0.407514	0.322356	0.39206	0.00997137	0.511451	0.373977	0.731207	-0.451648
ENSMUSG00000034075	Zdhhc5	0.759691	0.88873	0.917141	1.06816	0.627275	0.807507	3.8401	4.02323	4.56596	6.03059	5.78755	5.54558	0.165158	0.180932	0.167267	0.150471	0.0977853	0.127105	0.0454359	0.171119	0.12512	0.73119	-0.451682
ENSMUSG00000037415	Ranbp10	0.425065	0.415336	0.472753	0.344786	0.241006	0.315825	1.52289	1.56059	1.92972	2.11832	1.17895	1.82716	0.218211	0.210198	0.196777	0.13998	0.169728	0.147376	0.0068127	0.208395	0.152362	0.731118	-0.451825
ENSMUSG00000037013	Ss18	1.16667	1.19242	0.954962	1.13576	0.964023	1.15563	4.63989	6.50247	5.11429	8.35412	7.32152	7.14835	0.200923	0.154962	0.157344	0.119682	0.11635	0.139166	0.0497879	0.171076	0.125066	0.731053	-0.451952
ENSMUSG00000051147	Nat2	1.95801	2.50988	3.10599	1.5583	1.15221	1.44275	8.26087	8.67181	9.42717	7.40088	6.54449	7.48173	0.191607	0.224464	0.247822	0.173933	0.149701	0.161662	0.0284244	0.221298	0.161765	0.730986	-0.452085
ENSMUSG00000031938	4931406C07Rik	11.5808	12.9692	13.7618	14.6838	8.95683	12.249	55.0432	58.0186	67.3452	90.5052	71.7482	79.1704	0.173823	0.182696	0.169675	0.139594	0.110982	0.133987	0.00782388	0.175398	0.128188	0.73084	-0.452373
ENSMUSG00000040746	Rnf167	2.33334	2.34911	2.78924	1.48393	1.1423	1.554	6.37642	5.45654	6.05279	5.50101	4.80956	4.87242	0.267899	0.30095	0.315453	0.212447	0.191923	0.241815	0.0170825	0.294767	0.215395	0.730729	-0.452591
ENSMUSG00000024799	Tm7sf2	33.6389	37.3401	37.1159	21.1705	15.7611	17.5785	28.2995	31.9091	27.7543	30.9606	26.2516	23.5222	0.543103	0.539213	0.572156	0.406101	0.375151	0.427694	0.0012942	0.551491	0.402982	0.730714	-0.452621
ENSMUSG00000049106	Dcaf5	0.27584	0.366211	0.40184	0.334645	0.316939	0.369659	1.30925	1.3669	1.73991	2.53536	1.95598	1.90409	0.174022	0.211302	0.187622	0.116601	0.139442	0.162577	0.0400945	0.190982	0.13954	0.730643	-0.452762
ENSMUSG00000024953	Prdx5	125.381	133.613	135.619	116.399	91.285	108.615	73.0495	81.9367	58.2819	104.625	132.544	112.886	0.631863	0.619872	0.699424	0.526635	0.407833	0.490359	0.0150935	0.650386	0.474942	0.730246	-0.453545
ENSMUSG00000107881	Gm44250	2.93928	2.96988	2.87434	2.02815	1.21493	1.55041	5.24247	5.13003	5.19338	5.42158	3.30908	4.66726	0.359248	0.366656	0.356277	0.272245	0.268552	0.249356	0.000229682	0.360727	0.263384	0.730149	-0.453738
ENSMUSG00000015341	Golga7	3.32817	3.20211	3.70166	2.59941	1.95446	2.55172	22.197	21.1344	22.4133	24.9962	18.9904	21.2399	0.130388	0.131576	0.141745	0.0941967	0.0933145	0.107253	0.00325692	0.13457	0.0982547	0.73014	-0.453756
ENSMUSG00000030590	Fam98c	1.53747	1.49164	1.60736	1.41971	1.16211	1.14128	1.4462	1.51632	1.52374	1.87339	2.86028	1.76305	0.515295	0.495897	0.513353	0.431116	0.28891	0.392958	0.0330627	0.508182	0.370995	0.730043	-0.453946
ENSMUSG00000039168	Dap	14.1538	17.6496	18.9763	21.086	14.3481	17.1981	60.839	66.9339	68.4788	108.597	95.6017	93.4992	0.188735	0.208664	0.216983	0.162596	0.130497	0.155362	0.0125539	0.204794	0.149485	0.729927	-0.454175
ENSMUSG00000001123	Lgals9	28.9406	34.5086	31.8352	25.3384	14.2986	20.4353	50.0254	46.3861	42.5383	59.1739	36.5607	45.461	0.366495	0.426587	0.428045	0.299819	0.28114	0.310113	0.00746167	0.407042	0.297024	0.729713	-0.454599
ENSMUSG00000003072	Atp5d	139.544	165.648	169.718	146.219	103.821	127.295	180.901	194.078	170.19	249.843	263.447	220.291	0.435469	0.460483	0.499306	0.369183	0.282684	0.366227	0.0206676	0.465086	0.339365	0.729681	-0.454662
ENSMUSG00000020415	Pttg1	10.4277	11.8974	11.8803	10.9216	7.80793	10.1961	4.09209	4.26119	4.02817	7.99004	9.38467	7.55225	0.718171	0.736289	0.746791	0.577507	0.454145	0.574482	0.00875811	0.73375	0.535378	0.729646	-0.454732
ENSMUSG00000025979	Mob4	2.13889	2.81803	2.38268	2.45406	2.16905	2.21795	10.7698	10.4427	10.1706	13.2792	15.8354	13.8608	0.165694	0.21251	0.189805	0.155979	0.120473	0.137944	0.0392214	0.189336	0.138132	0.729558	-0.454905
ENSMUSG00000021290	Atp5mpl	421.326	431.668	425.568	416.183	303.175	350.013	476.89	494.381	467.473	717.68	682.783	635.242	0.46907	0.46614	0.476538	0.367049	0.307493	0.355251	0.0023212	0.470582	0.343264	0.729446	-0.455127
ENSMUSG00000044600	Smim7	4.30492	4.40792	4.12714	4.90136	3.72073	3.77555	10.6383	8.1184	8.07215	14.8415	11.2134	13.6941	0.288084	0.351893	0.33831	0.24826	0.249143	0.216121	0.0165617	0.326096	0.237841	0.729361	-0.455295
ENSMUSG00000113902	Ndufb1-ps	107.329	103.111	118.013	85.8077	76.0324	81.6516	117.367	112.949	102.17	138.373	145.178	144.82	0.477664	0.477232	0.535978	0.382762	0.343711	0.360538	0.00395547	0.496958	0.362337	0.72911	-0.455791
ENSMUSG00000031960	Aars	2.94833	3.56385	3.96167	4.30644	3.04724	3.52073	3.92227	4.0675	4.38142	6.54693	8.98946	6.57136	0.429122	0.467001	0.474845	0.396784	0.253162	0.348861	0.0494743	0.456989	0.332935	0.728541	-0.456918
ENSMUSG00000031245	Hmgn5	8.98064	8.86051	8.04153	5.78699	3.37738	4.43232	10.5288	10.9961	9.0001	10.0554	9.20381	7.53302	0.460323	0.446225	0.471876	0.365285	0.268447	0.37043	0.0213837	0.459475	0.334721	0.728486	-0.457028
ENSMUSG00000035944	Ttc38	1.04458	1.34873	1.40408	1.24055	1.07627	1.22382	5.31369	5.17431	6.40605	7.77159	7.79711	7.37915	0.164286	0.206764	0.179777	0.137653	0.121292	0.142256	0.0232455	0.183609	0.133734	0.728362	-0.457272
ENSMUSG00000044308	Ubr3	2.44186	2.84036	2.99726	1.92674	1.38331	1.48222	23.3364	22.2412	22.9985	19.8791	18.5684	17.592	0.0947257	0.113245	0.115298	0.088359	0.0693328	0.0777083	0.0266451	0.107756	0.0784667	0.728187	-0.457619
ENSMUSG00000006731	B4galnt1	3.7668	4.21589	4.49116	4.77629	3.25193	4.8917	7.42821	7.20529	7.334	13.8485	11.6421	10.6103	0.336472	0.369129	0.379797	0.256448	0.218338	0.315552	0.0342333	0.361799	0.263446	0.728156	-0.457682
ENSMUSG00000023367	Tmem176a	35.2307	38.0457	40.2124	33.8025	18.914	26.5006	27.0505	28.4393	23.0829	40.0693	29.2057	33.6774	0.565671	0.572245	0.635314	0.457583	0.393062	0.44037	0.00545033	0.591077	0.430338	0.728058	-0.457875
ENSMUSG00000024187	Fam234a	2.63179	2.52328	2.91216	1.75435	1.3602	1.79446	3.8894	4.54896	4.91394	5.25608	3.81148	3.97487	0.403575	0.356786	0.372109	0.250248	0.263009	0.311035	0.0112189	0.37749	0.274764	0.727871	-0.458245
ENSMUSG00000018102	H2bc4	70.2805	77.2749	74.383	52.982	38.0426	45.8772	99.5413	90.3982	83.8902	94.4374	100.867	86.9535	0.413849	0.460866	0.469966	0.359397	0.273866	0.345381	0.0182869	0.448227	0.326215	0.727789	-0.458408
ENSMUSG00000036957	Lrfn3	0.447675	0.580578	0.973872	0.621966	0.518327	0.714195	0.849094	0.968453	1.28648	2.03226	1.27942	1.55789	0.345223	0.374801	0.430849	0.23433	0.28832	0.314334	0.0384507	0.383624	0.278995	0.72726	-0.459456
ENSMUSG00000041650	Pcca	9.42379	9.60633	7.89971	4.37066	3.63489	5.34749	22.9584	23.6081	23.8368	16.4236	17.1885	19.1627	0.291018	0.289221	0.248915	0.210186	0.174558	0.218174	0.0171377	0.276385	0.200973	0.727149	-0.459677
ENSMUSG00000028409	Smu1	3.29652	3.8854	3.79621	4.15433	3.03733	3.48484	3.81271	3.7908	3.28475	6.20271	7.44209	5.14168	0.463696	0.506162	0.536115	0.401112	0.289838	0.403968	0.0334487	0.501991	0.364973	0.72705	-0.459874
ENSMUSG00000021193	Pitrm1	0.791345	0.812809	0.775315	0.635487	0.330145	0.63165	1.88444	2.3907	2.21971	2.80015	1.51387	2.19259	0.295743	0.253725	0.258868	0.184969	0.179036	0.223653	0.0187766	0.269445	0.195886	0.726997	-0.459978
ENSMUSG00000002416	Ndufb2	113.361	115.763	111.404	90.7327	65.4281	82.1899	43.0683	50.1548	43.2553	76.3853	77.2946	65.6494	0.72468	0.697712	0.720319	0.542926	0.458428	0.555941	0.00352907	0.714237	0.519098	0.726787	-0.460395
ENSMUSG00000047459	Dynlrb1	34.1318	36.0985	38.4774	44.3489	29.165	39.3525	78.7357	91.5105	73.6511	142.656	126.73	117.72	0.302406	0.282884	0.343154	0.237154	0.187081	0.250537	0.0321791	0.309481	0.224924	0.726777	-0.460415
ENSMUSG00000039100	Marchf6	2.21124	2.21513	2.38268	2.06533	1.28096	1.61143	6.5572	5.61703	6.00007	7.46708	5.93492	6.39826	0.252182	0.282825	0.284236	0.216664	0.17752	0.201185	0.00847361	0.273081	0.198456	0.726731	-0.460507
ENSMUSG00000025403	Shmt2	9.50971	11.4686	11.6628	9.02189	5.55634	6.9338	16.9271	16.7957	15.9387	19.9188	16.887	15.8867	0.359715	0.405763	0.422543	0.311737	0.247571	0.303841	0.0171621	0.396007	0.287717	0.726544	-0.460878
ENSMUSG00000035596	Mboat7	1.91279	2.11688	2.45359	1.72731	1.09608	1.23459	2.55824	2.9607	2.81023	3.7203	2.36459	2.64136	0.427819	0.416907	0.466124	0.317076	0.316725	0.318525	0.00132218	0.43695	0.317442	0.726496	-0.460974
ENSMUSG00000005981	Trap1	25.0834	28.0642	27.3393	19.9739	10.7297	15.6118	25.4564	28.0962	25.4924	26.3334	27.8392	24.4198	0.49631	0.499715	0.517479	0.431334	0.278196	0.389987	0.040482	0.504501	0.366506	0.726471	-0.461023
ENSMUSG00000026626	Ppp2r5a	5.32688	6.42655	6.38217	5.00953	3.20571	3.83297	25.303	27.255	30.6805	31.3048	24.0009	24.7275	0.173911	0.190803	0.172199	0.137949	0.117828	0.134205	0.00463377	0.178971	0.129994	0.726341	-0.46128
ENSMUSG00000048874	Phf3	0.438631	0.56718	0.468026	0.381968	0.231101	0.315825	2.0433	1.98118	1.62919	2.02564	1.52057	1.64124	0.176729	0.222567	0.223165	0.15865	0.131932	0.161377	0.0343929	0.207487	0.150653	0.726084	-0.461791
ENSMUSG00000024747	Aldh1a7	23.6002	26.2868	28.3274	35.4115	17.8608	26.0735	69.9763	68.0463	80.3366	133.454	88.662	106.078	0.252202	0.278659	0.260688	0.209702	0.167671	0.197301	0.00795501	0.26385	0.191558	0.726012	-0.461934
ENSMUSG00000018849	Wwc1	0.904394	1.23708	1.35207	1.23041	1.11589	1.04797	2.33912	3.26507	3.754	4.38227	4.90334	4.48134	0.278832	0.274775	0.264797	0.21922	0.185387	0.189529	0.00283483	0.272801	0.198045	0.725969	-0.462019
ENSMUSG00000063524	Eno1	51.9168	61.4921	66.4218	75.4979	48.9077	64.3314	52.4083	61.4276	52.2238	103.632	108.409	97.1278	0.497644	0.500262	0.559834	0.42147	0.310886	0.398438	0.0223925	0.519247	0.376931	0.725919	-0.46212
ENSMUSG00000020817	Rabep1	0.673774	0.794945	0.869866	0.601685	0.627275	0.570639	3.77984	4.33314	4.63977	5.01115	5.37224	3.98769	0.151287	0.155018	0.157881	0.107198	0.104554	0.125186	0.00328787	0.154729	0.112313	0.725869	-0.462218
ENSMUSG00000032667	Pon2	3.7668	3.81841	3.73948	2.46082	2.0502	2.54813	8.26634	9.28608	8.89465	10.0355	7.74353	7.7574	0.313036	0.291382	0.295982	0.196923	0.209338	0.247259	0.00757392	0.300133	0.21784	0.725811	-0.462335
ENSMUSG00000035765	Dym	1.94445	1.58096	1.81064	1.33182	0.868281	1.15204	3.97157	3.14886	2.70478	3.99171	2.51196	3.19272	0.328675	0.334254	0.400991	0.250176	0.25687	0.265157	0.0146758	0.35464	0.257401	0.725809	-0.462338
ENSMUSG00000050552	Lamtor4	15.2797	13.8445	16.6315	12.6489	9.88454	10.6806	26.0535	28.6551	24.7279	29.769	31.6641	30.3949	0.369672	0.325756	0.402121	0.298197	0.237903	0.260024	0.0237356	0.36585	0.265375	0.725365	-0.463221
ENSMUSG00000044496	2510039O18Rik	0.958658	1.25048	1.31898	0.872105	0.947516	0.958242	1.78584	2.35749	2.05626	3.15762	2.55215	2.22464	0.349302	0.346587	0.390781	0.216418	0.270745	0.301061	0.0253686	0.362223	0.262741	0.725356	-0.463238
ENSMUSG00000020585	Laptm4a	23.2475	23.4196	24.1435	19.2945	13.2157	17.1299	37.5574	39.9667	35.6841	49.3701	37.5521	40.6206	0.382329	0.369474	0.403552	0.280996	0.260317	0.296619	0.00185843	0.385118	0.279311	0.725259	-0.463431
ENSMUSG00000025060	Slk	0.438631	0.321551	0.349837	0.321124	0.191484	0.276347	1.36403	1.24515	1.27594	1.41663	1.21244	1.4489	0.243324	0.20524	0.215182	0.184793	0.136392	0.160178	0.0280259	0.221249	0.160454	0.725221	-0.463508
ENSMUSG00000049339	Retreg2	6.13179	6.85082	6.95893	4.97573	3.99475	4.12726	22.9529	21.6546	21.2955	24.3408	20.3234	19.9064	0.210825	0.240334	0.246295	0.169724	0.16427	0.171728	0.00464757	0.232485	0.168574	0.725098	-0.463751
ENSMUSG00000040713	Creg1	99.5196	106.75	112.908	97.4763	69.3865	84.1064	82.4553	99.2194	85.5036	129.112	124.841	127.606	0.546886	0.518282	0.569059	0.430192	0.357244	0.397267	0.0043161	0.544742	0.394901	0.724932	-0.464083
ENSMUSG00000045237	1110012L19Rik	1.7907	2.83143	2.93107	1.88956	1.06967	1.50735	1.90088	2.63973	2.63623	2.84649	2.42488	2.23106	0.485078	0.51752	0.526479	0.398974	0.306097	0.403206	0.0146803	0.509692	0.369426	0.724801	-0.464342
ENSMUSG00000009646	Pla2g12b	10.2513	11.616	12.1025	11.1075	7.5141	9.14098	19.5511	22.0918	21.5908	26.8431	29.7751	25.3494	0.343976	0.344609	0.359196	0.292683	0.201509	0.26503	0.024788	0.34926	0.253074	0.7246	-0.464744
ENSMUSG00000064345	mt-Nd2	1524.38	1787.15	1612.06	1265.95	796.917	984.782	2535.99	2991.15	3041.29	3266.07	2473.62	2654.89	0.375428	0.374013	0.346429	0.279336	0.243665	0.270569	0.00213389	0.36529	0.264523	0.724145	-0.465649
ENSMUSG00000069833	Ahnak	6.12727	8.65061	8.63247	8.83259	7.32591	7.87409	6.41477	5.0913	5.65736	11.247	13.0756	9.69996	0.488539	0.629506	0.604099	0.43988	0.359087	0.448052	0.0378492	0.574048	0.415673	0.724109	-0.465721
ENSMUSG00000004473	Clec11a	0.158269	0.160775	0.165464	0.0608445	0.115551	0.125612	0.219121	0.232429	0.184536	0.172113	0.207655	0.262854	0.419378	0.408885	0.472753	0.261182	0.357514	0.323354	0.025484	0.433672	0.314017	0.724088	-0.465762
ENSMUSG00000022353	Mtss1	1.84496	1.36659	1.15825	1.47379	1.04656	1.01566	10.9068	7.2883	6.0317	9.83033	8.92247	9.11014	0.144684	0.157898	0.161092	0.130376	0.104981	0.100305	0.0158268	0.154558	0.111887	0.723918	-0.466102
ENSMUSG00000037622	Wdtc1	1.25711	1.5229	1.41353	0.865344	0.75273	0.890053	2.95814	2.96623	3.29529	3.15762	2.82009	2.62854	0.298229	0.339241	0.300188	0.215101	0.210682	0.252957	0.0103464	0.312553	0.226247	0.723867	-0.466203
ENSMUSG00000050212	Eva1b	0.375324	0.366211	0.453843	0.27042	0.168374	0.251225	1.17778	1.3669	1.41302	1.63508	0.710046	1.22452	0.241661	0.211302	0.243104	0.141916	0.191678	0.170236	0.022568	0.232023	0.167943	0.723823	-0.466291
ENSMUSG00000018669	Cdk5rap3	8.58722	7.8646	9.68199	9.27203	5.57615	7.63723	13.717	14.3663	12.9703	20.3624	19.4794	17.1048	0.385005	0.353769	0.427418	0.312881	0.222551	0.308675	0.0418457	0.38873	0.281369	0.723815	-0.466307
ENSMUSG00000073563	Csnk1g3	1.09432	1.13436	1.06842	1.1121	0.79895	1.15204	4.34408	4.47149	4.28124	7.01031	5.5665	5.46865	0.201221	0.202353	0.199718	0.136918	0.125514	0.174007	0.0191987	0.201097	0.145479	0.723428	-0.467078
ENSMUSG00000037916	Ndufv1	35.3392	37.3669	39.8436	28.002	19.0031	26.9061	42.8108	32.9219	28.6137	39.1889	41.6114	39.9667	0.452197	0.53162	0.582022	0.416753	0.313508	0.402348	0.0438705	0.521946	0.377536	0.723324	-0.467286
ENSMUSG00000007837	Prrg2	4.52649	6.13626	5.13883	5.43882	3.53915	4.78044	13.1089	14.8478	14.2831	19.7732	17.8583	18.278	0.256671	0.292425	0.264589	0.215723	0.1654	0.207319	0.0167018	0.271228	0.196148	0.723183	-0.467568
ENSMUSG00000019689	Fmc1	39.0517	39.5731	39.4796	24.7975	20.3435	24.5554	23.0789	29.524	23.7156	34.5948	26.9081	27.5292	0.628542	0.572717	0.624725	0.417521	0.430536	0.471453	0.00223862	0.608661	0.439836	0.722629	-0.468673
ENSMUSG00000022551	Cyc1	40.1415	45.9907	48.4572	48.7939	32.0538	37.6514	53.6956	49.6235	45.2852	73.0887	82.7673	69.7141	0.427779	0.481003	0.516919	0.400335	0.279163	0.350684	0.0392105	0.475233	0.343394	0.72258	-0.46877
ENSMUSG00000025035	Arl3	5.01487	6.00228	5.65886	3.41743	2.81944	3.06853	9.01136	8.9319	6.20042	8.28793	6.28324	7.44967	0.357535	0.401916	0.477167	0.291955	0.309737	0.291735	0.0319885	0.412206	0.297809	0.722476	-0.468978
ENSMUSG00000013593	Ndufs2	42.8819	48.5586	49.8896	40.1472	29.3367	34.9597	73.0824	76.054	59.832	84.6931	85.1587	81.9079	0.369785	0.389677	0.454693	0.321589	0.256226	0.299139	0.0246541	0.404718	0.292318	0.722275	-0.46938
ENSMUSG00000021867	Tmem254b	20.0504	25.1256	26.3324	26.9676	15.8304	20.7224	85.5175	101.123	107.437	184.003	83.2831	132.28	0.189929	0.199017	0.196849	0.127827	0.15972	0.135439	0.00559057	0.195265	0.140995	0.722072	-0.469786
ENSMUSG00000072946	Ptgr2	4.50388	3.8854	4.4297	3.42081	2.18556	2.70246	14.2264	13.4145	14.2357	13.5241	14.777	12.617	0.240459	0.224592	0.237322	0.201878	0.128846	0.176407	0.0413206	0.234124	0.169044	0.722025	-0.469879
ENSMUSG00000037316	Bag4	0.402455	0.52252	0.624034	0.422531	0.396174	0.416315	2.93622	2.93303	3.27947	3.98509	3.62392	3.13502	0.120543	0.151212	0.159865	0.0958638	0.0985485	0.117228	0.0431977	0.143873	0.10388	0.722024	-0.469881
ENSMUSG00000021759	Plpp1	0.96318	0.857469	0.694947	1.26759	0.723017	0.663951	2.38294	2.34089	1.86118	4.11748	3.05454	3.22477	0.28785	0.268097	0.271875	0.23539	0.191398	0.170737	0.0184945	0.27594	0.199175	0.721805	-0.470318
ENSMUSG00000035086	Becn1	3.57236	5.03763	4.49588	3.81292	3.35427	4.19904	14.7469	17.1056	14.9158	21.2097	20.7186	19.0794	0.195006	0.227501	0.231607	0.152379	0.139338	0.180383	0.0223237	0.218038	0.157367	0.72174	-0.470449
ENSMUSG00000001105	Ift20	10.3191	11.098	9.58271	9.04555	7.34902	9.20917	17.568	22.3962	16.1548	27.3528	24.8985	21.6438	0.370032	0.331341	0.372324	0.248515	0.227894	0.298486	0.0159551	0.357899	0.258298	0.721708	-0.470513
ENSMUSG00000029390	Tmed2	15.1622	13.5007	14.0219	18.7131	12.5884	15.0627	53.9148	69.3689	63.006	107.836	89.7941	95.2558	0.219497	0.162915	0.182036	0.147872	0.122955	0.136538	0.0445158	0.188149	0.135788	0.721706	-0.470516
ENSMUSG00000036985	Zdhhc9	2.75388	3.55492	3.29509	2.66364	1.77618	2.6235	5.35751	5.65023	5.93153	7.48032	5.78085	6.62905	0.339508	0.386188	0.357129	0.262584	0.235037	0.283543	0.00678479	0.360942	0.260388	0.721413	-0.471103
ENSMUSG00000074754	Smim26	16.157	18.7125	17.5108	15.201	10.9311	13.1175	26.0645	33.5417	26.0302	34.1447	37.9942	31.69	0.382673	0.358105	0.402168	0.308051	0.223424	0.292753	0.0214911	0.380982	0.274743	0.721144	-0.471641
ENSMUSG00000074768	Bhmt	448.349	454.449	445.57	462.253	215.766	334.703	1184.92	1114.98	1146.68	1721.45	905.53	1302.24	0.27451	0.289563	0.279837	0.211683	0.192426	0.204469	0.000389905	0.281303	0.202859	0.72114	-0.471649
ENSMUSG00000035824	Tk2	0.723515	0.879799	0.869866	0.662529	0.43249	0.649595	3.02387	3.58604	4.55014	4.40213	3.46315	3.53892	0.193072	0.197006	0.160492	0.130814	0.111019	0.15509	0.0409298	0.183523	0.132308	0.720931	-0.472068
ENSMUSG00000032551	1110059G10Rik	2.61822	1.88911	3.24781	2.45744	1.56819	2.45841	5.99296	3.70779	5.69427	6.94412	6.10238	7.0586	0.304049	0.337528	0.363206	0.261387	0.204442	0.258318	0.0206265	0.334928	0.241382	0.7207	-0.47253
ENSMUSG00000040883	Tmem205	369.911	405.181	402.294	235.184	176.614	213.347	188.329	220.237	172.12	227.865	233.183	204.821	0.662638	0.647856	0.700356	0.507903	0.430979	0.510194	0.00350971	0.670283	0.483026	0.720629	-0.472671
ENSMUSG00000028826	Maco1	1.05814	1.37999	1.43717	1.38252	1.04986	1.37097	2.08713	2.19147	2.11426	3.6541	3.42966	3.14784	0.336423	0.386393	0.404674	0.274494	0.234369	0.303392	0.0212568	0.37583	0.270751	0.720409	-0.473111
ENSMUSG00000036241	Ube2r2	3.32817	3.41201	2.51977	2.29181	1.27436	2.27897	20.0441	21.6601	18.4378	22.388	15.2392	17.1689	0.142398	0.136088	0.120232	0.0928617	0.0771704	0.117184	0.0499056	0.132906	0.0957386	0.720348	-0.473234
ENSMUSG00000035521	Gnptg	6.97288	8.43177	8.07935	5.47601	3.74384	5.79611	6.41477	7.90258	6.06861	9.4199	6.97989	7.33427	0.520844	0.516199	0.571061	0.367618	0.349117	0.441427	0.0107011	0.536035	0.386054	0.720204	-0.473523
ENSMUSG00000037197	Rbm17	5.36758	4.89025	4.893	4.70531	4.05418	5.39056	11.8599	13.9181	14.4729	15.7881	19.9483	22.2529	0.31157	0.260005	0.25266	0.229601	0.168907	0.195003	0.0395202	0.274745	0.197837	0.720075	-0.473781
ENSMUSG00000028975	Pex14	4.49032	4.48385	4.80317	4.79996	3.57877	4.70867	6.34356	5.37907	5.84189	9.94286	9.17702	8.9691	0.41447	0.454617	0.451211	0.325579	0.280561	0.344257	0.00571562	0.440099	0.316799	0.719835	-0.474262
ENSMUSG00000050017	Pitpnb	1.28876	1.45591	1.3568	1.43661	0.960721	1.31355	8.13487	8.67181	8.14069	10.7108	11.3339	10.8155	0.136758	0.143755	0.142859	0.118265	0.0781413	0.108298	0.0320851	0.141124	0.101568	0.719706	-0.47452
ENSMUSG00000034269	Setd5	0.185401	0.236697	0.274197	0.243378	0.257513	0.211746	1.2216	1.45545	1.819	2.36987	2.37799	1.92973	0.13177	0.13988	0.130994	0.0931324	0.0977094	0.0988785	0.000352719	0.134215	0.0965734	0.719544	-0.474846
ENSMUSG00000021395	Spin1	0.927004	1.10756	1.03533	0.959991	0.871582	0.807507	8.14035	7.49306	7.57126	9.33385	10.8517	8.67419	0.102235	0.128777	0.120295	0.0932588	0.0743466	0.0851649	0.0263382	0.117102	0.0842567	0.719513	-0.474907
ENSMUSG00000024570	Rbfa	3.97934	6.09607	4.90245	5.06023	3.55566	3.89757	4.94666	6.71276	6.2426	8.20187	9.05644	8.43698	0.445814	0.475927	0.439877	0.381556	0.281924	0.315988	0.0152161	0.453873	0.326489	0.719342	-0.475251
ENSMUSG00000023707	Ogfod2	3.77585	5.12695	5.26647	3.93461	3.4236	3.49202	8.0034	11.14	9.95442	12.0877	13.7186	9.89229	0.320551	0.315176	0.346003	0.245571	0.199717	0.260904	0.0113493	0.327243	0.235398	0.719335	-0.475264
ENSMUSG00000053279	Aldh1a1	145.531	174.584	183.305	130.255	65.2333	98.1355	403.216	403.43	471.786	449.474	318.63	359.001	0.265206	0.302041	0.279817	0.224682	0.169939	0.214674	0.0164949	0.282355	0.203098	0.719303	-0.475329
ENSMUSG00000026856	Dolpp1	0.5969	0.799411	1.00224	0.736895	0.670194	0.735729	1.07917	1.46098	1.49738	2.05874	1.76172	2.09642	0.35613	0.35366	0.400956	0.263587	0.275583	0.259777	0.00295848	0.370249	0.266316	0.719289	-0.475357
ENSMUSG00000022450	Ndufa6	163.049	168.765	160.868	111.024	86.0258	95.0167	275.348	298.549	264.783	282.577	272.383	248.218	0.371921	0.361138	0.377934	0.282073	0.240021	0.276827	0.00180539	0.370331	0.266307	0.719106	-0.475724
ENSMUSG00000025144	Cenpx	19.5259	21.8119	27.0462	17.4421	12.2913	15.2673	29.543	34.5544	29.8263	42.5584	29.4602	32.2605	0.397928	0.386967	0.475558	0.290699	0.294391	0.321228	0.0161038	0.420151	0.302106	0.719042	-0.475851
ENSMUSG00000002580	Mien1	27.7287	31.5611	32.9367	28.2014	20.3567	23.9596	43.0299	42.8554	41.4416	65.4296	46.91	55.5584	0.391878	0.424114	0.442827	0.301197	0.302627	0.301311	0.00137577	0.419606	0.301712	0.719036	-0.475865
ENSMUSG00000018770	Atp5g3	221.197	260.318	273.138	275.676	206.631	249.635	148.581	142.689	123.761	255.827	334.78	260.822	0.598189	0.645939	0.688181	0.518673	0.381653	0.489042	0.0210568	0.644103	0.463123	0.71902	-0.475897
ENSMUSG00000063235	Ptpmt1	13.3896	14.7735	16.3431	16.0089	12.6974	14.9873	66.3115	73.132	70.7038	100.839	103.935	99.6666	0.167997	0.168061	0.18775	0.137006	0.108867	0.130718	0.0103573	0.174603	0.12553	0.718949	-0.476039
ENSMUSG00000025544	Tm9sf2	12.2817	12.1564	11.9843	13.0275	8.26022	11.323	18.9759	21.0016	18.5802	28.9349	28.3483	27.4779	0.392918	0.366621	0.392099	0.310456	0.225637	0.291824	0.0164675	0.383879	0.275972	0.718904	-0.476129
ENSMUSG00000058833	Rex1bd	30.7991	30.5696	35.2154	23.1682	16.5931	20.7619	32.7422	37.5483	39.2799	42.9754	34.3703	41.2168	0.484711	0.448775	0.47272	0.350271	0.325588	0.334984	0.000498856	0.468735	0.336948	0.718845	-0.476246
ENSMUSG00000027422	Rrbp1	42.5518	46.9732	45.4978	32.7918	19.9969	25.7864	63.9122	62.1138	61.2239	66.8065	54.0171	59.155	0.399682	0.430603	0.426322	0.329241	0.270177	0.303579	0.00388262	0.418869	0.300999	0.718599	-0.476742
ENSMUSG00000071014	Ndufb6	54.951	56.4679	59.5905	48.5032	36.2994	42.0442	45.8511	47.4044	36.0268	53.8252	72.3377	57.5651	0.545137	0.543628	0.623219	0.473996	0.334135	0.422091	0.0297162	0.570662	0.410074	0.718594	-0.476751
ENSMUSG00000064215	Ifi27	33.4445	35.6207	28.9136	25.1829	21.8919	20.9988	16.4998	12.208	8.44649	22.0636	21.5425	18.2267	0.669636	0.744755	0.773917	0.53301	0.504022	0.535335	0.00326862	0.729436	0.524122	0.718531	-0.476877
ENSMUSG00000020745	Pafah1b1	0.927004	1.01378	1.0306	1.0614	0.680098	0.990542	2.62398	2.31322	2.32516	3.6541	3.34258	3.26324	0.261056	0.304713	0.307114	0.225087	0.169066	0.232862	0.030768	0.290961	0.209005	0.718327	-0.477288
ENSMUSG00000063015	Ccni	7.75066	9.52147	9.59216	6.56445	4.64514	5.25059	51.0388	54.9141	54.3486	54.977	40.9683	47.2368	0.131838	0.147767	0.150016	0.106667	0.101837	0.100035	0.00263119	0.143207	0.102846	0.718165	-0.477612
ENSMUSG00000002365	Snx9	1.13501	1.38892	1.07315	1.25745	0.874884	1.0372	4.34955	5.24625	4.65559	6.12327	6.52439	6.12258	0.206947	0.209327	0.187327	0.17037	0.118239	0.144865	0.0268015	0.2012	0.144491	0.718146	-0.477652
ENSMUSG00000003809	Gcdh	34.2901	41.9668	42.666	28.482	19.6073	24.4298	106.816	106.01	108.76	107.094	99.7012	94.2877	0.243009	0.283605	0.28176	0.210081	0.164341	0.205781	0.0181152	0.269458	0.193401	0.71774	-0.478466
ENSMUSG00000008140	Emc10	8.93994	9.8207	10.2209	8.27823	5.68179	6.69334	10.5178	11.5108	11.5731	15.1857	12.821	13.1876	0.459454	0.460386	0.468979	0.352807	0.307077	0.336671	0.000678628	0.46294	0.332185	0.717556	-0.478837
ENSMUSG00000033416	Gucd1	3.49548	3.78715	3.69693	3.24166	2.13604	2.64862	17.3544	16.7515	16.6821	20.9316	17.0746	16.6175	0.16765	0.184392	0.181409	0.134101	0.11119	0.137476	0.00669895	0.177817	0.127589	0.71753	-0.478889
ENSMUSG00000010047	Hyal2	3.49096	4.18909	4.17441	4.39433	3.70753	4.16674	6.39834	5.94907	6.12661	10.7637	10.8517	9.91153	0.353004	0.4132	0.405243	0.289901	0.254652	0.29597	0.00848306	0.390482	0.280174	0.717508	-0.478933
ENSMUSG00000022787	Wdr53	1.32946	1.55416	1.87683	1.27435	0.66029	0.850574	0.44372	0.442721	0.500884	0.860567	0.589473	0.737274	0.74976	0.778294	0.789342	0.596909	0.528332	0.535677	0.000900755	0.772465	0.55364	0.716718	-0.480523
ENSMUSG00000029311	Hsd17b11	21.9723	27.7829	30.2515	22.6443	12.5488	17.7795	44.1584	53.3811	55.8302	65.9658	42.7033	52.6414	0.332255	0.342305	0.351428	0.25555	0.227119	0.252475	0.000785658	0.341996	0.245048	0.716523	-0.480916
ENSMUSG00000002625	Akap8l	3.40957	2.60367	2.7987	2.61293	1.84221	1.61501	3.63741	4.07857	3.70127	5.97101	3.76459	3.74407	0.483834	0.38964	0.430571	0.304398	0.328567	0.30136	0.0125479	0.434682	0.311442	0.716482	-0.480997
ENSMUSG00000034032	Rpap1	0.0678296	0.120582	0.108733	0.0777458	0.0858377	0.089723	0.180775	0.293303	0.289986	0.364086	0.422009	0.262854	0.272841	0.291341	0.272706	0.175962	0.169023	0.254478	0.0479622	0.278963	0.199821	0.716299	-0.481366
ENSMUSG00000001138	Cnnm3	0.149225	0.174173	0.245832	0.175773	0.0924406	0.111257	0.476588	0.365245	0.579971	0.609017	0.381817	0.455187	0.23845	0.322891	0.297688	0.223975	0.194916	0.196413	0.0385162	0.286343	0.205101	0.716278	-0.481408
ENSMUSG00000008958	Vps72	1.06266	1.39785	1.1677	1.0445	0.693304	1.01208	1.16682	1.65467	1.22848	1.95945	1.8555	1.53225	0.476641	0.457933	0.487316	0.347709	0.272012	0.397778	0.0229677	0.473964	0.339166	0.715595	-0.482784
ENSMUSG00000028096	Gpr89	1.33398	1.44251	1.35207	1.64956	0.960721	1.30637	2.78832	3.07691	2.62569	5.05749	3.43636	4.1672	0.323601	0.31918	0.339908	0.245944	0.218491	0.238668	0.00084281	0.327563	0.234368	0.715489	-0.482999
ENSMUSG00000033128	Gga1	1.26163	1.22815	1.51281	1.39942	1.44603	1.38891	2.28982	2.51244	2.94204	4.37565	4.86315	3.94281	0.355244	0.328329	0.339587	0.242321	0.229195	0.2605	0.00125819	0.341054	0.244005	0.715446	-0.483086
ENSMUSG00000013622	Atraid	18.9923	25.081	25.4341	16.5734	12.0602	15.6908	35.7496	37.7918	38.2781	37.8848	41.0956	38.8063	0.346942	0.398916	0.399203	0.304332	0.226884	0.28792	0.0206324	0.381687	0.273045	0.715364	-0.483251
ENSMUSG00000024866	Acy3	6.80557	9.3875	7.10548	5.75319	3.68111	4.00883	6.34903	7.53733	5.46228	7.16919	6.83252	6.6547	0.517353	0.554658	0.565374	0.445211	0.350128	0.375938	0.00821779	0.545795	0.390426	0.715334	-0.483311
ENSMUSG00000045316	Fahd1	9.25648	10.504	10.9442	8.18697	5.42098	7.31063	19.8852	26.8178	28.1286	26.757	27.8794	24.2659	0.317637	0.281444	0.280098	0.234288	0.16279	0.231521	0.0341357	0.293059	0.209533	0.714985	-0.484015
ENSMUSG00000074491	Clec4g	3.34174	4.85006	4.66135	2.93068	1.89503	2.462	9.52081	11.9369	9.53262	11.9685	7.01338	8.84729	0.259804	0.288919	0.328403	0.1967	0.212724	0.217697	0.0162065	0.292375	0.20904	0.714973	-0.484039
ENSMUSG00000020483	Dynll2	5.95996	7.23043	6.50036	4.40785	3.28164	3.7899	14.3086	14.715	14.6522	15.0268	12.5263	12.6234	0.294049	0.329474	0.307309	0.226803	0.207594	0.230904	0.00215419	0.310277	0.221767	0.714739	-0.484511
ENSMUSG00000043162	Pyurf	1.94445	2.08115	2.76088	1.74421	1.3635	1.44992	6.52433	7.07247	7.69253	8.21511	6.53779	7.20605	0.229602	0.227358	0.264113	0.175133	0.172567	0.167506	0.00477491	0.240358	0.171735	0.714499	-0.484996
ENSMUSG00000000131	Xpo6	1.65052	2.05435	1.99502	1.6259	1.42292	1.82317	3.54976	5.94907	5.43591	6.75876	6.22965	6.38543	0.31739	0.256684	0.268475	0.193914	0.185941	0.222105	0.0205441	0.28085	0.200653	0.71445	-0.485096
ENSMUSG00000058076	Sdhc	20.0278	23.8751	25.6469	17.6212	12.7469	15.1776	55.098	60.4259	61.7037	61.4511	61.8678	57.4817	0.26659	0.283213	0.293608	0.22285	0.170836	0.208887	0.00996812	0.281137	0.200857	0.714446	-0.485102
ENSMUSG00000018765	Fxr2	1.19832	1.09417	1.35207	1.27097	0.947516	1.18076	1.68723	1.43884	1.88227	2.67438	2.65933	2.51955	0.415283	0.431963	0.418036	0.322145	0.2627	0.319096	0.00383318	0.421761	0.301314	0.714418	-0.485159
ENSMUSG00000061032	Rrp1	6.33528	7.54751	7.39859	8.65006	5.82045	7.33576	6.62841	5.47868	5.78917	10.9557	12.6603	10.668	0.488694	0.579411	0.561019	0.4412	0.314947	0.407456	0.02951	0.543041	0.387868	0.714251	-0.485496
ENSMUSG00000028138	Adh5	71.316	85.7915	86.8259	61.7606	36.8012	51.7953	71.2308	81.2228	68.0043	85.7324	79.3778	81.2796	0.500299	0.513678	0.560781	0.418736	0.316763	0.389219	0.0133068	0.524919	0.374906	0.714216	-0.485567
ENSMUSG00000009281	Rarres2	364.408	386.973	387.105	238.842	163.917	205.286	153.33	168.682	152.132	196.726	219.726	176.894	0.703846	0.696426	0.717875	0.548346	0.427264	0.537145	0.00671621	0.706049	0.504252	0.714188	-0.485625
ENSMUSG00000055943	Emc7	2.90763	3.52366	3.12963	2.6704	2.03039	2.35074	4.55772	4.59323	4.8454	5.98425	5.90812	5.37889	0.389483	0.434114	0.392428	0.308551	0.255765	0.304121	0.00644645	0.405342	0.289479	0.714159	-0.485683
ENSMUSG00000057572	Zbtb8os	17.2694	16.7206	13.8422	16.7458	14.1434	15.6692	18.954	21.9313	15.3798	30.3449	34.9664	29.9141	0.476748	0.432595	0.473692	0.355607	0.287995	0.343749	0.00640394	0.461011	0.329117	0.713902	-0.486201
ENSMUSG00000018481	Appbp2	0.438631	0.47786	0.453843	0.422531	0.392872	0.279936	3.42377	3.44216	3.25311	3.99171	4.1397	3.55174	0.113564	0.121902	0.12243	0.09572	0.0866775	0.0730584	0.00895347	0.119299	0.085152	0.713769	-0.486471
ENSMUSG00000028411	Aptx	0.804911	0.884265	0.936051	0.719993	0.838568	0.577816	2.07617	1.52739	1.62919	2.29043	2.33779	2.07078	0.279378	0.366663	0.364898	0.239167	0.264003	0.21816	0.0382252	0.33698	0.240443	0.713524	-0.486967
ENSMUSG00000049422	Chchd10	228.911	276.279	269.848	220.213	162.669	197.595	489.845	481.238	429.959	592.891	586.311	522.144	0.318482	0.364717	0.385603	0.27083	0.217187	0.274537	0.0197544	0.356267	0.254185	0.713467	-0.487081
ENSMUSG00000023010	Tmbim6	68.9194	81.9195	86.1971	47.8576	31.8986	40.0631	113.603	130.713	146.358	134.229	87.6505	103.577	0.377593	0.385262	0.370652	0.262829	0.266824	0.278913	7.22253e-05	0.377836	0.269522	0.713331	-0.487357
ENSMUSG00000044345	Marveld1	0.438631	0.620772	0.676037	0.621966	0.491916	0.484504	1.46263	1.93691	2.07735	3.01861	2.15693	2.61572	0.230705	0.242709	0.245529	0.170843	0.185709	0.15628	0.00204507	0.239648	0.170944	0.713315	-0.48739
ENSMUSG00000024712	Rfk	1.66861	1.33086	1.37098	1.80843	1.3734	1.41762	10.0686	9.65133	9.92278	15.9999	14.1339	15.3994	0.142164	0.121184	0.121393	0.10155	0.0885646	0.0842969	0.0132954	0.128247	0.0914704	0.713237	-0.487546
ENSMUSG00000061518	Cox5b	155.872	154.474	165.908	149.099	120.721	133.425	226.445	214.521	183.308	286.212	351.5	270.913	0.407704	0.418635	0.475087	0.342513	0.255645	0.329984	0.022037	0.433809	0.309381	0.713173	-0.487676
ENSMUSG00000038884	Shfl	1.28876	1.31746	1.86738	1.16957	0.861678	0.907997	2.54728	3.54731	4.68722	4.50805	3.36937	3.11578	0.335961	0.270817	0.284895	0.205996	0.203656	0.225658	0.0151926	0.297225	0.21177	0.712491	-0.489057
ENSMUSG00000042210	Abhd14a	1.94897	1.62115	1.42771	1.4028	0.917803	1.25612	2.50894	2.83895	2.38843	3.55481	2.21722	3.55174	0.437194	0.363479	0.374125	0.28296	0.292758	0.261264	0.0105138	0.391599	0.278994	0.712448	-0.489144
ENSMUSG00000025968	Ndufs1	15.9942	18.3195	17.6006	13.859	9.19123	11.5097	44.2789	47.4653	41.5945	46.7685	44.3578	46.3457	0.265362	0.278476	0.297332	0.228593	0.171641	0.198939	0.0129286	0.28039	0.199724	0.712309	-0.489425
ENSMUSG00000027195	Hsd17b12	28.6829	33.4502	35.4045	27.4645	15.4739	22.1401	52.7589	51.4774	57.549	79.3907	40.4258	60.2513	0.352189	0.393867	0.380884	0.257026	0.276815	0.268718	0.00135065	0.375647	0.26752	0.712158	-0.48973
ENSMUSG00000006599	Gtf2h1	0.773257	0.786013	0.822591	0.919428	0.713113	0.757263	4.78232	4.86994	4.99303	6.9044	8.35979	6.61623	0.139186	0.138971	0.141445	0.117516	0.0785981	0.102701	0.0239793	0.139867	0.099605	0.71214	-0.489768
ENSMUSG00000052914	Cyp2j6	7.25776	7.94945	7.05821	3.91771	2.93829	3.89398	14.9386	14.2003	11.8894	10.6379	11.8028	9.78331	0.32698	0.358896	0.372511	0.269154	0.199326	0.284704	0.0261392	0.352796	0.251061	0.711633	-0.490794
ENSMUSG00000031813	Mvb12a	14.5834	18.5562	18.6028	15.9886	11.7333	13.3041	24.8867	23.5417	23.531	29.1468	37.6727	31.1835	0.369479	0.440786	0.441518	0.354236	0.237488	0.299053	0.0435956	0.417261	0.296926	0.711607	-0.490848
ENSMUSG00000076435	Acsf2	6.08205	7.31528	8.06044	5.14812	4.13011	4.91682	15.4645	16.2257	19.1443	21.1236	14.8373	17.5664	0.282275	0.310746	0.296288	0.195957	0.217748	0.218689	0.00150719	0.296436	0.210798	0.711106	-0.491863
ENSMUSG00000000631	Myo18a	0.646642	0.973584	0.992782	0.865344	0.534835	0.624472	1.0463	1.37244	1.17576	1.71452	1.52057	1.48096	0.381963	0.414994	0.457811	0.335423	0.260209	0.296601	0.0173471	0.418256	0.297411	0.711074	-0.491928
ENSMUSG00000035754	Wdr18	10.7668	15.1486	15.9696	12.8788	11.3801	14.3521	9.93167	12.3187	9.12664	15.9933	24.4899	17.4574	0.520174	0.551514	0.636334	0.446063	0.317259	0.45119	0.0422453	0.569341	0.404837	0.711063	-0.49195
ENSMUSG00000021548	Ccnh	1.78618	2.36697	2.37322	2.28843	1.88513	2.32921	4.49746	5.04702	5.02466	6.59989	9.6928	7.50096	0.284259	0.319257	0.320797	0.257465	0.162821	0.236945	0.0459052	0.308104	0.219077	0.711048	-0.491982
ENSMUSG00000030747	Dgat2	15.429	18.0158	19.2505	10.6681	6.74816	8.57035	34.3089	38.6717	36.0057	33.4893	25.2401	26.9073	0.310206	0.317809	0.348387	0.241592	0.210957	0.24157	0.00372227	0.325467	0.231373	0.710896	-0.49229
ENSMUSG00000039771	Polr2j	11.002	11.9822	12.0458	14.1328	9.67324	13.1642	17.2722	18.9042	16.951	30.3648	34.7387	29.0165	0.389117	0.387945	0.415418	0.317609	0.217807	0.31209	0.0267358	0.397493	0.282502	0.710709	-0.492669
ENSMUSG00000028648	Ndufs5	153.232	165.335	165.79	143.187	101.539	124.076	54.7365	71.0014	59.5367	104.082	132.939	109.476	0.736803	0.699575	0.735776	0.579074	0.433043	0.531258	0.00938073	0.724051	0.514458	0.710527	-0.493039
ENSMUSG00000053332	Gas5	20.8508	16.7028	16.6882	12.0675	10.9608	10.9031	186.33	163.259	182.928	168.565	158.883	155.61	0.100641	0.0928129	0.0836013	0.0668068	0.0645347	0.0654793	0.00575636	0.0923517	0.0656069	0.710403	-0.49329
ENSMUSG00000034108	Ccs	62.8418	64.6808	64.3748	39.0892	32.1297	36.6214	72.8852	54.1504	43.6982	59.8028	58.753	57.315	0.463002	0.544308	0.59566	0.395272	0.353529	0.389853	0.0191844	0.534324	0.379551	0.71034	-0.493419
ENSMUSG00000024357	Sil1	20.1318	23.04	23.3966	11.3238	9.36621	12.2454	6.95162	7.60927	6.50623	9.30075	8.96266	9.72561	0.743326	0.751731	0.782421	0.549046	0.511008	0.557344	0.00029017	0.759159	0.539133	0.710171	-0.493762
ENSMUSG00000040505	Abcg5	1.32946	1.83998	1.91938	1.75435	0.858377	1.231	4.17426	5.31266	5.28829	7.51342	3.87846	5.89178	0.241557	0.257245	0.266297	0.189296	0.181213	0.172826	0.00102959	0.255033	0.181112	0.710149	-0.493805
ENSMUSG00000056770	Setd3	3.4367	4.02832	4.55261	3.10983	1.97096	2.81013	12.0955	12.7448	11.6152	12.9218	11.7694	11.9695	0.221263	0.240164	0.281584	0.193981	0.143444	0.190135	0.0407742	0.247671	0.175854	0.71003	-0.494048
ENSMUSG00000035242	Oaz1	98.8503	118.938	116.586	88.9209	63.609	76.5517	232.241	268.527	257.549	288.118	263.615	270.137	0.298559	0.306964	0.311614	0.23584	0.19439	0.220808	0.00221283	0.305712	0.217013	0.709859	-0.494396
ENSMUSG00000040054	Baz2a	0.140181	0.138445	0.189101	0.121689	0.0858377	0.111257	0.520413	0.503596	0.780325	0.642116	0.582774	0.609052	0.212205	0.215633	0.195065	0.15932	0.128382	0.154457	0.00638638	0.207634	0.147386	0.709835	-0.494445
ENSMUSG00000059447	Hadhb	33.2862	31.4494	38.2599	44.981	22.1197	34.3316	23.8678	22.446	21.596	54.1562	37.5856	40.7937	0.582395	0.583527	0.6392	0.453725	0.370482	0.456991	0.00677485	0.601708	0.427066	0.709757	-0.494604
ENSMUSG00000031617	Tmem184c	0.931526	1.00038	0.756405	1.15267	0.726319	0.717784	3.57167	4.23352	3.37438	6.4344	4.57511	5.09681	0.206859	0.191135	0.183114	0.151925	0.137004	0.123445	0.00644523	0.193702	0.137458	0.709636	-0.494849
ENSMUSG00000026087	Mrpl30	24.2604	29.2031	27.0604	35.0938	21.8391	27.1035	93.9153	111.992	99.0538	192.986	134.092	152.654	0.205291	0.206828	0.21457	0.153866	0.140056	0.150778	0.000280724	0.208896	0.148234	0.709604	-0.494915
ENSMUSG00000022339	Ebag9	2.31525	2.73318	2.4205	2.35941	1.98417	2.31485	11.2245	12.8555	11.8841	15.9536	18.0794	14.457	0.170997	0.175331	0.169211	0.128838	0.0988942	0.13802	0.0139467	0.171846	0.121918	0.709458	-0.495211
ENSMUSG00000014313	Cox6c	305.636	314.222	309.961	216.096	183.121	200.642	427.33	482.699	412.07	454.711	537.505	459.655	0.416985	0.394295	0.42929	0.322144	0.254114	0.303867	0.00617927	0.413523	0.293375	0.709451	-0.495224
ENSMUSG00000022426	Josd1	0.542637	0.504656	0.657127	0.594924	0.369762	0.491682	1.78584	2.07526	2.37261	2.84649	2.3311	2.82729	0.233044	0.19561	0.216892	0.172872	0.136905	0.148143	0.0146047	0.215182	0.15264	0.709354	-0.495423
ENSMUSG00000051319	Mtln	9.45092	10.6826	10.0129	9.10639	9.73927	8.41602	12.2872	13.8461	13.1548	20.7529	22.5272	18.1305	0.434762	0.435515	0.432192	0.304977	0.301838	0.317029	1.1805e-05	0.434156	0.307948	0.709302	-0.495528
ENSMUSG00000030615	Tmem126a	8.542	10.7005	9.03904	10.4315	8.77195	7.56904	31.9643	30.0774	31.1761	52.018	36.2392	49.314	0.210881	0.262409	0.224767	0.167038	0.194884	0.133063	0.0454912	0.232686	0.164995	0.70909	-0.495959
ENSMUSG00000066151	Fkbp15	0.34367	0.419802	0.510573	0.40225	0.264116	0.319414	0.7231	0.796899	0.838322	1.19155	1.09856	0.762918	0.322159	0.345033	0.378512	0.252383	0.193821	0.295116	0.0392178	0.348568	0.247107	0.70892	-0.496306
ENSMUSG00000033862	Cdk10	2.17055	2.34017	2.50086	2.2073	1.84551	2.21436	4.38242	5.71111	4.74522	6.8713	8.38659	6.23798	0.331231	0.290659	0.345133	0.243132	0.180365	0.261982	0.0338161	0.322341	0.228493	0.708856	-0.496436
ENSMUSG00000075486	Commd6	14.5155	14.1438	13.672	12.7334	7.71879	10.7201	37.908	39.9501	34.5505	49.0987	40.1779	39.0371	0.27689	0.261467	0.28352	0.205935	0.161155	0.215449	0.0113347	0.273959	0.19418	0.708791	-0.496568
ENSMUSG00000007458	M6pr	7.15828	7.33761	8.04626	7.96725	6.96606	7.65158	12.7474	15.13	16.3921	25.4	24.0746	22.1759	0.35961	0.326586	0.329247	0.238775	0.224417	0.256528	0.00219504	0.338481	0.239907	0.708774	-0.496603
ENSMUSG00000030109	Slc6a12	2.88502	3.7291	3.62602	2.62307	1.75967	2.13182	3.4402	3.50857	3.50619	4.19692	3.711	4.10309	0.456113	0.515235	0.5084	0.384615	0.321656	0.341917	0.00545348	0.49325	0.349396	0.708355	-0.497455
ENSMUSG00000020267	Hint1	196.416	201.55	207.529	192.39	139.298	163.96	241.209	299.064	257.376	371.05	396.112	352.27	0.448824	0.402605	0.446391	0.341456	0.260171	0.317611	0.0113257	0.432607	0.306412	0.708294	-0.497581
ENSMUSG00000026791	Slc2a8	0.89535	0.736887	0.846228	0.564502	0.270719	0.653184	1.28186	1.30049	1.22321	1.41663	0.884209	1.40403	0.411238	0.361683	0.408916	0.28494	0.234403	0.31751	0.0167404	0.393946	0.278951	0.708094	-0.497987
ENSMUSG00000027667	Zfp639	0.737081	0.759217	0.983327	0.865344	0.620672	0.689073	2.73354	3.75206	3.91744	5.03101	4.68899	3.96846	0.212378	0.168293	0.200647	0.146759	0.116895	0.147948	0.0272958	0.193773	0.137201	0.70805	-0.498077
ENSMUSG00000051154	Commd3	16.6816	16.9127	16.0783	18.4494	12.3804	14.4167	38.7297	41.7542	33.322	57.0689	50.9961	54.9109	0.30105	0.288283	0.32547	0.244304	0.195347	0.20795	0.00821628	0.304935	0.215867	0.707913	-0.498356
ENSMUSG00000030869	Ndufab1	78.1849	65.6455	81.5027	70.3565	56.4713	64.1807	113.565	135.927	108.465	164.09	168.937	171.631	0.407744	0.325668	0.429034	0.300096	0.250528	0.272169	0.0307935	0.387482	0.274264	0.707812	-0.498561
ENSMUSG00000022130	Tgds	1.95349	2.25979	1.91938	1.72393	1.45264	1.51811	6.81467	7.31044	7.25492	9.24117	9.17702	6.96884	0.222794	0.236127	0.209213	0.15722	0.136659	0.178876	0.0107755	0.222711	0.157585	0.707575	-0.499044
ENSMUSG00000027775	Mfsd1	2.8398	2.1526	2.17466	1.49069	1.05976	1.19152	6.38738	6.55228	6.16351	5.94454	4.97702	4.73138	0.307765	0.247287	0.260808	0.20049	0.175551	0.201172	0.0169088	0.271953	0.192405	0.707491	-0.499216
ENSMUSG00000020640	Itsn2	0.678296	0.701159	0.822591	0.527319	0.505122	0.441437	2.44868	2.46264	2.92622	3.2172	2.53875	2.34004	0.216918	0.22162	0.219427	0.140824	0.165947	0.158706	0.00107204	0.219321	0.155159	0.707451	-0.499299
ENSMUSG00000018415	Gid4	0.497417	0.4332	0.501118	0.290702	0.178278	0.276347	3.53881	3.31488	3.89635	3.0848	2.71961	2.43621	0.123238	0.115579	0.113956	0.0861209	0.06152	0.101877	0.0465067	0.117591	0.0831726	0.707303	-0.4996
ENSMUSG00000044477	Zfand3	4.46771	4.44365	5.09155	4.58024	3.85939	4.74455	12.7967	11.9645	12.2058	17.1121	19.5196	18.2267	0.258782	0.270819	0.294355	0.211146	0.16508	0.206543	0.0110882	0.274652	0.194256	0.707281	-0.499644
ENSMUSG00000070327	Rnf213	1.61887	1.52737	1.9052	1.9504	1.1357	1.54683	6.63389	7.2385	7.16001	10.3731	9.04304	9.44352	0.196161	0.17424	0.210166	0.158266	0.111575	0.140744	0.0299225	0.193522	0.136862	0.707216	-0.499777
ENSMUSG00000020288	Ahsa2	4.32753	3.97919	3.05399	3.2011	1.93795	2.5266	11.9585	10.7249	10.508	12.2532	11.3339	11.104	0.26572	0.270617	0.225187	0.207134	0.146019	0.185363	0.0317389	0.253841	0.179505	0.707155	-0.499902
ENSMUSG00000041488	Stx3	0.32106	0.343881	0.397113	0.412391	0.300432	0.330181	2.65137	3.26507	3.81727	4.77284	4.36746	4.63521	0.108013	0.0952855	0.094228	0.0795318	0.0643614	0.0664964	0.0110179	0.0991754	0.0701299	0.707129	-0.499954
ENSMUSG00000021520	Uqcrb	194.427	216.998	195.327	182.131	129.252	159.083	190.663	199.103	164.512	248.088	298.842	254.879	0.504887	0.521503	0.542819	0.423345	0.301924	0.384293	0.0149377	0.52307	0.369854	0.707083	-0.500048
ENSMUSG00000028420	Tmem38b	5.26358	5.93976	6.13634	4.63432	4.3216	4.15238	17.2887	20.7415	18.5644	23.3545	19.9684	22.708	0.233395	0.222619	0.248428	0.165578	0.177917	0.154591	0.00240229	0.234814	0.166029	0.707065	-0.500086
ENSMUSG00000067722	BC003965	1.8721	2.04095	2.28813	2.09576	1.64742	1.83035	3.02387	3.25954	3.46401	4.62721	5.72056	4.5134	0.382375	0.38505	0.397787	0.311731	0.223592	0.288528	0.0132061	0.388404	0.274617	0.70704	-0.500137
ENSMUSG00000013822	Elof1	6.9774	6.68111	6.29707	7.68669	4.97528	7.17784	16.8504	18.7659	17.7735	31.8211	27.5511	24.0159	0.292826	0.26255	0.261609	0.194561	0.152961	0.230105	0.0313266	0.272328	0.192543	0.707023	-0.50017
ENSMUSG00000009863	Sdhb	65.9123	73.7602	73.8913	47.4452	36.3754	45.3963	69.7243	73.691	61.6299	74.1809	84.04	70.8488	0.485947	0.500235	0.545238	0.390091	0.302082	0.390522	0.0121864	0.510473	0.360898	0.706987	-0.500243
ENSMUSG00000060373	Hnrnpc	13.6157	14.3671	12.8069	9.92441	7.44807	8.71749	21.8135	20.9795	18.9756	22.2556	24.6775	19.9962	0.384306	0.406463	0.402954	0.308403	0.231843	0.303601	0.0105072	0.397908	0.281282	0.706903	-0.500416
ENSMUSG00000027447	Cst3	78.827	82.2053	88.3056	65.8743	44.5596	56.0769	55.8759	56.862	50.3046	73.2939	76.618	71.1501	0.585192	0.591119	0.637079	0.473343	0.367722	0.440762	0.00736625	0.604463	0.427276	0.706868	-0.500487
ENSMUSG00000020803	Txndc17	11.1241	12.0849	11.9087	11.2833	6.62601	9.2343	56.6647	64.3385	54.7335	70.0171	67.508	64.1364	0.164099	0.158131	0.178696	0.138785	0.0893788	0.125858	0.0376693	0.166975	0.118007	0.706735	-0.500758
ENSMUSG00000025147	Mob2	1.11693	1.43805	1.45135	1.24055	0.914501	1.08744	2.81571	2.89983	2.8155	3.48861	4.10621	3.62226	0.284015	0.33151	0.340146	0.26232	0.182146	0.230894	0.0326601	0.318557	0.22512	0.706686	-0.500858
ENSMUSG00000029319	Coq2	2.42378	3.019	2.66633	2.86983	1.79929	2.59479	9.20309	8.04646	8.6943	12.9813	10.6507	11.7964	0.208464	0.272831	0.234699	0.181049	0.144521	0.180304	0.0345245	0.238665	0.168625	0.706535	-0.501168
ENSMUSG00000037373	Ctbp1	1.72739	1.68814	1.80592	1.8659	1.43613	1.64732	6.16278	7.03927	6.91221	10.5122	9.49855	8.94345	0.21893	0.19343	0.207145	0.150742	0.131337	0.155543	0.00437817	0.206502	0.145874	0.706407	-0.501429
ENSMUSG00000021496	Pcbd2	25.5944	24.5718	25.9116	18.7841	13.5524	16.3655	39.3322	47.4044	33.8176	44.2001	40.7138	42.4862	0.394205	0.341388	0.433818	0.298235	0.24974	0.27808	0.0193613	0.389804	0.275352	0.706385	-0.501473
ENSMUSG00000061613	U2af1	15.3973	18.8241	23.5998	16.3131	13.4567	13.6846	4.59059	5.10236	4.72413	12.0082	13.1091	8.91781	0.770332	0.786748	0.833211	0.576	0.506543	0.605448	0.00255601	0.796764	0.562664	0.706187	-0.501879
ENSMUSG00000034575	Tent4a	0.226099	0.303687	0.198556	0.223097	0.257513	0.20098	0.843616	1.28389	0.838322	1.19817	1.76172	1.28863	0.211363	0.191289	0.191494	0.15697	0.12753	0.134921	0.00624635	0.198049	0.139807	0.705922	-0.50242
ENSMUSG00000057522	Spop	1.89471	2.35357	1.94302	1.46365	1.3569	1.53965	12.6762	14.8533	13.9404	17.3702	12.533	13.9954	0.130034	0.136781	0.12233	0.0777136	0.0976894	0.0991081	0.00907395	0.129715	0.0915037	0.705422	-0.503442
ENSMUSG00000014956	Ppp1cb	7.21254	7.34208	6.32071	7.33852	5.00169	4.88093	48.9626	50.5366	48.4698	66.4755	58.4918	53.7697	0.128394	0.126853	0.115361	0.0994191	0.078775	0.0832205	0.00832256	0.123536	0.0871382	0.705367	-0.503555
ENSMUSG00000023118	Sympk	4.34109	4.65355	4.79845	3.5425	2.79633	3.25156	5.74097	6.14829	5.28829	7.25525	6.77893	6.81498	0.430576	0.430811	0.475719	0.328078	0.292037	0.323007	0.00219398	0.445702	0.314374	0.705346	-0.503597
ENSMUSG00000024644	Cndp2	2.96641	3.20211	3.14381	3.21124	1.94125	2.89267	7.13239	7.43772	7.73471	11.5316	10.6306	8.62931	0.293739	0.300955	0.288992	0.217817	0.154413	0.251057	0.0384342	0.294562	0.207762	0.705325	-0.50364
ENSMUSG00000051390	Zbtb22	0.434109	0.509122	0.538939	0.469855	0.343351	0.373248	0.925787	1.3669	1.47102	1.70128	1.52727	1.44249	0.319222	0.271383	0.268134	0.21641	0.183549	0.205562	0.0115924	0.286247	0.201841	0.705128	-0.504043
ENSMUSG00000057421	Las1l	1.39277	1.25494	1.45135	1.2845	0.990434	1.11257	2.17478	2.38516	2.0879	2.77368	3.50334	3.00038	0.390399	0.344754	0.410073	0.316521	0.220401	0.270503	0.029156	0.381742	0.269142	0.705035	-0.504233
ENSMUSG00000020485	Supt4a	13.5117	13.0541	11.2941	10.5295	7.17075	10.4115	18.5267	17.2661	14.7893	23.4273	20.6516	20.3616	0.421734	0.43054	0.432999	0.310085	0.257733	0.338331	0.00609897	0.428424	0.302049	0.705024	-0.504256
ENSMUSG00000096199	Ptrhd1	1.03553	1.25048	0.893504	0.956611	0.759333	0.943886	1.77488	1.75428	1.33921	2.0786	2.55215	2.30158	0.368462	0.416165	0.400188	0.315171	0.229303	0.290833	0.016164	0.394938	0.278436	0.70501	-0.504284
ENSMUSG00000024077	Strn	0.0859175	0.107184	0.0756405	0.0878865	0.0561246	0.0825452	0.498501	0.59214	0.506157	0.754651	0.629664	0.621875	0.147014	0.153268	0.130012	0.104312	0.0818395	0.117182	0.0272772	0.143431	0.101111	0.704945	-0.504417
ENSMUSG00000048217	Nags	4.27779	6.3015	6.28289	5.51319	3.38398	5.01731	7.57611	9.679	11.2567	12.9151	13.8593	12.3157	0.360876	0.394324	0.358212	0.299169	0.196249	0.289466	0.0346377	0.371137	0.261628	0.704937	-0.504435
ENSMUSG00000071076	Jund	3.37339	4.44812	5.14828	3.5087	3.57877	3.3377	10.7205	16.5855	18.5169	18.6677	20.1626	17.2458	0.239351	0.211477	0.217547	0.158218	0.15074	0.162154	0.00194673	0.222792	0.157037	0.704861	-0.50459
ENSMUSG00000030983	Bccip	17.2468	21.9905	20.9855	23.1547	13.6548	17.4852	42.5862	40.8244	40.714	64.6816	61.1712	54.3018	0.288249	0.350084	0.340125	0.263612	0.182487	0.243571	0.0361314	0.326152	0.22989	0.704855	-0.504602
ENSMUSG00000078923	Ube2v1	4.90634	4.05511	4.98282	5.62136	3.40379	4.44667	18.8499	18.7825	17.6364	31.8675	22.0985	26.7406	0.206528	0.177563	0.220291	0.149947	0.13347	0.14258	0.0115425	0.201461	0.141999	0.704846	-0.504619
ENSMUSG00000098369	Gm2274	1.27067	1.68368	1.4419	1.10872	1.05976	1.1341	2.30077	3.4643	3.14766	3.61438	4.42104	3.00038	0.355787	0.327056	0.314169	0.234744	0.193359	0.274303	0.020499	0.332337	0.234135	0.704511	-0.505306
ENSMUSG00000044627	Swi5	71.6099	75.3858	77.6072	63.9476	45.4015	53.5144	82.5648	78.2787	56.2203	105.049	91.2812	90.8642	0.464472	0.490587	0.579905	0.378396	0.332167	0.370653	0.0160536	0.511655	0.360406	0.704392	-0.505549
ENSMUSG00000024856	Cdk2ap2	7.85014	10.3834	8.25427	8.6771	5.65868	6.32727	22.9803	28.1128	24.9704	37.7723	27.0421	27.9715	0.254623	0.269725	0.248438	0.186808	0.173044	0.184475	0.000563198	0.257595	0.181442	0.70437	-0.505596
ENSMUSG00000039349	C130074G19Rik	6.9367	7.40013	6.64691	4.66475	3.32786	4.22057	15.7767	14.8865	16.0705	18.0653	11.8698	14.0595	0.305401	0.332043	0.292591	0.205224	0.218971	0.230884	0.00265592	0.310012	0.21836	0.704359	-0.505617
ENSMUSG00000024140	Epas1	0.836565	0.942322	0.945506	0.713233	0.472107	0.549105	5.3849	5.18537	5.23556	5.28918	4.84305	4.77625	0.134464	0.153781	0.152968	0.118824	0.0888227	0.103111	0.0153792	0.147071	0.103586	0.704327	-0.505682
ENSMUSG00000020132	Rab21	1.52843	1.69261	1.45135	1.39942	0.973927	1.30278	6.14087	5.938	5.59936	8.74469	6.59137	6.14822	0.199292	0.221818	0.205845	0.137954	0.128736	0.174846	0.016633	0.208985	0.147179	0.704256	-0.505828
ENSMUSG00000029672	Fam3c	2.51422	2.25979	2.81761	2.78871	2.03369	2.2682	5.05074	5.25178	5.88407	8.513	8.16553	7.69329	0.33235	0.300841	0.3238	0.246751	0.199397	0.227697	0.004793	0.318997	0.224615	0.704128	-0.506091
ENSMUSG00000056629	Fkbp2	59.6719	62.9302	61.9165	39.4847	27.5935	35.0781	37.53	42.0032	31.3448	44.0147	40.0439	44.4352	0.613897	0.599716	0.663903	0.472874	0.407962	0.44116	0.00237374	0.625839	0.440665	0.70412	-0.506107
ENSMUSG00000005873	Reep5	10.4593	8.34692	10.0129	7.90979	7.35233	7.5798	15.1248	12.7614	11.8736	18.019	16.7196	19.7012	0.40882	0.395432	0.457492	0.305059	0.305432	0.277841	0.00402632	0.420582	0.296111	0.70405	-0.50625
ENSMUSG00000078201	Tmem203	1.92184	3.36735	3.28091	2.4473	2.54212	3.27669	3.28134	5.62256	5.14066	6.77862	7.67654	8.27029	0.369359	0.37457	0.389584	0.265264	0.248772	0.28377	0.000687082	0.377838	0.265935	0.703835	-0.506691
ENSMUSG00000021629	Slc30a5	3.91151	3.75143	3.31873	4.70531	2.98121	3.90834	8.9511	11.0736	9.30591	18.5816	13.4105	16.3611	0.304099	0.253047	0.262877	0.202058	0.181873	0.192819	0.00828943	0.273341	0.19225	0.703334	-0.507719
ENSMUSG00000015837	Sqstm1	54.6842	54.2483	53.875	57.1634	35.2496	46.717	123.814	121.959	119.833	179.216	157.717	160.367	0.306356	0.307867	0.310147	0.241829	0.182671	0.225595	0.0066487	0.308124	0.216698	0.703284	-0.507821
ENSMUSG00000065947	mt-Nd4l	324.637	412.072	337.305	370.803	286.288	224.437	232.624	289.617	296.376	423.856	489.631	396.718	0.582558	0.587257	0.532294	0.466619	0.368967	0.361322	0.0116038	0.56737	0.398969	0.703191	-0.508011
ENSMUSG00000071649	B3gat3	4.87469	5.00637	5.25702	4.53968	3.13307	4.36054	13.2404	13.9015	11.9896	17.7343	15.2392	15.8867	0.269095	0.264778	0.304815	0.203811	0.170533	0.215365	0.0109013	0.279563	0.19657	0.703133	-0.508131
ENSMUSG00000022370	Mrpl13	25.2733	27.0415	25.8029	30.4865	22.5555	27.1143	45.1225	42.3518	36.5435	75.1805	75.6333	63.7582	0.359017	0.389685	0.413863	0.288515	0.229715	0.298378	0.0124075	0.387522	0.272203	0.702419	-0.509596
ENSMUSG00000003053	Cyp2c29	205.605	250.966	253.018	219.125	126.228	171.192	234.942	229.922	227.634	389.969	241.436	303.071	0.466704	0.52188	0.526406	0.359755	0.343324	0.360964	0.00168268	0.504997	0.354681	0.702343	-0.509753
ENSMUSG00000055839	Elob	107.32	112.252	107.778	94.1738	81.1628	87.1462	88.4756	109.911	84.5124	144.172	155.668	133.273	0.548122	0.505269	0.560497	0.395115	0.342704	0.395365	0.0027068	0.537963	0.377728	0.702145	-0.510159
ENSMUSG00000021000	Mia2	5.80169	6.70791	7.12439	5.43882	3.50614	4.12367	14.6811	14.1837	13.6082	17.079	13.9933	14.3095	0.283247	0.321082	0.343632	0.241535	0.200357	0.223709	0.01147	0.315987	0.221867	0.70214	-0.510169
ENSMUSG00000020801	Med31	1.02197	1.25941	0.973872	1.2845	0.792348	1.30996	0.953177	1.6104	0.859412	2.01902	1.80861	2.42339	0.517414	0.438847	0.531217	0.388826	0.304637	0.35088	0.0172515	0.495826	0.348115	0.70209	-0.510272
ENSMUSG00000074227	Spint2	23.5821	24.4513	23.6944	24.2634	18.9965	21.7776	22.8762	27.1831	22.0336	37.8385	45.2554	37.742	0.507596	0.473546	0.518159	0.390703	0.295657	0.365889	0.00908415	0.499767	0.35075	0.701826	-0.510814
ENSMUSG00000026603	Smyd2	2.04393	2.76444	2.74197	2.46082	2.57183	2.08157	4.89736	5.82179	6.21097	11.4058	8.16553	6.94961	0.29446	0.321962	0.306265	0.177463	0.239521	0.230487	0.0118497	0.307562	0.215824	0.701725	-0.511023
ENSMUSG00000039887	Alg14	1.22998	1.17455	1.4088	1.24055	0.765936	0.872108	3.14439	3.02711	2.83659	4.19692	3.20861	3.37864	0.281178	0.279545	0.331843	0.228149	0.19271	0.205166	0.011432	0.297522	0.208675	0.701376	-0.51174
ENSMUSG00000033159	Cnppd1	3.02972	3.02347	3.20054	1.8828	1.33379	1.3602	5.82862	5.72771	4.9983	4.13072	5.11769	4.40441	0.342019	0.345493	0.390365	0.313094	0.206741	0.235957	0.0384718	0.359292	0.251931	0.701186	-0.51213
ENSMUSG00000020261	Slc36a1	0.189923	0.308153	0.274197	0.260279	0.135359	0.208157	0.580671	0.896511	0.727601	1.17832	0.669855	0.859084	0.246463	0.2558	0.273705	0.180926	0.168103	0.195042	0.00227584	0.258656	0.181357	0.701153	-0.512199
ENSMUSG00000030587	2200002D01Rik	19.5711	21.8922	20.352	15.4207	11.8093	14.0327	22.6133	27.0115	22.292	33.7673	32.3473	21.7015	0.463942	0.44766	0.477254	0.313505	0.267441	0.392696	0.0211222	0.462952	0.324547	0.70104	-0.512432
ENSMUSG00000068011	Mkrn2os	3.09755	3.39861	3.19581	3.39715	2.58503	3.41665	6.01488	8.1184	6.68022	10.4592	12.4727	9.98846	0.339926	0.295095	0.323593	0.245169	0.171675	0.254877	0.0311352	0.319538	0.223907	0.700721	-0.513088
ENSMUSG00000036199	Ndufa13	66.7714	73.6396	78.1319	54.0367	45.2133	49.7604	51.3017	52.5178	42.5699	62.5633	79.6391	65.1109	0.565509	0.583712	0.647314	0.463437	0.362134	0.433184	0.0100046	0.598845	0.419585	0.700657	-0.513219
ENSMUSG00000020315	Sptbn1	0.447675	0.468928	0.567304	0.476615	0.419284	0.520394	4.09757	4.93634	4.66086	6.18285	7.02008	6.16746	0.0984932	0.0867539	0.108509	0.0715696	0.0563602	0.0778118	0.0305593	0.0979187	0.0685805	0.700382	-0.513786
ENSMUSG00000028434	Epb41l4b	2.11176	2.5858	2.29758	2.33575	1.50546	1.85906	10.6493	11.2175	11.9052	19.0318	10.7579	12.6298	0.165485	0.187333	0.161769	0.109313	0.122761	0.128309	0.00624302	0.171529	0.120128	0.700336	-0.513882
ENSMUSG00000020376	Rnf130	11.5627	11.9376	11.7999	6.92951	4.21595	5.64179	27.6202	32.8389	27.4063	23.9767	18.2134	23.7466	0.295095	0.266604	0.300971	0.224211	0.187966	0.191973	0.00527964	0.287557	0.201383	0.700326	-0.513902
ENSMUSG00000026664	Phyh	391.607	410.46	407.991	230.665	157.479	196.242	1077.44	1054.2	902.979	793.112	804	730.485	0.266573	0.280242	0.311213	0.225308	0.163788	0.211758	0.0199533	0.286009	0.200285	0.700274	-0.514009
ENSMUSG00000026385	Dbi	1306.78	1307.1	1235.13	1259.05	860.618	1045.1	593.144	638.426	511.234	1184.14	1109.47	1067.24	0.687806	0.671849	0.707258	0.515329	0.436843	0.494759	0.00128486	0.688971	0.48231	0.700045	-0.514481
ENSMUSG00000037780	Mbl1	92.8587	97.8139	94.7965	108.418	71.9022	97.6402	48.8366	48.6495	40.8827	109.901	99.795	97.7305	0.655341	0.667838	0.698681	0.496604	0.418773	0.499769	0.00235575	0.673953	0.471715	0.699923	-0.514732
ENSMUSG00000033577	Myo6	0.57429	0.803877	0.742223	0.371828	0.402777	0.470149	3.89488	3.71886	4.0598	3.52833	3.46985	3.34658	0.128501	0.177741	0.154565	0.0953366	0.104006	0.123181	0.0485433	0.153602	0.107508	0.699912	-0.514755
ENSMUSG00000033379	Atp6v0b	24.0388	24.9738	27.8546	24.4933	22.4102	22.0037	56.4511	53.7907	50.2044	78.497	85.8888	71.3489	0.298656	0.317069	0.35684	0.237821	0.206929	0.235705	0.00801476	0.324189	0.226819	0.69965	-0.515295
ENSMUSG00000021792	Prxl2a	7.71448	7.90925	7.77679	4.39771	3.55236	4.09137	15.2508	15.6889	14.0511	13.5705	11.7627	12.8093	0.335919	0.335164	0.356277	0.244749	0.231953	0.242083	0.000204674	0.342453	0.239595	0.699643	-0.515309
ENSMUSG00000019806	Aig1	1.79974	2.44736	1.66882	2.22082	1.45264	1.3602	4.32216	5.23518	3.66964	6.27552	6.0354	5.7315	0.293984	0.318561	0.312603	0.261386	0.193995	0.191802	0.018156	0.308383	0.215727	0.699544	-0.515514
ENSMUSG00000070407	Hs3st3b1	0.945092	1.20582	1.17716	0.787598	0.521629	0.696251	3.43472	4.00663	3.62219	4.05791	2.69952	3.66073	0.215784	0.231334	0.245274	0.162542	0.161939	0.159801	0.0012593	0.230797	0.161427	0.699434	-0.51574
ENSMUSG00000028032	Papss1	0.520027	0.585044	0.609852	0.659149	0.340049	0.330181	2.56372	3.15439	2.69423	4.26974	2.48516	2.89781	0.168635	0.156452	0.184575	0.133732	0.120362	0.102287	0.0139028	0.169888	0.118794	0.699249	-0.516122
ENSMUSG00000044502	Bod1	1.41538	2.50095	2.30231	2.35603	1.74977	1.98108	4.79327	5.72771	6.47459	9.67807	7.60286	9.50763	0.227969	0.303932	0.262315	0.19578	0.187088	0.172437	0.0257392	0.264738	0.185102	0.699188	-0.516247
ENSMUSG00000067847	Romo1	51.9439	60.2506	70.7901	51.488	43.7244	41.6781	48.4696	56.613	52.5876	70.8644	86.8936	71.6887	0.5173	0.515563	0.573767	0.420817	0.33475	0.36764	0.00693191	0.535544	0.374402	0.699107	-0.516415
ENSMUSG00000057236	Rbbp4	2.68153	3.29143	2.95944	2.78533	1.62101	2.2682	20.7124	22.6895	20.3675	23.6722	24.0009	23.2594	0.114625	0.126686	0.126867	0.105275	0.0632666	0.0888528	0.0455667	0.122726	0.0857982	0.699102	-0.516425
ENSMUSG00000001127	Araf	4.06977	3.95239	4.29733	3.43095	3.06705	3.30181	5.70811	6.18703	5.52027	9.28751	7.05357	7.84075	0.416223	0.389805	0.437717	0.269762	0.303049	0.296324	0.00190436	0.414581	0.289712	0.698805	-0.517037
ENSMUSG00000005299	Letm1	2.6137	2.53668	2.61905	1.83548	1.28426	1.6832	5.10004	5.40674	4.54487	4.6603	5.5397	5.19938	0.338837	0.319344	0.365589	0.282564	0.188199	0.24456	0.0280584	0.341257	0.238441	0.698715	-0.517224
ENSMUSG00000050912	Tmem123	1.14858	1.27727	1.20552	0.922808	0.620672	0.782385	5.40134	7.24403	6.92802	7.88412	5.27176	5.71227	0.175358	0.149892	0.148216	0.104782	0.105334	0.120466	0.00943951	0.157822	0.110194	0.698217	-0.518252
ENSMUSG00000041740	Rnf10	2.69962	3.69783	3.16272	3.90081	2.24829	3.05417	6.17922	6.81791	7.50799	12.5312	9.08993	10.2834	0.304051	0.351647	0.296392	0.237391	0.198293	0.228991	0.0102787	0.317364	0.221558	0.698121	-0.518451
ENSMUSG00000019804	Snx3	8.15764	8.66847	10.1216	7.94697	6.32888	7.14195	30.8523	35.2019	38.4152	49.2311	38.2621	40.9283	0.209117	0.197593	0.208535	0.138986	0.141932	0.148573	0.000191724	0.205082	0.143164	0.698081	-0.518533
ENSMUSG00000029186	Pi4k2b	1.37468	1.18349	1.08733	1.08168	0.686701	1.01925	7.51038	6.03761	4.90867	7.63919	6.60477	6.78292	0.154718	0.163893	0.181343	0.124033	0.0941787	0.130637	0.0210993	0.166651	0.116283	0.697763	-0.519191
ENSMUSG00000000420	Galnt1	0.981268	1.07184	1.12043	1.25407	0.805553	1.0695	3.69219	4.97508	4.89812	7.48694	5.86123	6.80856	0.209966	0.177253	0.186162	0.14347	0.120831	0.135757	0.0080924	0.191127	0.133352	0.697716	-0.519288
ENSMUSG00000025066	Sfr1	3.43218	3.52813	3.38964	4.23545	2.2747	3.38076	7.78428	8.94297	8.74702	13.0608	11.91	13.4953	0.305995	0.282904	0.279289	0.244877	0.160363	0.200329	0.0274626	0.289396	0.201856	0.697508	-0.519717
ENSMUSG00000056216	Cebpg	1.37468	1.30853	1.23389	0.892386	1.08288	0.868519	5.29178	5.56169	5.05102	6.81172	5.41913	5.75074	0.206208	0.190464	0.196325	0.115832	0.166545	0.131211	0.018953	0.197666	0.137863	0.697453	-0.519832
ENSMUSG00000051043	Gprc5c	1.48321	1.2862	1.82956	1.23379	0.822061	1.11257	2.07069	2.37963	2.14589	3.0848	2.26411	2.53879	0.417346	0.350863	0.460213	0.285693	0.266369	0.3047	0.0212363	0.409474	0.285587	0.697449	-0.519841
ENSMUSG00000090145	Ugt1a6b	8.61888	9.44555	12.8116	6.8112	5.40447	6.88355	10.0741	6.7183	10.7717	13.3984	10.5636	9.03321	0.461076	0.584363	0.54325	0.337029	0.338454	0.432472	0.0290093	0.529563	0.369318	0.697402	-0.519937
ENSMUSG00000023048	Prr13	5.20027	5.76112	6.24507	4.80672	4.08719	5.0532	13.7718	15.6059	13.7822	18.5552	18.1397	19.355	0.274102	0.269626	0.311828	0.20575	0.183885	0.207028	0.00491844	0.285185	0.198888	0.697399	-0.519943
ENSMUSG00000021917	Spcs1	32.9561	36.6121	34.5961	40.4346	28.5938	38.1287	41.2989	40.4315	33.9494	71.5992	66.2688	77.2663	0.443824	0.475213	0.504717	0.360914	0.301424	0.330419	0.00427183	0.474585	0.330919	0.697281	-0.520187
ENSMUSG00000024668	Sdhaf2	2.43734	2.6394	2.57178	2.57575	1.87522	2.40817	7.85001	7.57054	7.89816	10.9557	12.2115	10.059	0.236926	0.258513	0.245635	0.190353	0.13312	0.193161	0.0219292	0.247024	0.172211	0.697143	-0.520473
ENSMUSG00000024410	Rmc1	1.94897	2.97434	2.16048	1.34872	1.40972	1.55041	3.35255	3.99003	3.82254	4.21678	3.86506	3.68637	0.367625	0.42708	0.361102	0.242336	0.267256	0.296062	0.0110678	0.385269	0.268551	0.697049	-0.520668
ENSMUSG00000040472	Rabggta	1.24354	1.59882	1.99029	1.56506	1.41302	1.41762	1.42429	1.90924	2.05099	2.78029	3.44306	2.82087	0.466125	0.455757	0.49249	0.360168	0.29098	0.334464	0.00339266	0.471457	0.328537	0.696854	-0.521071
ENSMUSG00000024019	Cmtr1	0.637598	0.759217	0.713857	0.848443	0.429188	0.635239	2.35555	1.89263	2.09317	3.48861	2.19043	3.19913	0.213019	0.286297	0.254311	0.195627	0.163836	0.16567	0.0319782	0.251209	0.175044	0.696808	-0.521168
ENSMUSG00000027944	Hax1	19.7294	23.3303	19.8415	22.3401	16.7548	18.9244	37.8806	28.9429	24.6593	49.4959	45.9923	48.1344	0.342465	0.446315	0.445867	0.310987	0.267022	0.282206	0.0276534	0.411549	0.286738	0.69673	-0.521329
ENSMUSG00000048100	Taf13	2.0575	2.05435	1.90047	1.84562	1.15551	1.5217	13.5526	13.3647	12.9703	14.3913	15.9158	14.957	0.131805	0.133235	0.127799	0.113668	0.0676872	0.0923434	0.0412589	0.130946	0.0912328	0.696718	-0.521353
ENSMUSG00000021079	Timm9	8.72288	11.0399	9.13832	9.9954	9.17803	9.07997	23.4131	29.9224	26.2569	35.462	50.8085	40.3257	0.271437	0.269514	0.25818	0.219885	0.153001	0.183784	0.0149883	0.266377	0.185557	0.696596	-0.521606
ENSMUSG00000035459	Stab2	0.98579	1.35766	1.40408	1.12224	0.921104	0.868519	2.32816	2.35196	3.74872	4.38889	3.79808	2.56443	0.297467	0.365984	0.272488	0.203632	0.195183	0.252995	0.0465047	0.311979	0.21727	0.696424	-0.521962
ENSMUSG00000034880	Mrpl34	26.9374	33.3207	39.144	28.4955	21.9117	23.3675	40.877	49.5516	46.7615	59.2799	69.2429	52.2759	0.397222	0.402073	0.455663	0.324641	0.24038	0.308916	0.016439	0.418319	0.291312	0.696387	-0.522038
ENSMUSG00000006010	Odr4	2.13889	2.37144	2.41104	2.28167	1.41302	1.75857	6.33808	7.60927	6.42714	8.94328	7.73683	8.3921	0.252318	0.237602	0.272798	0.203268	0.154431	0.173247	0.0115675	0.254239	0.176982	0.696122	-0.522587
ENSMUSG00000030538	Cib1	18.7436	19.753	19.3356	19.1491	14.1071	15.8989	27.2094	24.5987	23.7366	38.4674	40.2784	34.6455	0.407886	0.445372	0.448911	0.332355	0.259391	0.314554	0.00671092	0.434057	0.3021	0.695992	-0.522858
ENSMUSG00000060512	0610040J01Rik	1.31137	1.46931	1.93829	1.60224	0.990434	1.58271	4.1633	4.73159	4.91921	6.97722	6.4976	5.98154	0.239534	0.236951	0.282652	0.186753	0.132269	0.209236	0.0475536	0.253046	0.176086	0.695866	-0.523118
ENSMUSG00000047867	Gimap6	0.614988	0.607374	0.789498	0.517178	0.330145	0.376837	3.36351	3.18206	3.31111	3.7865	3.04114	2.41698	0.154578	0.160281	0.192532	0.120171	0.0979284	0.134883	0.0321836	0.16913	0.117661	0.695681	-0.523501
ENSMUSG00000024925	Rnaseh2c	18.5763	18.0515	18.1868	14.5317	9.75908	9.2666	31.0056	24.7924	24.0794	29.9345	30.3377	23.5158	0.374658	0.421332	0.430292	0.326803	0.243388	0.28267	0.0136854	0.408761	0.284287	0.695485	-0.523909
ENSMUSG00000011382	Dhdh	1.48321	1.43805	1.52699	0.926189	0.488614	0.789563	7.14335	6.70723	6.56422	6.22256	4.30047	4.76984	0.171935	0.17655	0.188722	0.129559	0.102027	0.142023	0.0131645	0.179069	0.124536	0.695466	-0.523949
ENSMUSG00000060475	Wtap	1.34755	1.7328	1.35207	1.60562	1.47575	1.2956	5.11648	6.24791	6.46405	9.24779	9.55883	8.3344	0.208469	0.217124	0.172985	0.147937	0.133738	0.134538	0.0130463	0.199526	0.138738	0.695337	-0.524216
ENSMUSG00000078861	Zfp931	1.37468	1.03164	0.902959	0.858584	0.531533	0.628061	3.65384	3.01051	3.20039	3.71368	3.34258	2.58366	0.273376	0.255221	0.220054	0.187781	0.137201	0.195553	0.0342371	0.249551	0.173512	0.695296	-0.5243
ENSMUSG00000028367	Txn1	73.2695	78.4896	71.1777	53.1511	40.1258	47.3774	73.6357	77.2715	59.4787	81.2243	89.285	80.6257	0.498754	0.50391	0.54477	0.395542	0.310065	0.370127	0.00576775	0.515811	0.358578	0.695172	-0.524557
ENSMUSG00000025381	Cnpy2	36.1758	34.4595	33.9862	35.1411	23.7473	26.9995	53.3779	57.587	47.9742	76.9083	67.6554	78.5742	0.403956	0.374371	0.414666	0.313622	0.25981	0.255741	0.00546584	0.397664	0.276391	0.695035	-0.524843
ENSMUSG00000029310	Nudt9	3.79393	3.8988	4.87409	4.22531	3.54906	3.82938	9.35647	11.5938	11.0827	18.4228	14.9847	14.4377	0.288503	0.251656	0.305455	0.186564	0.191492	0.209632	0.00774787	0.281871	0.195896	0.694984	-0.524949
ENSMUSG00000032387	Rbpms2	2.97546	3.33609	3.86712	2.20054	1.75967	1.83394	27.0888	29.1809	31.3026	27.5911	25.2535	21.8361	0.0989698	0.102595	0.109956	0.0738644	0.0651412	0.0774792	0.0029134	0.10384	0.0721616	0.694928	-0.525064
ENSMUSG00000005802	Slc30a4	0.212533	0.192037	0.278924	0.192674	0.191484	0.261991	1.28186	1.56059	1.89809	2.65452	1.74832	2.42339	0.14222	0.109571	0.128123	0.0676716	0.098713	0.0975621	0.0495537	0.126638	0.0879822	0.694755	-0.525425
ENSMUSG00000038195	Rilp	2.42378	2.6126	3.65911	2.05519	1.77288	1.53965	3.62098	3.69119	3.72236	3.7534	4.1598	4.42364	0.400972	0.414449	0.495715	0.353819	0.298833	0.258188	0.0301771	0.437046	0.303613	0.694695	-0.525549
ENSMUSG00000020736	Nt5c	9.27456	10.7943	9.88054	10.881	8.47152	9.24865	10.0412	8.87103	11.0775	18.4294	19.821	15.6366	0.480155	0.5489	0.471445	0.371234	0.299426	0.371652	0.0112205	0.500166	0.347437	0.694643	-0.525656
ENSMUSG00000025196	Cpn1	26.5575	27.3631	27.7175	24.5068	16.0351	19.9401	18.8499	19.1975	17.5151	34.5485	25.4277	25.561	0.584872	0.587688	0.612777	0.414981	0.386735	0.438233	0.000466931	0.595112	0.413316	0.694518	-0.525915
ENSMUSG00000029265	Dr1	0.782301	1.11203	0.850956	0.895766	0.650385	0.606528	5.40134	6.14276	6.39023	7.66567	6.55118	6.8855	0.126511	0.153282	0.117516	0.104628	0.0903116	0.0809564	0.0337827	0.132437	0.0919654	0.694411	-0.526139
ENSMUSG00000054226	Tprkb	4.80686	5.53335	5.73922	3.99208	2.66427	3.61046	20.0441	20.3209	25.0073	24.1091	19.754	20.2077	0.193427	0.214021	0.186662	0.142061	0.118843	0.151584	0.00894939	0.198037	0.137496	0.694295	-0.526379
ENSMUSG00000093989	Rnasek	41.6881	43.1369	43.5358	38.9608	32.8329	33.6569	57.2399	49.9777	45.4698	70.7784	79.3778	76.3239	0.421398	0.463267	0.489136	0.355031	0.2926	0.306025	0.00690654	0.457934	0.317885	0.694174	-0.526631
ENSMUSG00000073002	Vamp5	5.84239	6.97586	5.64467	4.94193	3.62169	3.20132	12.3584	15.5451	10.9456	13.5241	16.2641	11.104	0.320996	0.30975	0.340239	0.267622	0.182125	0.223785	0.0194581	0.323662	0.224511	0.693658	-0.527703
ENSMUSG00000025036	Sfxn2	0.922482	1.12543	1.3568	0.821401	0.703208	0.735729	4.60702	4.23906	4.38669	5.53411	4.44114	3.89152	0.166829	0.209792	0.236233	0.129242	0.136695	0.158999	0.0472051	0.204285	0.141646	0.693373	-0.528296
ENSMUSG00000061028	Clasrp	0.339148	0.919992	1.01642	0.591544	0.597562	0.592172	0.498501	1.15661	1.75046	2.01902	1.33301	1.33992	0.404881	0.443028	0.367352	0.226596	0.309526	0.306493	0.0234941	0.405087	0.280872	0.693361	-0.528321
ENSMUSG00000071335	Mfsd4b3-ps	1.5646	1.69261	1.72555	1.24055	0.802252	1.33149	2.01044	2.08632	1.49738	2.5486	2.27751	2.01949	0.437646	0.447906	0.535398	0.327395	0.260492	0.397344	0.0444926	0.47365	0.32841	0.69336	-0.528323
ENSMUSG00000020737	Jpt1	3.15634	3.13959	2.84125	3.76898	2.31101	3.18696	2.4925	2.42943	2.40425	4.44847	5.17798	5.05834	0.558758	0.563759	0.541655	0.458655	0.308588	0.386519	0.0178353	0.554724	0.384587	0.693295	-0.528459
ENSMUSG00000034175	Rhbdd3	1.19832	1.06737	1.683	1.18647	0.93431	1.09462	2.25147	1.56059	1.79791	2.96565	2.41148	2.64778	0.347361	0.406159	0.483494	0.28575	0.27925	0.292492	0.0330814	0.412338	0.285831	0.693195	-0.528667
ENSMUSG00000020078	Vps26a	1.5646	1.82212	2.01393	1.8659	1.39651	1.42839	7.46107	7.57607	9.1161	10.7902	10.9052	10.5719	0.17335	0.19388	0.180946	0.147431	0.113521	0.11903	0.00976842	0.182725	0.126661	0.693176	-0.528706
ENSMUSG00000028165	Cisd2	1.50129	1.50504	1.56954	1.3352	0.997037	1.29919	6.44764	7.17762	7.22328	9.66483	7.83731	7.94974	0.188867	0.173338	0.178503	0.121381	0.112859	0.140469	0.00408774	0.180236	0.124903	0.692998	-0.529076
ENSMUSG00000018882	Mrpl45	1.12145	1.59436	1.66882	1.5921	1.3734	1.48581	3.87297	3.92915	3.90163	6.30862	7.12726	5.94307	0.224541	0.288649	0.299584	0.201513	0.161564	0.200005	0.0360604	0.270925	0.187694	0.69279	-0.529509
ENSMUSG00000045107	Saysd1	1.9761	2.55901	2.60487	2.27153	2.2747	2.3005	2.20217	2.4405	2.21444	3.8196	5.0842	3.84024	0.472947	0.511852	0.540507	0.372924	0.309108	0.374629	0.00583127	0.508435	0.352221	0.692754	-0.529585
ENSMUSG00000024091	Vapa	7.83206	7.60557	7.21894	7.07148	5.61576	6.17295	35.41	33.2539	30.1849	40.7313	47.0238	40.0949	0.181121	0.18614	0.193	0.14793	0.106683	0.133418	0.010257	0.186754	0.129344	0.69259	-0.529927
ENSMUSG00000024393	Prrc2a	4.16474	6.42655	6.20725	5.67544	4.5494	5.75663	7.54872	10.5478	9.94915	15.7881	16.8536	13.5915	0.355551	0.378603	0.384198	0.264422	0.212559	0.297529	0.0119801	0.372784	0.25817	0.692547	-0.530017
ENSMUSG00000019873	Reep3	1.75453	1.90251	2.31649	1.72393	1.32718	1.44634	7.71854	8.98724	8.14069	10.34	9.65931	8.97551	0.185212	0.174706	0.221522	0.142899	0.120801	0.138779	0.0191956	0.193813	0.13416	0.692211	-0.530715
ENSMUSG00000028042	Zbtb7b	1.42894	1.67921	1.8201	1.58196	1.15551	1.48222	2.98005	3.48643	3.49565	5.27594	3.57033	5.53917	0.324098	0.325073	0.342398	0.230677	0.244509	0.211101	0.00086183	0.330523	0.228762	0.692122	-0.530901
ENSMUSG00000028869	Gnl2	4.11952	5.59141	4.09404	5.04671	3.8825	3.84015	3.07317	5.26285	3.25838	7.14271	8.88898	5.30196	0.572737	0.515135	0.556829	0.414024	0.303998	0.42005	0.0151653	0.548233	0.379357	0.691963	-0.531232
ENSMUSG00000024309	Pfdn6	24.482	27.2291	25.4578	26.4133	19.7361	25.9587	10.4356	10.736	8.06688	23.9767	26.0708	21.0796	0.701135	0.717214	0.759375	0.524177	0.430854	0.551862	0.0052616	0.725908	0.502298	0.691958	-0.531244
ENSMUSG00000021224	Numb	0.547159	0.861935	0.732768	0.649008	0.505122	0.552694	3.51142	4.311	4.12834	4.60073	5.04401	5.07757	0.134815	0.166624	0.150741	0.123627	0.0910272	0.0981648	0.0262587	0.150727	0.104273	0.691801	-0.531571
ENSMUSG00000036813	Entpd8	4.67572	6.72577	5.78177	3.84334	2.19876	2.5589	8.52929	8.52792	10.0124	9.54568	5.95501	7.82793	0.354087	0.440927	0.36607	0.287052	0.269662	0.24636	0.0157436	0.387028	0.267691	0.691659	-0.531867
ENSMUSG00000031168	Ebp	51.9122	60.4337	60.971	38.0008	27.4218	32.6628	79.0041	72.2853	70.2978	75.0812	76.5042	72.6888	0.39653	0.455351	0.464474	0.336046	0.263859	0.310036	0.0106699	0.438785	0.303314	0.691259	-0.532703
ENSMUSG00000046598	Bdh1	12.7203	14.6708	14.523	17.8139	6.98917	11.2369	15.9904	17.6535	16.1127	31.0135	17.2555	26.9137	0.443052	0.453862	0.474055	0.364834	0.288277	0.294541	0.00572276	0.456989	0.315884	0.691228	-0.532766
ENSMUSG00000025545	Clybl	7.32559	8.7042	8.17863	7.2405	4.06078	5.34032	9.18665	10.083	9.69607	13.2263	10.9253	11.4374	0.443646	0.463305	0.457553	0.353769	0.27097	0.318299	0.00470672	0.454835	0.314346	0.69112	-0.532991
ENSMUSG00000058267	Mrps14	16.3288	16.35	17.8512	13.7678	9.74588	12.8125	22.6571	26.8123	19.8772	29.4049	32.153	26.4136	0.418839	0.378802	0.47315	0.3189	0.232604	0.326631	0.0323828	0.423597	0.292712	0.691015	-0.533212
MSTRG.11552		26.9057	38.0859	37.3286	28.3197	31.2911	29.2784	428.672	520.021	557.136	612.83	755.764	588.127	0.0590585	0.0682413	0.0627936	0.0441702	0.0397572	0.0474217	0.00485585	0.0633644	0.0437831	0.690972	-0.533301
ENSMUSG00000033499	Larp4b	1.53747	1.61669	1.683	1.58534	1.39651	1.54683	8.25539	7.71995	7.96143	11.6375	12.399	10.5783	0.156999	0.173155	0.174505	0.119894	0.101229	0.127572	0.00570561	0.16822	0.116232	0.690952	-0.533343
ENSMUSG00000031490	Eif4ebp1	5.19575	6.27024	7.19058	4.49573	3.99805	4.97783	15.2508	16.032	15.6961	20.2035	17.0813	18.1498	0.254113	0.281148	0.314181	0.182019	0.189667	0.215234	0.0120471	0.283147	0.19564	0.690947	-0.533353
ENSMUSG00000026426	Arl8a	0.741603	0.52252	0.704402	0.605065	0.557945	0.649595	3.07865	2.72827	3.49037	5.03101	4.59521	3.81459	0.194124	0.160736	0.167924	0.107356	0.108273	0.145512	0.0289513	0.174261	0.12038	0.690803	-0.533654
ENSMUSG00000020600	Slc7a15	0.863697	1.02271	1.38517	0.649008	0.70651	0.811096	17.2065	15.5672	19.7243	16.7877	15.7416	19.0922	0.0477968	0.0616465	0.0656183	0.0372208	0.0429539	0.0407519	0.0331639	0.0583539	0.0403089	0.690766	-0.533731
ENSMUSG00000045948	Mrps12	16.5821	18.5115	18.8959	19.717	15.1834	18.1815	37.0479	44.084	40.5505	63.4106	85.5204	54.7314	0.309194	0.295732	0.317865	0.23719	0.150773	0.249359	0.0398507	0.307597	0.21244	0.690645	-0.533983
ENSMUSG00000020705	Ddx42	0.465763	0.660965	0.869866	0.571262	0.518327	0.552694	1.97209	2.58992	2.54133	3.12452	3.42296	2.85293	0.191055	0.203319	0.255003	0.154571	0.131512	0.162289	0.0364876	0.216459	0.149457	0.690466	-0.534358
ENSMUSG00000032673	Prorsd1	3.3553	4.12657	3.30455	3.50532	2.34733	2.78859	10.3863	12.1416	11.2251	13.5771	13.243	16.4444	0.24417	0.253658	0.227435	0.2052	0.150563	0.14499	0.0223877	0.241755	0.166918	0.690443	-0.534407
ENSMUSG00000025869	Nop16	2.52326	3.68444	3.73002	3.37687	2.70389	3.64634	3.67576	4.26119	5.28301	7.83116	8.29951	7.08424	0.407042	0.463706	0.413848	0.30129	0.245732	0.339809	0.0153044	0.428199	0.29561	0.690358	-0.534584
ENSMUSG00000020993	Trappc6b	4.39988	4.45258	3.94276	3.64391	2.53221	3.55662	21.6382	25.1078	22.6874	30.9804	22.755	26.7214	0.168979	0.150627	0.148056	0.105241	0.100138	0.117466	0.00445929	0.155887	0.107615	0.690339	-0.534622
ENSMUSG00000055538	Zcchc24	0.483851	0.683295	0.642944	0.635487	0.422585	0.495271	3.0677	3.68566	4.29706	5.61355	4.27368	4.44929	0.136237	0.156398	0.130151	0.101694	0.0899834	0.100165	0.00752802	0.140928	0.0972806	0.690284	-0.534738
ENSMUSG00000030120	Mlf2	15.5691	21.4724	21.6379	18.6252	13.4237	15.7518	34.4075	37.9966	36.8756	56.718	47.1913	47.0445	0.311528	0.361069	0.369793	0.247205	0.221458	0.250839	0.00614815	0.347464	0.239834	0.690242	-0.534826
ENSMUSG00000022855	Senp2	0.307494	0.361745	0.359292	0.334645	0.359858	0.305058	1.6708	1.97011	1.76628	3.22382	2.48516	2.45544	0.155434	0.155132	0.169034	0.0940419	0.126487	0.110508	0.00897912	0.159866	0.110346	0.690237	-0.534836
ENSMUSG00000026309	Ilkap	3.08398	3.53706	3.52201	3.17067	2.5157	2.92138	9.16474	8.98724	7.93506	12.3988	12.265	11.2002	0.25178	0.282416	0.307409	0.203647	0.170201	0.206874	0.0119794	0.280535	0.193574	0.690018	-0.535294
ENSMUSG00000028057	Rit1	1.25259	1.46484	2.19358	1.8659	1.05646	1.2633	2.12	2.83342	2.59405	3.99833	3.32918	3.821	0.371403	0.340799	0.458176	0.318183	0.240891	0.248471	0.0478818	0.390126	0.269182	0.689987	-0.535359
ENSMUSG00000029445	Hpd	424.279	448.215	480.762	289.018	285.433	301.032	558.595	533.762	367.048	505.736	730.631	536.466	0.431672	0.456442	0.567063	0.363657	0.28092	0.359442	0.0386114	0.485059	0.334673	0.689964	-0.535407
ENSMUSG00000047446	Arl4a	5.32236	5.76112	6.01342	3.55602	3.53585	3.61763	18.2911	21.1621	17.9317	21.3752	18.1196	17.6305	0.225395	0.213983	0.251134	0.142633	0.163278	0.170257	0.00655944	0.230171	0.158723	0.689587	-0.536196
ENSMUSG00000002524	Puf60	5.75647	6.15859	6.44835	6.39205	5.19978	6.18012	7.58159	7.22743	6.36914	11.4257	14.9713	11.7323	0.431582	0.460076	0.50309	0.358747	0.257784	0.345019	0.0188343	0.464916	0.320517	0.689408	-0.536571
ENSMUSG00000096145	Vkorc1	56.9995	61.961	68.7005	35.0329	24.7741	28.2986	89.8999	89.4574	80.015	81.926	68.1243	65.4507	0.388017	0.409204	0.461959	0.299532	0.266679	0.301854	0.00621779	0.419727	0.289355	0.689389	-0.536609
ENSMUSG00000056260	Lrif1	0.592378	0.866401	0.841501	0.692951	0.419284	0.746496	2.55276	3.37022	3.32693	4.37565	3.10143	4.09668	0.188347	0.204503	0.201875	0.136714	0.119091	0.154134	0.00547951	0.198242	0.136646	0.689291	-0.536815
ENSMUSG00000000149	Gna12	1.71383	1.71494	1.69246	2.06195	1.41962	1.38173	5.44516	6.20917	6.89112	11.2734	7.26793	9.09091	0.239395	0.21642	0.197174	0.154623	0.163409	0.131938	0.0117155	0.217663	0.14999	0.689091	-0.537234
ENSMUSG00000019579	Mydgf	16.677	18.1006	18.2719	17.6449	13.5194	15.9635	21.7423	27.6203	25.0706	41.0954	41.5109	34.498	0.434079	0.395894	0.42157	0.300388	0.245672	0.31635	0.00582302	0.417181	0.28747	0.689078	-0.537261
ENSMUSG00000029621	Arpc1a	2.54587	2.36697	2.31176	2.14984	2.18226	2.14259	11.46	12.3021	12.2321	20.3359	14.4756	15.8225	0.181771	0.161358	0.158951	0.0956091	0.131005	0.119264	0.0147725	0.16736	0.115293	0.68889	-0.537655
ENSMUSG00000040771	Oard1	4.49936	4.57317	4.51007	4.62418	2.87886	3.89039	12.342	14.9252	11.4202	18.0322	18.1598	15.5917	0.267161	0.23454	0.283114	0.204101	0.136837	0.19969	0.0351835	0.261605	0.180209	0.68886	-0.537718
ENSMUSG00000056383	AI987944	0.488373	0.495724	0.515301	0.40901	0.382968	0.452204	2.79379	2.45157	3.65382	3.7865	3.12153	4.2249	0.148796	0.168196	0.123599	0.0974877	0.109279	0.0966846	0.0278636	0.146864	0.10115	0.688736	-0.537976
ENSMUSG00000027602	Map1lc3a	12.8062	14.0857	14.7121	13.1289	8.32295	9.27736	30.2771	31.1565	30.9441	39.8708	36.3731	35.511	0.297243	0.31134	0.322236	0.247717	0.186212	0.207138	0.00767444	0.310273	0.213689	0.688712	-0.538027
ENSMUSG00000075706	Gpx4	216.064	218.342	236.154	205.81	150.341	179.995	404.169	515.068	451.993	672.242	578.989	568.547	0.34836	0.297708	0.343174	0.234394	0.206136	0.240461	0.00593938	0.329747	0.226997	0.688396	-0.538688
ENSMUSG00000027637	Rab5if	22.5918	27.5372	27.5473	24.2601	18.4485	19.2259	70.4091	71.1951	70.8198	99.336	89.8477	84.6006	0.24292	0.278908	0.280046	0.196285	0.170352	0.185173	0.00433605	0.267291	0.183937	0.688151	-0.539203
ENSMUSG00000094559	Cyp2d34	282.415	305.848	310.939	149.285	126.072	148.61	171.282	156.674	120.692	162.296	178.168	157.623	0.622476	0.661262	0.720382	0.479121	0.414384	0.485285	0.0046006	0.66804	0.459597	0.687978	-0.539566
ENSMUSG00000032883	Acsl3	1.57817	3.4656	3.13435	1.609	1.11589	1.26689	5.25343	14.1283	11.436	7.36778	8.84209	7.1163	0.23101	0.196977	0.215119	0.17924	0.11206	0.151123	0.0374454	0.214369	0.147474	0.687947	-0.539631
ENSMUSG00000004285	Atp6v1f	20.8192	28.6002	24.3373	28.58	19.5347	22.4559	38.4448	36.4028	31.5874	59.9154	65.9071	54.5006	0.351295	0.439983	0.435181	0.322955	0.228632	0.2918	0.0331145	0.40882	0.281129	0.68766	-0.540233
ENSMUSG00000022131	Gpr180	1.51034	2.04989	1.79173	1.88618	1.17201	1.35661	4.2893	5.74431	6.12661	8.47328	6.26984	6.35979	0.26042	0.263002	0.226277	0.182073	0.157489	0.175809	0.00498833	0.249899	0.171791	0.687439	-0.540696
ENSMUSG00000090841	Myl6	223.987	226.081	224.373	220.646	153.95	183.006	111.067	111.527	83.7848	185.009	249.876	186.543	0.66851	0.669656	0.728111	0.543925	0.381228	0.495215	0.0144383	0.688759	0.473456	0.687405	-0.540768
ENSMUSG00000028788	Ptp4a2	2.96189	3.54599	3.38491	3.17405	1.99077	2.66298	16.6422	17.7919	19.0072	26.5783	16.9004	21.5733	0.151085	0.166183	0.151165	0.106682	0.105381	0.109876	0.000713332	0.156144	0.107313	0.687268	-0.541055
ENSMUSG00000042248	Cyp2c37	48.1635	43.7309	40.9404	26.126	16.1276	23.6905	94.7535	78.6937	62.2995	73.9227	57.4133	64.3223	0.337004	0.357207	0.396556	0.261132	0.219301	0.269171	0.0082042	0.363589	0.249868	0.687227	-0.541142
ENSMUSG00000038563	Efl1	0.438631	0.401938	0.590942	0.493517	0.422585	0.315825	0.509457	0.5368	0.474522	0.834088	0.770333	0.865496	0.462648	0.428169	0.554633	0.371734	0.354245	0.267349	0.0386072	0.481817	0.33111	0.68721	-0.541176
ENSMUSG00000006699	Cdc42	8.67766	9.24905	9.83327	10.5768	6.6128	8.8754	34.2596	36.8178	34.4187	60.1139	45.309	49.3204	0.202101	0.200774	0.222211	0.149621	0.127361	0.152509	0.00347843	0.208362	0.143164	0.68709	-0.541429
ENSMUSG00000002949	Timm44	4.04716	4.29181	5.72031	3.88053	3.45331	3.66788	7.17622	7.36024	7.14947	9.32061	11.5684	9.32171	0.360601	0.368331	0.444476	0.293954	0.229888	0.282371	0.0211581	0.391136	0.268738	0.687069	-0.541472
ENSMUSG00000036083	Slc17a3	4.56719	4.82326	5.45084	4.20503	3.10996	4.33183	9.78924	11.9535	10.4975	13.9346	14.4957	13.5338	0.318129	0.287497	0.341782	0.231815	0.176646	0.242467	0.0184899	0.315802	0.216976	0.687063	-0.541486
ENSMUSG00000030909	Anks4b	1.10788	1.29513	1.22443	1.01408	0.907898	1.03361	3.81271	4.5545	4.79795	5.50763	5.5397	5.85331	0.225152	0.221405	0.203314	0.155492	0.140812	0.150083	0.00105553	0.216624	0.148796	0.686886	-0.541857
ENSMUSG00000030654	Arl6ip1	12.648	13.2059	14.036	9.13006	6.96936	8.70314	44.4378	46.4027	45.0585	51.6804	42.4018	40.6911	0.221561	0.221544	0.237518	0.15014	0.141162	0.176197	0.00380802	0.226874	0.155833	0.68687	-0.541891
ENSMUSG00000001247	Lsr	19.1279	23.0623	20.4419	13.0275	11.6772	11.9475	20.1975	20.7138	16.6241	21.448	23.311	20.9578	0.486401	0.526824	0.5515	0.377877	0.333748	0.363088	0.00207087	0.521575	0.358237	0.686838	-0.541959
ENSMUSG00000025142	Aspscr1	11.3185	12.411	10.5849	9.56611	7.55041	7.63723	23.5281	21.5993	17.1777	23.659	25.3741	27.3497	0.324809	0.364919	0.381266	0.287918	0.229325	0.218288	0.0149977	0.356998	0.245177	0.686775	-0.542091
ENSMUSG00000032012	Nectin1	0.822999	1.21028	1.31425	1.06478	0.802252	0.811096	1.19969	1.48312	1.67137	2.48903	1.8287	2.03231	0.406884	0.449351	0.440194	0.299617	0.304928	0.285255	0.000668779	0.432143	0.2966	0.686347	-0.542991
ENSMUSG00000113949	Scamp4	1.46512	1.773	2.21249	1.91322	1.77948	1.7478	2.64041	3.27614	2.91567	5.79228	4.53492	5.19297	0.356865	0.351148	0.431438	0.248293	0.281813	0.251817	0.0130359	0.379817	0.260641	0.686227	-0.543242
ENSMUSG00000025512	Chid1	3.57688	3.2423	3.5551	4.26588	2.49259	2.84602	5.59854	5.46208	3.8489	8.08933	8.05836	7.66124	0.389833	0.372491	0.48016	0.345269	0.236243	0.270862	0.0485446	0.414161	0.284125	0.686025	-0.543667
ENSMUSG00000003435	Supt5	0.655686	0.839605	1.04478	1.04112	0.640481	0.825452	1.09561	1.40011	1.28648	2.17128	2.21722	2.199	0.374401	0.374872	0.448162	0.324094	0.224125	0.272926	0.0295802	0.399145	0.273715	0.685753	-0.544239
ENSMUSG00000021901	Bap1	0.768735	0.759217	0.950234	0.855203	0.6834	0.663951	2.92527	2.9939	2.69423	4.11086	4.6421	3.49404	0.208104	0.20229	0.260733	0.172209	0.128326	0.159681	0.0363831	0.223709	0.153405	0.685737	-0.544274
ENSMUSG00000022106	Rcbtb2	2.05298	2.75551	2.9027	2.45406	1.5847	1.92725	4.79327	5.03042	5.37792	7.63919	5.62678	6.60982	0.299869	0.353909	0.350542	0.243139	0.219746	0.225751	0.00503413	0.334773	0.229545	0.685674	-0.544405
ENSMUSG00000027523	Gnas	56.8005	62.0459	62.8384	49.0812	33.2753	40.0667	216.793	247.858	226.79	284.358	216.196	231.023	0.207609	0.20021	0.216962	0.147197	0.133383	0.147799	0.00063507	0.208261	0.142793	0.685646	-0.544464
ENSMUSG00000022940	Pigp	5.98257	8.21294	7.35131	7.70021	4.45035	5.68126	23.4405	27.9357	25.7718	40.2481	27.1626	33.2414	0.203329	0.227199	0.221939	0.160594	0.140776	0.145963	0.00186834	0.217489	0.149111	0.685602	-0.544557
ENSMUSG00000029344	Tpst2	2.13437	2.1928	2.37795	1.27435	1.04656	1.19152	3.91679	6.08189	5.09848	4.24326	4.86985	3.91717	0.352721	0.265001	0.31806	0.230961	0.176891	0.233234	0.0354422	0.311927	0.213695	0.685082	-0.545652
ENSMUSG00000010601	Apol7a	3.61758	4.93491	4.86936	3.51884	2.54212	3.09724	13.4595	14.56	17.125	17.5953	15.9359	15.5853	0.211838	0.253138	0.221391	0.166658	0.137575	0.165782	0.0101207	0.228789	0.156672	0.684787	-0.546273
ENSMUSG00000037966	Ninj1	16.9167	21.6689	20.5175	13.8252	9.83171	12.3315	62.3345	73.5305	71.3576	85.5073	51.4047	67.124	0.213457	0.227616	0.223319	0.139181	0.160553	0.1552	0.000806801	0.221464	0.151645	0.684738	-0.546375
ENSMUSG00000008540	Mgst1	3038.85	3295.52	3300.72	2946.24	1987.51	2486.91	3540.32	3989.51	3861.69	5701.5	5286.55	5105.3	0.461889	0.452368	0.460839	0.340695	0.273233	0.327561	0.00228097	0.458366	0.313829	0.684671	-0.546518
ENSMUSG00000001687	Ubl3	1.73644	1.93377	1.94302	1.80505	1.28756	1.52529	14.4127	13.4532	14.5573	21.5804	14.8306	16.8163	0.107525	0.125676	0.117756	0.0771871	0.0798829	0.0831605	0.00261993	0.116986	0.0800768	0.6845	-0.546877
ENSMUSG00000035629	Rubcn	0.171835	0.214367	0.184374	0.182534	0.095742	0.190213	0.624495	0.747092	0.653786	1.08564	0.60287	0.929606	0.215784	0.22296	0.219974	0.143934	0.137046	0.16986	0.00245611	0.219573	0.15028	0.684421	-0.547043
ENSMUSG00000074884	Serf2	86.953	96.7912	98.517	93.2442	71.3344	85.7465	128.301	127.515	109.014	208.985	198.224	179.305	0.403956	0.431514	0.474711	0.308521	0.264635	0.323509	0.00707732	0.436727	0.298888	0.684382	-0.547125
ENSMUSG00000038312	Edem2	5.34497	5.62714	6.22143	5.20897	3.34437	4.62253	7.71854	7.88598	7.41836	12.5179	9.92056	9.33453	0.409153	0.416421	0.456124	0.293845	0.252121	0.331197	0.00762503	0.427232	0.292388	0.684376	-0.547139
ENSMUSG00000025076	Casp7	1.32042	1.41572	2.00447	1.54477	0.581055	1.22023	4.88092	4.56003	5.87353	7.61933	4.36076	5.01346	0.212924	0.23691	0.254439	0.168568	0.117579	0.195748	0.0457289	0.234758	0.160632	0.684244	-0.547417
ENSMUSG00000014226	Cacybp	6.23128	5.84597	4.59516	6.78416	4.00466	5.27213	15.7658	14.9308	12.6908	27.6838	18.6019	21.8746	0.283278	0.281371	0.265832	0.196825	0.177146	0.194209	0.00045551	0.276827	0.189393	0.684158	-0.547599
ENSMUSG00000021607	Mrpl36	12.8424	15.0146	12.2301	10.8236	8.61348	8.96513	21.6053	23.907	25.8404	25.8236	34.8191	27.6253	0.372808	0.385766	0.32125	0.295345	0.198319	0.245013	0.0293765	0.359941	0.246225	0.684071	-0.547782
ENSMUSG00000030751	Psma1	31.4503	34.79	31.9345	35.1445	24.2954	29.8132	40.8935	42.8554	36.7333	69.6	69.7185	61.1104	0.434734	0.448062	0.465058	0.335526	0.258423	0.327893	0.00550225	0.449285	0.30728	0.683932	-0.548074
ENSMUSG00000019777	Hdac2	2.6951	4.47045	3.262	3.48166	3.03073	3.11518	10.9615	12.0918	12.5801	16.5759	19.3186	17.4894	0.197347	0.269918	0.205907	0.173584	0.135607	0.151189	0.0492493	0.22439	0.15346	0.683896	-0.54815
ENSMUSG00000037278	Tmem97	15.8631	17.6138	20.3473	19.5007	9.82841	14.8653	29.7621	36.4526	32.0988	59.3792	34.866	42.5824	0.347682	0.325781	0.387966	0.24722	0.219903	0.258763	0.00655979	0.35381	0.241962	0.683875	-0.548196
ENSMUSG00000071074	Yipf3	10.3689	12.5583	12.2159	11.2326	8.34606	9.76546	25.6262	25.9656	27.2587	38.3284	35.6162	35.6648	0.288064	0.325988	0.309463	0.226642	0.189846	0.214955	0.00323276	0.307838	0.210481	0.683738	-0.548484
ENSMUSG00000022013	Dnajc15	13.8011	13.8535	12.4901	15.1199	10.459	13.5733	31.4329	29.6513	25.4238	44.6635	46.1865	49.8782	0.305104	0.318436	0.329434	0.252911	0.184639	0.213916	0.00872165	0.317658	0.217156	0.683615	-0.548745
ENSMUSG00000027309	4930402H24Rik	1.96254	2.14814	2.53868	1.6259	1.69694	1.39968	4.84258	6.56334	7.51327	6.86468	8.01147	6.73804	0.288391	0.246587	0.252556	0.191495	0.174791	0.171999	0.00448329	0.262512	0.179428	0.683506	-0.548974
ENSMUSG00000056941	Commd7	1.56008	2.20173	2.32122	1.98083	1.35029	1.66885	4.3386	5.21304	5.97898	8.13567	7.77032	5.5584	0.26448	0.296938	0.279658	0.195802	0.148048	0.23091	0.0262068	0.280359	0.191587	0.683363	-0.549275
ENSMUSG00000025428	Atp5a1	76.6248	83.6925	86.4618	69.836	48.2705	58.9803	179.542	181.317	158.733	212.501	204.587	205.61	0.29912	0.31581	0.352625	0.24735	0.1909	0.222912	0.01089	0.322518	0.220387	0.683332	-0.54934
ENSMUSG00000031974	Abcb10	0.506461	0.629704	0.813136	0.608445	0.326843	0.423493	1.98852	2.45157	2.49915	3.17086	1.91579	2.61572	0.202992	0.204365	0.245491	0.160994	0.145741	0.139343	0.0109075	0.217616	0.148693	0.683281	-0.549449
ENSMUSG00000025921	Rdh10	1.21641	1.17902	1.38989	0.703092	0.508423	0.854163	4.7111	5.4178	5.71008	4.77946	4.55502	4.25054	0.205214	0.178725	0.19576	0.128242	0.100411	0.167329	0.0428004	0.193233	0.131994	0.683079	-0.549875
ENSMUSG00000038564	Ift172	1.59626	1.68368	1.74919	1.03774	0.749429	0.663951	1.84062	1.67681	1.95609	1.5093	1.73492	1.76946	0.46445	0.501022	0.472081	0.407429	0.301659	0.272848	0.0231318	0.479184	0.327312	0.683061	-0.549914
ENSMUSG00000001576	Ergic1	4.25065	4.92598	5.20501	3.82306	1.72996	3.10083	11.3779	14.0453	10.9667	13.6234	9.35788	11.822	0.271981	0.259654	0.321858	0.219131	0.156023	0.207791	0.0294427	0.284498	0.194315	0.68301	-0.550022
ENSMUSG00000055128	Cgrrf1	6.74226	5.13588	6.96366	5.23601	4.81681	4.49333	13.9361	13.0713	13.1917	21.1236	15.5473	16.297	0.326054	0.282079	0.345499	0.198637	0.236534	0.216126	0.00973645	0.317877	0.217099	0.682966	-0.550115
ENSMUSG00000025372	Baiap2	0.904394	1.80426	1.84847	1.38252	1.21823	1.55041	2.50346	3.80187	5.19865	5.07735	6.18276	6.14181	0.265385	0.321837	0.262301	0.214017	0.164604	0.201556	0.021169	0.283174	0.193392	0.682945	-0.550159
ENSMUSG00000019158	Tmem160	22.5239	33.7673	32.8374	19.5311	15.4574	15.9169	25.2482	27.8416	22.1655	32.3044	29.2995	25.7725	0.471487	0.548091	0.597013	0.37679	0.345363	0.381797	0.0111133	0.538863	0.367983	0.682888	-0.550279
ENSMUSG00000066839	Ecsit	5.19122	6.43995	5.56431	5.24615	4.52959	5.27572	8.43069	6.75704	6.41132	11.3463	12.178	11.0399	0.381094	0.487986	0.464636	0.316178	0.27111	0.323354	0.0178207	0.444572	0.303547	0.682786	-0.550495
ENSMUSG00000026179	Pnkd	9.57754	9.10167	11.3319	7.13909	4.58901	5.9612	14.966	16.4914	14.8789	19.2436	14.422	14.4377	0.390227	0.355631	0.432337	0.270597	0.241387	0.292231	0.0094336	0.392731	0.268072	0.682583	-0.550924
ENSMUSG00000033488	Cryzl2	1.49225	1.69707	2.18885	1.09182	0.762635	1.23459	6.33808	6.54121	8.33577	6.14313	6.51099	6.63547	0.190573	0.205998	0.207974	0.150909	0.104849	0.156872	0.0210065	0.201515	0.137543	0.682546	-0.551002
ENSMUSG00000062248	Cks2	9.72224	12.8665	10.4573	11.5503	9.49166	10.1279	9.8221	13.0437	15.8543	23.2552	22.0851	21.8105	0.497445	0.496581	0.397441	0.331853	0.30059	0.317108	0.0128236	0.463822	0.316517	0.68241	-0.551288
ENSMUSG00000059263	Usp47	1.49225	2.02309	2.16521	1.97407	1.42292	1.6509	5.7355	5.46208	5.38319	8.17539	8.09855	7.67406	0.206461	0.27028	0.286844	0.1945	0.149444	0.177041	0.043699	0.254528	0.173662	0.682288	-0.551548
ENSMUSG00000033545	Znrf1	1.27972	1.13883	1.52699	1.21689	1.25125	1.18793	3.69219	4.50469	3.72763	6.34172	5.92822	5.55199	0.25739	0.201794	0.2906	0.160994	0.174282	0.176253	0.0393766	0.249928	0.17051	0.682236	-0.551658
ENSMUSG00000000581	C1d	6.84174	6.41315	8.80267	7.34528	5.4804	6.52107	13.3007	14.3884	14.0195	18.9722	23.244	21.195	0.339669	0.308301	0.385707	0.279103	0.190793	0.235281	0.0322278	0.344559	0.235059	0.682202	-0.551729
ENSMUSG00000079659	Tmem243	10.2468	9.61526	11.6723	9.80611	7.69237	8.97948	68.8588	83.3921	83.3946	116.335	90.8659	94.4544	0.129533	0.103382	0.12278	0.0777389	0.078049	0.0868137	0.0108498	0.118565	0.0808672	0.682051	-0.552049
ENSMUSG00000073481	Mtarc2	110.992	116.45	120.112	58.5088	47.072	55.5709	216.431	201.732	156.35	146.985	167.812	147.769	0.338986	0.365987	0.434462	0.284723	0.219058	0.273291	0.0257826	0.379812	0.259024	0.681979	-0.5522
ENSMUSG00000061731	Ext1	0.773257	1.0897	1.06842	0.976892	0.617371	0.534749	1.53385	2.23021	2.09317	2.66776	1.96268	2.51314	0.335163	0.328232	0.337938	0.268034	0.239287	0.175449	0.0181507	0.333778	0.22759	0.681861	-0.55245
ENSMUSG00000036880	Acaa2	180.002	213.679	224.804	173.704	123.405	144.576	532.903	505.787	492.828	602.94	602.414	599.25	0.252491	0.296997	0.313258	0.22366	0.170022	0.194368	0.0185517	0.287582	0.196017	0.681603	-0.552996
ENSMUSG00000022151	Ttc33	1.17119	1.51397	1.37571	1.24393	0.927707	0.969009	3.07317	4.53236	3.3902	4.66692	4.82296	4.30824	0.27594	0.250395	0.288657	0.210449	0.161322	0.18362	0.00880059	0.271664	0.18513	0.681468	-0.553283
ENSMUSG00000028266	Lmo4	0.764213	0.799411	0.751678	0.777458	0.779142	0.710607	3.87297	4.68731	4.92976	5.58707	7.80381	7.29581	0.164801	0.145699	0.132304	0.122155	0.0907778	0.0887547	0.0305326	0.147602	0.100562	0.68131	-0.553616
ENSMUSG00000040997	Abhd4	0.773257	0.902128	0.964417	1.03436	0.6834	0.918764	2.78832	2.30769	3.56419	5.22298	4.33396	4.10309	0.217111	0.281053	0.212961	0.165303	0.136207	0.182953	0.043425	0.237042	0.161488	0.681262	-0.553717
ENSMUSG00000022338	Eny2	53.5266	55.1549	50.1071	48.9055	38.7689	44.2191	42.4438	41.5992	35.0092	62.8611	81.5951	63.7389	0.557741	0.570052	0.58869	0.437568	0.322097	0.409595	0.00709207	0.572161	0.389753	0.681195	-0.553859
ENSMUSG00000022770	Dlg1	0.479329	0.553782	0.486936	0.304223	0.313638	0.33377	3.27586	3.2706	3.36911	2.93917	3.75789	2.98115	0.127644	0.144803	0.126279	0.0937977	0.077032	0.100687	0.0100085	0.132909	0.0905056	0.680961	-0.554356
ENSMUSG00000020463	Ppp4r3b	0.646642	0.580578	0.458571	0.473235	0.280623	0.39837	4.97405	5.13557	5.10375	6.09017	4.51482	5.05834	0.115047	0.101568	0.0824423	0.0721021	0.0585187	0.0730056	0.0394147	0.0996857	0.0678754	0.680894	-0.554497
ENSMUSG00000043687	1190005I06Rik	0.927004	1.30407	1.52227	1.11548	0.693304	0.943886	4.54129	5.99334	6.04752	8.12243	4.77607	6.52007	0.169524	0.178703	0.201098	0.12075	0.126761	0.126459	0.00364913	0.183108	0.124657	0.680784	-0.554731
ENSMUSG00000036748	Cuedc2	3.68089	4.35433	3.9664	3.88729	3.08025	3.72889	5.40681	6.41946	6.00007	10.585	8.66793	9.0845	0.40504	0.40416	0.397974	0.268603	0.26219	0.291015	0.000140973	0.402392	0.273936	0.680769	-0.554762
ENSMUSG00000117284	Gm7072	0.384368	0.393006	0.373475	0.280561	0.15847	0.23328	1.61602	1.69894	2.08262	1.97931	1.54067	1.37838	0.192147	0.187866	0.15206	0.124149	0.0932647	0.144745	0.0447702	0.177358	0.12072	0.680657	-0.555001
ENSMUSG00000028187	Rpf1	4.82947	5.51995	5.63995	6.09121	4.44045	4.97066	7.97053	7.72549	7.45	14.1861	12.8411	13.0145	0.377302	0.416744	0.430861	0.300395	0.256947	0.276376	0.00305603	0.408302	0.277906	0.680638	-0.555041
ENSMUSG00000049760	Micos13	73.4323	85.9389	87.3175	64.6574	46.0288	60.7892	76.7088	64.7203	58.0182	104.605	94.9386	83.4786	0.489088	0.570419	0.600799	0.381995	0.326521	0.421363	0.0149756	0.553435	0.376626	0.680524	-0.555281
ENSMUSG00000063856	Gpx1	609.073	791.957	829.611	507.95	380.703	450.79	1415.01	1488.21	1468.45	1549.46	1545.91	1410.62	0.300913	0.347324	0.361005	0.246888	0.197602	0.242177	0.011029	0.336414	0.228889	0.680379	-0.555589
ENSMUSG00000046727	Cystm1	3.5814	2.73765	3.28564	3.46476	1.99407	3.45254	4.29477	4.6209	4.66086	8.93666	7.20094	6.4816	0.454713	0.372036	0.41347	0.279384	0.216865	0.347543	0.0415731	0.413406	0.281264	0.680357	-0.555636
ENSMUSG00000071657	Bscl2	6.77391	7.19023	7.10548	7.47035	5.42758	7.49008	11.3614	10.1771	8.67321	19.3495	15.4871	17.1496	0.37352	0.41401	0.450321	0.278538	0.259511	0.303984	0.00677445	0.412617	0.280678	0.680238	-0.555889
ENSMUSG00000033427	Upb1	17.283	20.6864	20.0589	12.7435	8.28664	9.85518	37.5135	38.0574	33.6331	32.7082	34.7387	32.0939	0.315403	0.352146	0.373592	0.280375	0.192599	0.234932	0.0219558	0.347047	0.235969	0.679933	-0.556535
ENSMUSG00000109093	Gm19950	1.40181	1.48717	2.1983	1.02422	0.855075	0.93312	4.17974	4.70945	5.92098	3.69382	5.25836	4.8596	0.251151	0.239997	0.270751	0.217085	0.139868	0.161085	0.0302788	0.253966	0.172679	0.67993	-0.556541
ENSMUSG00000028557	Rnf11	2.45543	2.13027	2.58123	2.22758	1.53517	1.55041	23.7199	24.084	26.705	32.1852	24.999	25.9905	0.0938072	0.0812637	0.0881379	0.0647313	0.0578565	0.0562949	0.00323254	0.0877363	0.0596276	0.679622	-0.557195
ENSMUSG00000039197	Adk	54.0511	66.0519	59.1745	58.1707	32.6546	42.5718	268.73	286.302	273.356	352.8	316.466	292.8	0.167454	0.187459	0.177952	0.141545	0.0935338	0.126939	0.0206047	0.177622	0.120673	0.67938	-0.55771
ENSMUSG00000032301	Psma4	33.5711	33.9504	35.778	41.8881	27.1643	32.2034	56.8729	61.2118	55.5613	96.8536	105.737	94.4608	0.371181	0.356764	0.391704	0.301914	0.204395	0.254242	0.0161273	0.373216	0.253517	0.679277	-0.557929
ENSMUSG00000037847	Nmrk1	0.854653	1.21028	1.18188	1.15943	0.584356	1.00131	3.05126	4.15605	4.40251	6.24904	4.38085	4.84678	0.21881	0.225532	0.21164	0.1565	0.11769	0.17122	0.0130139	0.218661	0.14847	0.678997	-0.558523
ENSMUSG00000028857	Tmem222	1.96706	2.04095	2.53396	2.34589	1.85872	1.92366	6.43668	7.88044	8.15651	11.5647	11.5014	10.7642	0.234069	0.205712	0.23703	0.168641	0.139124	0.151614	0.00528224	0.225604	0.153126	0.67874	-0.559068
ENSMUSG00000028861	Mrps15	7.9858	8.80245	6.94002	6.84839	6.08457	5.88942	13.2678	19.0038	14.3464	23.1493	19.8947	19.9641	0.375739	0.316564	0.326031	0.228297	0.234209	0.2278	0.00407569	0.339444	0.230102	0.677878	-0.560902
ENSMUSG00000026814	Eng	1.07623	1.42911	1.48445	1.02422	0.604165	0.900819	3.07865	2.79468	3.56946	3.88579	2.62583	3.42352	0.259028	0.338349	0.293722	0.208598	0.187048	0.208314	0.0163848	0.297033	0.20132	0.67777	-0.561133
ENSMUSG00000021646	Mccc2	12.4942	13.13	14.315	7.91655	5.80064	5.35826	21.2438	20.4759	20.3623	17.3967	17.7579	17.2907	0.37033	0.390705	0.412806	0.312743	0.246223	0.236579	0.00939599	0.391281	0.265182	0.677728	-0.561222
ENSMUSG00000086628	Gm16157	4.16021	3.65764	4.68498	5.12784	3.44671	3.95858	8.41425	8.81016	7.44472	16.6156	12.4526	13.1107	0.330846	0.293367	0.38624	0.235834	0.216784	0.231913	0.0170013	0.336818	0.228177	0.677449	-0.561815
ENSMUSG00000024976	Shoc2	0.768735	0.723489	0.628762	0.665909	0.465504	0.473738	3.79627	4.00663	3.94908	5.13693	4.02583	4.66085	0.168397	0.152954	0.137349	0.114756	0.103645	0.0922639	0.0111732	0.1529	0.103555	0.677272	-0.562192
ENSMUSG00000026663	Atf6	0.755169	0.643101	0.586214	0.53746	0.27402	0.427082	1.50646	1.62147	1.54483	1.99254	1.29952	1.53225	0.333905	0.283984	0.275083	0.212434	0.174143	0.217973	0.0137398	0.297657	0.201517	0.677009	-0.562753
ENSMUSG00000020532	Acaca	0.804911	1.11203	1.16297	0.66929	0.521629	0.624472	1.44072	2.4239	2.26189	1.92635	2.07655	2.12848	0.358434	0.314494	0.339568	0.257852	0.200767	0.226838	0.00637662	0.337499	0.228485	0.676996	-0.56278
ENSMUSG00000008348	Ubc	83.0324	144.198	164.32	82.3699	58.6304	75.9344	89.1933	126.701	106.467	116.839	148.855	113.598	0.482114	0.532293	0.606823	0.413486	0.282576	0.400641	0.03396	0.54041	0.365568	0.676463	-0.563917
ENSMUSG00000029076	Sdf4	15.7862	17.1538	17.3879	14.819	11.5518	12.9955	16.4012	17.4266	13.5555	24.8307	26.5129	22.1118	0.490446	0.496056	0.561925	0.373749	0.303478	0.370165	0.00671108	0.516142	0.34913	0.676422	-0.564004
ENSMUSG00000051695	Pcbp1	16.9393	19.5119	21.047	18.9159	15.771	18.0056	37.9463	44.8255	38.6999	59.3527	74.6152	58.3472	0.308629	0.303274	0.352269	0.241679	0.174485	0.235821	0.0171584	0.321391	0.217328	0.676212	-0.564452
ENSMUSG00000038578	Susd1	0.718994	1.36212	0.841501	1.16281	0.6834	0.53116	2.50346	4.35527	2.4886	5.2296	3.16841	3.76971	0.22312	0.238242	0.252695	0.181904	0.177423	0.123501	0.0201467	0.238019	0.160943	0.676175	-0.564531
ENSMUSG00000023094	Msrb2	1.93993	1.7462	2.73724	2.23435	1.35029	1.53965	4.16878	3.67459	4.44996	5.73932	6.61817	4.87242	0.317567	0.32213	0.380849	0.280215	0.169455	0.240117	0.0449209	0.340182	0.229929	0.6759	-0.565119
ENSMUSG00000079316	Rab9	11.5762	11.9331	11.729	8.63654	7.2896	8.04636	45.6922	42.9661	41.9319	41.155	57.8554	47.1471	0.20214	0.217364	0.218576	0.173454	0.111898	0.145785	0.0205661	0.212693	0.143712	0.675678	-0.565592
ENSMUSG00000031979	Cog2	0.57429	0.683295	0.652399	0.53408	0.439093	0.430671	1.60506	1.99225	2.18807	2.46917	1.90909	2.62854	0.263514	0.255386	0.22968	0.177834	0.186993	0.140778	0.009673	0.249527	0.168535	0.675419	-0.566145
ENSMUSG00000020076	Ddx50	3.1699	4.19356	3.59765	2.89687	2.46288	2.64145	17.8912	18.1792	17.125	23.3412	20.6181	17.9831	0.15051	0.18744	0.17361	0.110407	0.106706	0.128073	0.0117724	0.17052	0.115062	0.674772	-0.567527
ENSMUSG00000031918	Mtmr2	0.470285	0.47786	0.482208	0.412391	0.498519	0.401959	2.6678	2.58992	2.61514	3.70044	4.13301	3.48763	0.149864	0.155767	0.155684	0.100269	0.107636	0.103342	6.58552e-05	0.153772	0.103749	0.674696	-0.56769
ENSMUSG00000037791	Phf12	0.501939	0.853003	0.572031	0.439433	0.448997	0.351714	2.22408	2.96623	2.86822	2.54198	2.81339	3.09655	0.184129	0.223344	0.166276	0.147391	0.137628	0.101997	0.0460292	0.19125	0.129005	0.67454	-0.568025
ENSMUSG00000021775	Nr1d2	1.15762	0.576112	0.425478	0.432672	0.392872	0.563461	8.46903	4.70945	2.84713	4.58749	6.27654	5.23144	0.120252	0.108997	0.130012	0.0861869	0.0589066	0.0972339	0.0391696	0.119754	0.0807758	0.674516	-0.568075
ENSMUSG00000046096	Mosmo	0.429587	0.58951	0.515301	0.53408	0.389571	0.315825	4.60702	5.23518	6.53786	8.64539	5.48611	5.93666	0.085293	0.101209	0.0730596	0.0581819	0.0663022	0.0505119	0.0392096	0.0865204	0.058332	0.674199	-0.568753
ENSMUSG00000058230	Arhgap35	0.936048	1.32193	1.52699	1.20675	0.505122	0.825452	3.81271	5.33479	5.16702	6.71243	3.85837	4.59033	0.197114	0.198586	0.228113	0.152383	0.115761	0.152416	0.0128928	0.207938	0.140187	0.674176	-0.568803
ENSMUSG00000100131	Gm28439	450.212	414.497	318.201	300.474	154.64	220.345	349.011	452.55	465.459	630.379	357.086	408.007	0.563312	0.478056	0.406045	0.322794	0.302193	0.350672	0.0297822	0.482471	0.325219	0.67407	-0.569029
ENSMUSG00000068732	Tmem167b	0.859175	1.03164	0.841501	0.763937	0.452298	0.638828	2.40485	3.01051	2.71532	3.01861	3.26889	2.80805	0.263225	0.255221	0.236588	0.201964	0.121547	0.185335	0.0333063	0.251678	0.169615	0.673937	-0.569314
ENSMUSG00000048310	Pskh1	0.189923	0.312619	0.354565	0.341405	0.217896	0.269169	0.788836	0.935249	1.15994	1.42987	1.49378	1.69252	0.194045	0.250522	0.234112	0.192746	0.1273	0.137213	0.0489392	0.226226	0.152419	0.673747	-0.56972
ENSMUSG00000054827	Cyp2c50	122.658	142.987	143.485	80.575	46.316	63.9725	185.859	198.583	192.429	198.394	131.399	157.995	0.397574	0.418618	0.427148	0.288832	0.26062	0.288207	0.000453711	0.414447	0.27922	0.673716	-0.569787
ENSMUSG00000026096	Osgepl1	4.4858	4.41686	4.21223	4.77629	3.2024	3.90834	9.47699	11.4056	7.87707	15.616	14.0067	13.9633	0.321268	0.279151	0.348426	0.234221	0.186088	0.218689	0.0137944	0.316282	0.212999	0.673448	-0.570362
ENSMUSG00000041926	Rnpep	1.45607	2.3759	2.2834	2.34589	1.64412	1.67962	3.19917	4.22799	4.14943	7.78483	6.24975	4.98782	0.312782	0.359773	0.35496	0.231562	0.208278	0.251913	0.0045975	0.342505	0.230585	0.67323	-0.570828
ENSMUSG00000066900	Suds3	4.07882	5.17161	5.9756	3.77236	2.9548	3.34846	14.6647	16.9341	15.4009	20.3491	14.6497	16.6175	0.217612	0.233949	0.279541	0.15639	0.167843	0.167708	0.0135353	0.243701	0.163981	0.672876	-0.571587
ENSMUSG00000014856	Tmem208	23.3379	24.4155	24.3184	20.2511	16.1672	19.1648	20.5645	23.1986	19.8034	34.0057	32.153	33.2479	0.531586	0.512779	0.551166	0.373245	0.334584	0.365653	0.000426511	0.531843	0.357827	0.672806	-0.571737
ENSMUSG00000015451	C4a	6.10014	5.32792	6.42472	3.82306	3.40379	3.26592	11.2847	9.79521	8.95265	9.52582	12.245	9.78331	0.350888	0.352303	0.417803	0.286396	0.217512	0.250277	0.0146744	0.373665	0.251395	0.672782	-0.571788
ENSMUSG00000039128	Cdc123	9.06655	9.42769	9.34633	10.0427	7.34902	8.78927	17.1517	17.7199	12.1056	23.4736	30.3846	24.4454	0.345811	0.347275	0.435687	0.299636	0.19476	0.264461	0.0450052	0.376258	0.252952	0.672285	-0.572855
ENSMUSG00000024480	Ap3s1	4.97417	5.53335	5.56903	4.38756	2.84255	3.35923	42.4492	49.5627	47.5946	64.0924	33.7942	46.9355	0.104888	0.100431	0.104753	0.0640708	0.0775873	0.0667909	0.00150457	0.103357	0.069483	0.672259	-0.57291
ENSMUSG00000031709	Tbc1d9	64.3748	58.1292	65.968	33.9648	35.451	36.467	191.704	124.964	159.476	165.732	154.891	127.35	0.251387	0.317485	0.292613	0.170082	0.186249	0.222609	0.0190262	0.287162	0.19298	0.672025	-0.573413
ENSMUSG00000032741	Tpcn1	0.601422	0.732421	0.78477	0.530699	0.521629	0.56705	1.74201	1.68234	1.72937	2.85973	1.72823	2.30158	0.256641	0.30331	0.312143	0.156529	0.23185	0.197673	0.02642	0.290698	0.19535	0.672005	-0.573456
ENSMUSG00000038412	Higd1a	29.1034	28.3679	29.0791	29.6076	27.0356	27.667	24.2129	21.5273	17.5468	40.215	53.9367	39.8449	0.545863	0.56855	0.623668	0.424041	0.333887	0.40981	0.00634349	0.57936	0.389246	0.671854	-0.573781
ENSMUSG00000083380	Ndufb4c	137.287	143.041	135.822	106.579	70.958	93.7606	73.8712	98.8044	69.5017	112.946	132.96	116.906	0.650162	0.591456	0.661502	0.485499	0.347974	0.445066	0.0107874	0.634373	0.42618	0.671812	-0.573871
ENSMUSG00000030527	Crtc3	0.0768735	0.129513	0.108733	0.0845063	0.0594261	0.0969009	0.224599	0.298837	0.289986	0.330987	0.294736	0.423131	0.254993	0.302354	0.272706	0.203388	0.167793	0.186336	0.00618824	0.276685	0.185839	0.671664	-0.574189
ENSMUSG00000056749	Nfil3	3.24678	3.30483	4.21696	2.11266	1.38331	1.86624	6.03679	8.56113	7.35509	7.92384	5.28516	5.64816	0.349734	0.278513	0.364409	0.210497	0.20744	0.248355	0.0213173	0.330885	0.222098	0.671222	-0.575138
ENSMUSG00000036835	Psenen	26.4626	32.8696	32.3316	32.6025	23.0243	25.327	19.1786	20.6087	18.8543	35.7202	44.2171	37.1778	0.579796	0.614635	0.63165	0.477184	0.342412	0.405201	0.00869438	0.608694	0.408266	0.670725	-0.576208
ENSMUSG00000031684	Slc10a7	0.131137	0.169707	0.113461	0.141971	0.122154	0.136379	0.520413	0.691752	0.521974	0.966483	0.750238	1.01295	0.20127	0.197	0.178556	0.12808	0.140022	0.11866	0.00244175	0.192275	0.12892	0.670499	-0.576693
ENSMUSG00000029152	Ociad1	24.6809	22.3388	21.2644	20.464	15.5927	19.3084	52.726	48.6662	52.9988	72.9232	72.3377	68.3806	0.318846	0.314609	0.286339	0.219131	0.17733	0.220192	0.0043889	0.306598	0.205551	0.670425	-0.576851
ENSMUSG00000035203	Epn1	4.27779	4.62676	5.89996	3.92109	3.21231	4.20981	13.4979	14.3884	13.8982	20.8655	16.8	16.2713	0.240654	0.243319	0.298005	0.158194	0.160517	0.205546	0.0238746	0.260659	0.174752	0.670424	-0.576855
ENSMUSG00000064341	mt-Nd1	1385.73	1674.99	1648.73	1497.25	1031.75	1194.78	5614.61	7331.03	7552.94	10046.7	7656.47	8077.05	0.197952	0.185986	0.179177	0.1297	0.118753	0.128861	0.000684737	0.187705	0.125771	0.670047	-0.577665
ENSMUSG00000030035	Wbp1	3.04329	3.71123	3.67329	2.20392	2.0568	2.11746	11.7394	12.9164	12.2427	15.8609	10.0746	11.9502	0.205868	0.223197	0.230793	0.122001	0.169543	0.150519	0.00976599	0.219953	0.147354	0.669937	-0.577902
ENSMUSG00000073139	Tmem185a	0.614988	0.643101	0.657127	0.415771	0.326843	0.394781	2.0433	2.1804	2.14062	2.70086	1.57416	2.09001	0.231347	0.227767	0.234877	0.133404	0.171932	0.158879	0.00263812	0.23133	0.154738	0.668906	-0.580124
ENSMUSG00000024286	Ccny	0.691862	0.844071	0.940779	0.774077	0.495217	0.689073	8.0034	7.13888	7.93506	11.3198	7.76362	9.03321	0.0795677	0.105734	0.105993	0.0640059	0.0599621	0.0708756	0.026121	0.0970983	0.0649479	0.668888	-0.580164
ENSMUSG00000040370	Etfrf1	4.33205	5.66287	4.78899	3.38701	2.58173	3.5315	20.5262	21.7874	23.4308	23.8443	22.554	21.522	0.17427	0.206295	0.169703	0.124379	0.102712	0.140958	0.0190612	0.183423	0.122683	0.668854	-0.580238
ENSMUSG00000021993	Mipep	7.46125	6.9848	8.9634	5.86811	3.02413	4.12367	14.2757	15.4288	13.6188	15.0732	14.7167	12.2067	0.343251	0.311632	0.396924	0.280217	0.170461	0.252516	0.0481365	0.350602	0.234398	0.668559	-0.580874
ENSMUSG00000024146	Cript	5.4535	5.26093	5.99451	4.89798	3.24202	4.16674	23.3254	22.7891	24.3008	28.7363	25.5081	28.9204	0.189496	0.187555	0.197869	0.145625	0.112766	0.125932	0.00321362	0.19164	0.128107	0.668479	-0.581045
ENSMUSG00000036299	BC031181	14.8592	18.6053	20.4702	20.3288	12.8327	14.9371	24.3608	31.8925	35.0408	49.8269	48.3702	45.6725	0.378868	0.368437	0.368759	0.289767	0.209675	0.246448	0.00619735	0.372022	0.24863	0.668321	-0.581386
ENSMUSG00000028527	Ak4	2.09367	2.25532	1.65936	1.43661	0.79895	0.811096	3.71958	4.12284	3.65909	4.42861	2.7866	2.91704	0.360155	0.3536	0.312001	0.244937	0.222825	0.217561	0.00276622	0.341919	0.228441	0.668114	-0.581833
ENSMUSG00000069049	Eif2s3y	10.6221	8.40944	8.363	8.09908	6.87692	7.36447	23.3474	19.9335	18.248	27.4389	30.1971	28.837	0.312696	0.296703	0.314269	0.2279	0.185492	0.20343	0.00163221	0.307889	0.205607	0.667796	-0.582521
ENSMUSG00000046691	Chtf8	1.65956	1.41125	1.78228	1.03098	1.80259	1.3279	4.04826	5.44547	5.73644	5.48777	9.04304	6.69958	0.290752	0.20582	0.237045	0.158156	0.166204	0.165419	0.031089	0.244539	0.16326	0.667622	-0.582897
ENSMUSG00000024354	Slc23a1	1.70478	2.11688	2.24558	2.34589	1.49556	1.63655	4.44268	4.59877	4.1547	7.15595	6.16937	7.07783	0.277315	0.315216	0.350856	0.246888	0.195117	0.187799	0.0207758	0.314462	0.209935	0.667599	-0.582946
ENSMUSG00000025193	Cutc	2.98902	3.62638	3.34709	2.79209	2.21527	2.33639	8.25539	7.47092	7.37091	12.2664	8.53395	8.66137	0.265823	0.32678	0.312287	0.185416	0.206087	0.212442	0.00755887	0.30163	0.201315	0.667424	-0.583325
ENSMUSG00000019838	Slc16a10	1.76357	1.72387	1.89101	1.62928	1.96766	1.75498	5.34656	5.83839	4.68195	7.77159	10.7512	7.90486	0.248036	0.227957	0.287696	0.173312	0.154705	0.181678	0.0117633	0.254563	0.169898	0.667411	-0.583352
ENSMUSG00000027291	Vps39	0.189923	0.245629	0.226922	0.239998	0.184881	0.226102	0.947699	0.896511	0.912137	1.52916	1.56076	1.32068	0.166947	0.21506	0.199219	0.135656	0.10591	0.146176	0.0256221	0.193742	0.129247	0.66711	-0.584003
ENSMUSG00000028696	Ipp	1.11693	1.21028	0.832046	0.649008	0.808855	0.821863	1.05726	1.49418	1.11249	1.33719	1.88899	1.91691	0.513722	0.447512	0.427889	0.326759	0.299815	0.300084	0.00494834	0.463041	0.308886	0.667082	-0.584065
ENSMUSG00000014550	Rbsn	0.0678296	0.0669897	0.0756405	0.067605	0.0627275	0.0646006	0.186253	0.271167	0.216171	0.417044	0.355023	0.269265	0.266959	0.198103	0.25921	0.139493	0.150155	0.193493	0.0423405	0.241424	0.161047	0.667071	-0.584087
ENSMUSG00000022821	Hgd	137.631	139.906	137.656	78.841	69.6573	81.0379	147.474	144.936	129.624	127.92	203.958	145.852	0.482737	0.49117	0.515027	0.381314	0.254582	0.357168	0.0145106	0.496312	0.331021	0.666963	-0.584321
ENSMUSG00000020495	Smg8	0.34367	0.294755	0.255287	0.385349	0.247609	0.222513	0.38894	0.575538	0.305803	0.767891	0.756936	0.628286	0.469104	0.338685	0.454984	0.334144	0.246488	0.261534	0.0469424	0.420924	0.280722	0.666919	-0.584416
ENSMUSG00000033543	Gtf2a2	6.52973	9.23565	7.13385	9.56949	6.50385	6.9338	19.9948	31.6324	23.6681	45.6895	35.1808	42.5567	0.246177	0.225987	0.231604	0.173175	0.156025	0.140104	0.00228286	0.234589	0.156435	0.666845	-0.584577
ENSMUSG00000021495	Fam193b	0.813955	0.91106	0.666582	0.304223	0.647084	0.455793	2.8924	2.98837	3.28475	2.00578	4.01913	2.70547	0.219611	0.233639	0.168698	0.131698	0.138674	0.14418	0.0261311	0.207316	0.138184	0.666538	-0.58524
ENSMUSG00000040234	Tm7sf3	2.74936	2.54114	2.9358	2.55547	2.14924	2.4297	4.08661	5.10236	4.34451	6.97722	7.14066	6.99449	0.40219	0.332458	0.403252	0.268074	0.231353	0.257815	0.00799658	0.3793	0.252414	0.665474	-0.587546
ENSMUSG00000008822	Acyp1	7.45221	6.19432	6.5429	5.96276	4.77389	5.91095	5.18769	4.88654	5.2672	8.62553	10.2287	8.66137	0.589578	0.559011	0.554009	0.408736	0.318205	0.405629	0.00389091	0.567533	0.377523	0.665201	-0.588138
ENSMUSG00000024098	Twsg1	1.36111	1.70154	1.39935	1.19999	0.756032	0.96542	5.22604	6.33092	6.51677	8.62553	4.70908	6.16105	0.206632	0.211833	0.176772	0.12213	0.138338	0.13547	0.00522109	0.198412	0.131979	0.665176	-0.588192
ENSMUSG00000021577	Sdha	21.398	22.9462	21.1983	13.7711	10.35	12.2346	54.4626	53.6191	53.9426	52.4615	53.3808	47.6535	0.28207	0.299695	0.282114	0.207921	0.162402	0.204291	0.00359764	0.287959	0.191538	0.665157	-0.588233
ENSMUSG00000056204	Pgpep1	2.65892	3.56385	3.65911	3.39715	2.61805	3.07571	4.72754	5.6613	4.1547	7.11623	10.3024	7.82793	0.359972	0.386319	0.468287	0.323126	0.202629	0.282081	0.0479182	0.40486	0.269279	0.665116	-0.588322
ENSMUSG00000069805	Fbp1	160.033	174.776	183.121	198.678	140.252	169.691	310.018	312.119	260.513	512.011	543.44	496.217	0.340458	0.358961	0.412775	0.279556	0.205139	0.254827	0.0157081	0.370731	0.246507	0.664922	-0.588743
ENSMUSG00000087380	2210408F21Rik	3.68541	2.77338	2.41104	2.90363	2.14924	2.73835	9.39482	9.55725	6.66967	13.9346	11.354	12.3413	0.281754	0.224918	0.265512	0.172443	0.159164	0.181592	0.00886461	0.257395	0.171067	0.664608	-0.589425
ENSMUSG00000066149	Cdc26	4.18735	4.91705	4.40606	3.97517	3.48303	3.61046	10.7315	14.1283	9.70661	17.2974	17.2622	13.5146	0.280676	0.258175	0.312206	0.186868	0.167896	0.210829	0.00891398	0.283686	0.188531	0.664578	-0.58949
ENSMUSG00000029458	Brap	3.75776	3.68444	4.22169	4.02926	2.84915	2.91062	19.9072	18.2789	16.7823	30.2523	21.0201	22.6952	0.15879	0.167754	0.200995	0.117534	0.119365	0.11367	0.0103681	0.175846	0.116857	0.664537	-0.589578
ENSMUSG00000002881	Nab1	0.813955	0.982516	0.761133	0.821401	0.627275	0.56705	6.04774	6.62975	6.19515	10.0951	6.17606	7.55866	0.118623	0.12907	0.109417	0.0752438	0.0922011	0.0697846	0.010569	0.119037	0.0790765	0.664304	-0.590083
ENSMUSG00000020053	Igf1	192.066	193.574	189.158	144.259	123.296	141.299	283.313	272.119	238.189	362.411	363.008	329.267	0.404028	0.415668	0.442633	0.28472	0.253537	0.300276	0.00138701	0.420776	0.279511	0.664273	-0.590151
ENSMUSG00000058709	Egln2	4.38631	4.57763	4.03259	4.19827	3.4137	4.28876	8.35399	8.53899	8.14596	13.3189	14.6229	12.7645	0.344286	0.348995	0.331122	0.239666	0.189265	0.251493	0.00443202	0.341468	0.226808	0.664214	-0.59028
ENSMUSG00000026608	Kctd3	0.379846	0.486792	0.3262	0.392109	0.330145	0.26558	1.23803	1.48865	1.33921	2.0455	1.82201	1.69894	0.23478	0.246422	0.195868	0.160858	0.153402	0.135189	0.0113162	0.22569	0.149816	0.663815	-0.591147
ENSMUSG00000038150	Ormdl3	3.49096	3.87201	3.33291	3.79602	2.2813	2.81371	6.21208	7.41005	6.60113	12.3723	8.21242	9.05885	0.35978	0.3432	0.335504	0.234781	0.217397	0.236993	0.000251435	0.346161	0.229724	0.663631	-0.591546
ENSMUSG00000038967	Pdk2	4.34561	4.91258	5.53594	2.64336	2.00068	2.2682	13.5691	12.2357	12.8437	10.307	11.1799	9.36017	0.242573	0.286476	0.301199	0.204115	0.15179	0.195057	0.0175892	0.276749	0.183654	0.663612	-0.591588
ENSMUSG00000022677	Fopnl	1.19832	1.4961	1.683	1.41632	0.997037	1.18793	6.25591	8.45598	8.97901	10.9027	9.80668	10.2513	0.160757	0.150331	0.15785	0.11497	0.0922865	0.103847	0.00191286	0.156313	0.103701	0.663422	-0.592002
ENSMUSG00000031820	Babam1	6.73322	8.28886	8.77903	8.04162	5.78084	8.10737	10.9889	12.601	10.5397	20.7794	18.6086	18.8614	0.379932	0.39679	0.454432	0.279019	0.237022	0.300621	0.00918072	0.410385	0.272221	0.663331	-0.592199
ENSMUSG00000078427	Sarnp	10.8708	10.5799	9.70562	12.1858	5.99873	9.23071	16.0068	18.3508	17.1619	29.3255	30.0229	22.5798	0.404456	0.365698	0.36124	0.293554	0.166531	0.290178	0.044637	0.377132	0.250088	0.663131	-0.592634
ENSMUSG00000044080	S100a1	111.684	133.877	141.008	88.4645	61.4829	73.598	65.6651	83.3755	65.8953	97.0786	107.364	94.9994	0.62974	0.616227	0.681517	0.476787	0.364133	0.436531	0.00490227	0.642495	0.425817	0.662756	-0.593451
ENSMUSG00000031516	Dctn6	2.72223	3.01454	3.0398	2.28167	1.89173	2.29691	7.83358	10.5036	10.0282	12.1671	10.711	11.6361	0.257889	0.223	0.232614	0.157914	0.150105	0.164854	0.00204117	0.237834	0.157624	0.662749	-0.593466
ENSMUSG00000013787	Ehmt2	3.38696	3.55939	3.77257	2.97124	2.64116	2.8819	7.78976	8.02986	8.2145	11.8295	12.0842	9.50122	0.303037	0.307128	0.31472	0.20075	0.179361	0.232728	0.00280865	0.308295	0.20428	0.662611	-0.593766
ENSMUSG00000054733	Msra	32.8747	41.2166	43.2947	28.891	17.6066	22.2549	104.603	101.4	104.959	106.909	104.886	96.7816	0.239128	0.289003	0.292031	0.212747	0.143736	0.186959	0.0251781	0.273387	0.181147	0.662603	-0.593784
ENSMUSG00000064068	Mtx1	13.4483	15.6354	13.5113	13.3047	12.0833	14.0686	10.5726	13.4864	11.3094	21.4414	26.111	22.1952	0.559859	0.536897	0.544355	0.382912	0.316364	0.387952	0.00154559	0.547037	0.362409	0.662495	-0.594019
ENSMUSG00000071648	Rom1	0.230621	0.272425	0.236377	0.317744	0.264116	0.125612	0.503979	0.531266	0.458705	1.23127	0.669855	0.615463	0.313941	0.338967	0.34007	0.205126	0.282788	0.1695	0.0316557	0.330993	0.219138	0.662063	-0.594961
ENSMUSG00000019368	Sec14l4	3.26939	4.45258	4.96864	3.66419	3.60518	3.7576	7.76784	8.35637	8.93683	13.875	13.31	11.8541	0.296214	0.347615	0.357315	0.208915	0.213133	0.240692	0.00622528	0.333715	0.220913	0.661981	-0.595138
ENSMUSG00000087590	Epb41l4aos	9.15247	10.0753	8.6372	8.67372	5.50021	4.74455	65.6706	63.7187	58.266	70.7651	67.7291	60.6809	0.122322	0.136532	0.1291	0.109187	0.0751095	0.0725185	0.0250093	0.129318	0.0856051	0.661974	-0.595153
ENSMUSG00000018593	Sparc	2.64535	2.37144	2.71833	2.57913	1.08618	1.67603	8.55668	9.02598	7.75053	12.5709	7.53587	8.19977	0.236149	0.208068	0.259659	0.170239	0.125977	0.169711	0.0192348	0.234625	0.155309	0.661944	-0.595219
ENSMUSG00000063320	1190007I07Rik	6.2358	7.13664	7.35131	4.8946	3.49623	4.12367	5.43968	5.14664	6.38496	6.8051	7.58946	7.4048	0.534094	0.581005	0.535175	0.418353	0.315383	0.357695	0.00520132	0.550091	0.36381	0.661363	-0.596486
ENSMUSG00000031231	Cox7b	170.537	164.473	165.724	115.111	94.9629	110.061	148.23	129.922	122.374	172.418	190.842	186.652	0.53499	0.558681	0.575234	0.400346	0.332265	0.370935	0.00119137	0.556302	0.367849	0.661239	-0.596756
ENSMUSG00000074336	Apoc4	1392.69	1543.44	1632.49	1204.99	936.126	1069.46	1035.41	1474.62	1231.56	1909.71	1944.25	1728.39	0.573573	0.511401	0.569992	0.386871	0.325001	0.382244	0.00272894	0.551655	0.364705	0.661111	-0.597035
ENSMUSG00000016427	Ndufa1	204.814	189.411	193.663	127.053	106.538	119.375	183.76	194.421	168.961	226.151	227.55	223.234	0.52709	0.493474	0.53406	0.359717	0.318892	0.348429	0.000547529	0.518208	0.342346	0.660634	-0.598077
ENSMUSG00000015120	Ube2i	3.71254	4.72948	4.17914	4.66813	3.32126	3.19414	12.4132	13.8184	12.2479	19.515	20.8526	17.0086	0.230224	0.254987	0.254405	0.193032	0.13739	0.158104	0.00998511	0.246539	0.162842	0.660514	-0.598339
ENSMUSG00000021539	Lect2	60.2643	64.0422	65.1076	57.951	36.2565	46.7278	53.5696	57.8526	52.9778	97.3765	76.8458	80.5424	0.529405	0.525389	0.55136	0.373089	0.320564	0.367154	0.000597138	0.535385	0.353602	0.660464	-0.598449
ENSMUSG00000027900	Dram2	9.98451	8.94536	9.10523	7.5819	4.64514	6.09399	23.9554	25.1853	25.8298	33.251	23.7062	25.9777	0.294182	0.262092	0.260633	0.185681	0.163842	0.190012	0.00245739	0.272302	0.179845	0.660461	-0.598455
ENSMUSG00000039756	Dnttip2	5.87404	5.74325	6.13634	5.82417	4.59562	5.40851	4.76588	5.25732	4.72413	8.08271	11.1397	9.14861	0.552075	0.522087	0.565016	0.418798	0.292058	0.371537	0.00899549	0.546393	0.360797	0.660326	-0.598749
ENSMUSG00000010453	Kansl3	0.492895	0.464462	0.477481	0.26366	0.201388	0.294292	1.45168	1.28389	1.17576	1.05916	1.32631	1.16041	0.253472	0.265657	0.288815	0.199316	0.131824	0.202304	0.0222496	0.269315	0.177815	0.66025	-0.598915
ENSMUSG00000010376	Nedd8	21.4387	27.4524	23.4675	23.9051	18.082	20.2846	52.6	43.1875	39.2746	74.0022	72.5319	60.7065	0.28956	0.388625	0.374031	0.244161	0.19955	0.250455	0.0265152	0.350739	0.231389	0.659718	-0.600079
ENSMUSG00000025737	Wdr24	0.714472	0.928924	0.803681	0.916048	0.66029	0.721373	1.13395	1.0736	1.08613	1.73437	2.34449	1.89127	0.38653	0.463877	0.425271	0.345623	0.219746	0.276109	0.0275531	0.425226	0.280493	0.659632	-0.600266
ENSMUSG00000024927	Rela	0.786823	1.03164	1.04006	0.916048	0.670194	0.696251	2.65137	3.10458	2.69423	3.99171	3.51674	3.87229	0.228848	0.249416	0.278516	0.186653	0.160068	0.152401	0.00841949	0.25226	0.166374	0.659534	-0.600481
ENSMUSG00000024217	Snrpc	11.1647	12.996	12.632	12.73	10.1652	12.4464	8.18417	8.57773	6.60113	15.9205	19.8679	16.6239	0.577022	0.6024	0.656783	0.444321	0.338466	0.428148	0.00674102	0.612068	0.403645	0.659477	-0.600606
ENSMUSG00000033533	Acsm1	39.4994	42.9315	43.1293	26.4978	16.6657	22.0432	54.5612	49.6955	40.134	50.7007	48.4975	45.7623	0.419936	0.463488	0.517987	0.343242	0.255753	0.325094	0.0150054	0.467137	0.30803	0.6594	-0.600774
ENSMUSG00000064354	mt-Co2	467.165	464.873	434.82	297.435	385.315	356.279	1071.61	1249.09	1287	1618.75	1647.96	1418.37	0.303595	0.271227	0.252535	0.155222	0.189504	0.20076	0.00973216	0.275786	0.181829	0.659312	-0.600967
ENSMUSG00000022558	Mroh1	4.55815	4.89918	3.55983	3.85687	3.14958	3.75401	5.13291	7.57607	6.43241	12.8092	9.66601	7.73817	0.470346	0.392712	0.35626	0.23142	0.245762	0.326658	0.0366247	0.406439	0.267947	0.659254	-0.601094
ENSMUSG00000057110	Cntrl	0.624032	0.835139	0.553121	0.493517	0.723017	0.506038	2.98005	3.70226	3.07385	2.99875	6.16267	5.13527	0.173146	0.184057	0.152502	0.141317	0.105003	0.0897022	0.0317641	0.169902	0.112007	0.659248	-0.601106
ENSMUSG00000060733	Ipmk	0.628554	0.61184	0.718585	0.317744	0.303733	0.315825	3.24847	2.87216	2.83132	2.43607	2.39808	2.14771	0.162123	0.175614	0.202424	0.115383	0.112418	0.1282	0.00866405	0.180054	0.118667	0.659065	-0.601507
ENSMUSG00000037458	Azin1	1.65956	2.1928	1.71609	1.8828	1.30407	1.51811	8.86345	9.28608	8.1196	13.0608	11.6823	11.3027	0.157708	0.191029	0.174476	0.125994	0.100419	0.11841	0.00831222	0.174404	0.114941	0.659048	-0.601545
ENSMUSG00000024158	Hagh	75.6345	78.6281	74.3215	42.0402	29.2805	35.6344	114.721	103.669	81.9394	99.5941	83.2362	82.1708	0.397333	0.431319	0.475624	0.296822	0.260233	0.302486	0.00484226	0.434759	0.286514	0.659017	-0.601612
ENSMUSG00000057506	Bloc1s2	3.1699	5.37704	4.11295	3.81968	2.99772	2.83525	11.1094	12.28	12.2216	14.4708	17.9789	14.7647	0.221992	0.304527	0.251795	0.208835	0.142907	0.161094	0.0467169	0.259438	0.170945	0.658906	-0.601855
ENSMUSG00000037822	Smim14	9.67702	9.44555	9.59689	6.63205	4.82342	5.49464	37.0205	38.0574	39.6384	43.4653	32.1865	35.7418	0.207228	0.198841	0.194919	0.132383	0.130328	0.133247	5.23138e-05	0.200329	0.131986	0.658846	-0.601988
ENSMUSG00000056228	Cars2	2.1208	2.1928	1.89101	2.73124	1.22814	1.86624	3.43472	4.04537	3.53783	7.18905	5.05071	5.85973	0.381747	0.351513	0.348327	0.275319	0.195599	0.241554	0.00842027	0.360529	0.237491	0.658729	-0.602244
ENSMUSG00000025178	Pi4k2a	1.33398	2.12134	1.94302	1.5921	1.04986	1.33149	5.45612	6.4748	6.45877	8.65863	7.04688	7.02654	0.19646	0.246778	0.231262	0.155316	0.129665	0.159307	0.0119165	0.224833	0.148096	0.65869	-0.602328
ENSMUSG00000004038	Gstm3	4.82042	6.31937	5.76759	4.62418	5.19648	4.4395	15.2454	13.7797	13.3552	18.9656	25.1062	18.169	0.240231	0.314411	0.301609	0.196025	0.171486	0.196364	0.0160536	0.285417	0.187958	0.65854	-0.602658
ENSMUSG00000072115	Ang	57.1894	62.354	61.0892	65.9656	40.7531	54.0563	44.7884	41.4941	38.6472	82.0187	86.4582	80.4783	0.560803	0.600435	0.612507	0.445761	0.320357	0.401803	0.00718578	0.591248	0.389307	0.658449	-0.602856
ENSMUSG00000056673	Kdm5d	0.0994834	0.102718	0.137098	0.104788	0.0429188	0.107668	0.454676	0.392915	0.537792	0.721553	0.32153	0.641108	0.179521	0.207245	0.203142	0.126809	0.117764	0.143792	0.00431578	0.196636	0.129455	0.658347	-0.603079
ENSMUSG00000003420	Fcgrt	24.7849	27.2648	28.3037	19.2708	12.6148	17.6216	14.3524	16.5855	14.8051	27.0152	18.3071	22.9645	0.63328	0.621771	0.656565	0.416342	0.407957	0.434178	7.06385e-05	0.637205	0.419492	0.658332	-0.603114
ENSMUSG00000110949	Nudt8	8.82237	10.4147	12.5516	13.0342	7.96639	10.1925	11.7723	9.91696	9.02119	20.6536	20.8124	19.9769	0.428382	0.51224	0.581825	0.386912	0.276815	0.337843	0.0335482	0.507482	0.333857	0.657869	-0.604129
ENSMUSG00000026889	Rbm18	0.465763	0.52252	0.761133	0.510418	0.43249	0.484504	2.8431	2.68953	3.69073	4.09763	4.72248	3.64149	0.140762	0.162675	0.17097	0.110767	0.0838976	0.117427	0.0166104	0.158136	0.104031	0.657857	-0.604155
ENSMUSG00000041966	Dcaf17	0.27584	0.232231	0.189101	0.202815	0.0990434	0.183035	0.602583	0.542334	0.564154	0.853948	0.4622	0.730863	0.314017	0.299821	0.251045	0.191921	0.176471	0.200279	0.00826346	0.288295	0.189557	0.657512	-0.60491
ENSMUSG00000042133	Ppig	1.40633	1.57203	1.70191	1.69013	1.10268	1.24177	4.50294	6.03761	5.31992	8.043	7.4153	7.1163	0.237988	0.206583	0.242374	0.173647	0.129454	0.148571	0.0100369	0.228982	0.150557	0.657507	-0.604921
ENSMUSG00000025558	Dock9	0.162791	0.169707	0.160736	0.108168	0.102345	0.125612	0.772402	0.890977	0.859412	1.15846	0.777032	0.910373	0.174072	0.159998	0.157562	0.0853987	0.116383	0.121249	0.010414	0.163877	0.107677	0.657059	-0.605904
ENSMUSG00000046718	Bst2	66.6132	69.9596	65.0934	38.2746	31.1459	35.0853	71.8936	66.9561	53.3416	60.4449	87.3022	61.8861	0.480938	0.510969	0.549613	0.38771	0.262949	0.361811	0.0147189	0.51384	0.33749	0.6568	-0.606473
ENSMUSG00000043411	Usp48	2.2836	2.72425	2.94998	2.08561	1.65403	1.66885	7.91027	7.79743	6.64331	9.69131	8.11195	7.99461	0.224017	0.258918	0.307505	0.177093	0.169366	0.172697	0.0204836	0.26348	0.173052	0.656795	-0.606485
ENSMUSG00000060073	Psma3	45.6312	50.1307	46.6938	51.0857	37.3955	46.0782	85.0573	87.7031	69.2591	137.333	144.126	134.235	0.34916	0.363704	0.402696	0.271128	0.206011	0.255545	0.00727383	0.371853	0.244228	0.656786	-0.606504
ENSMUSG00000019878	Hsf2	0.723515	0.727955	0.846228	0.885626	0.528232	0.520394	3.57167	3.09905	3.14766	4.50143	4.55502	4.37236	0.168448	0.190215	0.211881	0.164399	0.103916	0.10636	0.0493482	0.190181	0.124892	0.656698	-0.606697
ENSMUSG00000021999	Cpb2	110.983	113.641	114.066	112.278	78.9376	98.602	111.111	123.575	108.059	222.808	176.038	195.531	0.499712	0.479063	0.513521	0.335073	0.309589	0.335229	0.000202564	0.497432	0.32663	0.656634	-0.60684
ENSMUSG00000022681	Ntan1	6.29006	5.38151	7.32768	5.27657	4.36121	5.19317	23.4953	28.0077	28.0548	43.7565	27.109	33.5043	0.21118	0.161175	0.207099	0.107612	0.138582	0.134199	0.0239365	0.193151	0.126798	0.656469	-0.607201
ENSMUSG00000045665	Mfsd5	1.10788	1.43358	1.76337	1.54139	1.22154	1.31713	2.13095	2.76147	3.13712	6.00411	4.66889	3.50045	0.342062	0.341731	0.359836	0.20428	0.207376	0.273401	0.0068626	0.347876	0.228353	0.656419	-0.607311
ENSMUSG00000021936	Mapk8	0.34367	0.406404	0.359292	0.344786	0.359858	0.387604	1.24899	1.47205	1.53429	2.21762	2.40478	2.3144	0.215784	0.216351	0.189742	0.134556	0.130165	0.14345	0.00176544	0.207292	0.136057	0.656353	-0.607456
ENSMUSG00000024194	Cuta	19.1053	23.3973	22.8387	18.7773	12.3012	12.8842	27.6093	29.6955	24.6699	35.7003	35.4956	34.6326	0.40898	0.440686	0.480728	0.344679	0.257364	0.271151	0.0111235	0.443465	0.291065	0.656342	-0.60748
ENSMUSG00000038459	Abhd17c	2.05298	2.38037	2.55287	1.30816	0.835266	1.26689	16.2533	18.2955	19.429	15.8344	13.0019	13.0209	0.112146	0.115128	0.116135	0.0763103	0.060364	0.0886694	0.00895084	0.11447	0.0751146	0.656196	-0.6078
ENSMUSG00000044122	Proca1	0.773257	1.10756	0.798953	0.415771	0.561246	0.462971	1.994	2.79468	2.35152	2.211	1.81531	2.80805	0.279431	0.283827	0.253598	0.158282	0.23616	0.141537	0.0378205	0.272285	0.17866	0.656149	-0.607905
ENSMUSG00000018707	Dync1h1	4.97417	5.75665	5.64467	5.60445	4.02777	4.36772	15.207	13.7631	12.3745	18.8332	24.9588	18.3293	0.246476	0.294914	0.31326	0.229337	0.138953	0.192436	0.040979	0.284883	0.186909	0.656089	-0.608037
ENSMUSG00000039653	Baat	42.9768	53.23	51.497	31.3383	25.9626	27.8141	92.6937	102.556	97.6408	94.6359	114.163	96.1213	0.316773	0.341686	0.345298	0.248768	0.18528	0.224424	0.00499141	0.334586	0.219491	0.656007	-0.608216
ENSMUSG00000031889	D230025D16Rik	1.51938	1.36212	1.16297	1.13238	0.557945	0.843397	7.0557	4.12838	4.34451	6.772	4.48133	4.32107	0.177186	0.248087	0.211162	0.14326	0.110719	0.163308	0.04609	0.212145	0.139096	0.655663	-0.608974
ENSMUSG00000022552	Sharpin	5.7429	6.5248	6.52399	5.24953	4.5593	5.7351	20.329	21.6325	24.7595	30.7421	36.199	27.0035	0.220272	0.231727	0.208544	0.145854	0.111862	0.175179	0.0176101	0.220181	0.144298	0.655362	-0.609637
ENSMUSG00000024065	Ehd3	0.492895	0.549316	0.548394	0.358307	0.241006	0.258402	3.09509	3.51964	3.03694	2.92593	2.46507	2.9491	0.137374	0.135002	0.152955	0.109099	0.0890611	0.080562	0.00859135	0.141777	0.0929073	0.655307	-0.609757
ENSMUSG00000059278	Naa38	21.2171	31.2172	28.6678	21.9108	13.5557	16.649	33.0106	24.7592	28.4871	38.8778	40.9215	32.1644	0.391259	0.557685	0.50158	0.360442	0.248833	0.341075	0.0493972	0.483508	0.316783	0.655177	-0.610043
ENSMUSG00000022962	Gart	6.12275	8.50323	7.92334	7.54134	7.14433	6.89073	12.2708	10.3541	12.9386	19.3429	24.2756	20.1885	0.332875	0.450923	0.379798	0.280511	0.227383	0.254466	0.0236226	0.387866	0.25412	0.655175	-0.610047
ENSMUSG00000079427	Mthfsl	8.41087	10.111	10.9253	11.2799	6.36519	7.41112	13.969	15.0525	16.255	25.7508	23.8267	21.3809	0.375823	0.401811	0.401957	0.304609	0.210824	0.257402	0.00884929	0.393197	0.257612	0.655172	-0.610055
ENSMUSG00000040112	Mrps35	23.4012	23.5223	23.6377	19.6798	19.1418	20.5609	33.783	38.6662	22.9511	49.0788	59.4965	44.0121	0.409225	0.378242	0.507369	0.286216	0.243416	0.318414	0.0287988	0.431612	0.282682	0.654944	-0.610556
ENSMUSG00000028062	Lamtor2	40.44	40.4171	46.4953	30.3479	21.9579	24.4657	48.1683	48.2068	43.0866	53.1963	60.0793	55.4109	0.456391	0.456052	0.519025	0.363255	0.267658	0.306293	0.00905083	0.477156	0.312402	0.654717	-0.611056
ENSMUSG00000030465	Psd3	9.76294	16.2249	15.2179	7.33176	5.54313	5.51976	40.7565	47.8803	53.1623	39.8112	30.8066	37.056	0.193251	0.253098	0.222549	0.155522	0.152494	0.129646	0.0156917	0.222966	0.145887	0.654303	-0.611969
ENSMUSG00000046811	Gltpd2	20.6518	23.9377	24.1482	19.7204	14.7013	17.7795	10.6164	12.6452	11.0036	21.1302	25.287	21.0283	0.660473	0.65434	0.686969	0.482744	0.367641	0.458142	0.00315372	0.667261	0.436175	0.653681	-0.613342
ENSMUSG00000029632	Ndufa4	798.662	841.445	790.344	561.01	441.539	494.51	400.849	411.687	366.379	605.012	714.427	586.735	0.665823	0.671474	0.683262	0.481132	0.381965	0.457352	0.00153476	0.673519	0.44015	0.653507	-0.613725
ENSMUSG00000094936	Rbm4	1.52843	1.54523	1.72555	1.47041	0.620672	1.05155	1.47907	1.93691	1.29175	2.38311	1.73492	1.94897	0.508206	0.443759	0.571884	0.381576	0.263488	0.350457	0.0262279	0.50795	0.33184	0.653293	-0.614197
ENSMUSG00000003039	Fam32a	4.56267	4.91705	5.26174	5.00277	3.61509	4.34618	7.08857	7.07247	7.33927	11.8494	12.6134	11.3604	0.391604	0.410112	0.417565	0.296863	0.222762	0.27671	0.00384083	0.406427	0.265445	0.653119	-0.614582
ENSMUSG00000031667	Aktip	0.782301	0.835139	0.647672	0.632107	0.491916	0.59935	4.44268	5.15217	5.82608	6.74553	5.25836	6.62905	0.149723	0.139485	0.100046	0.0856788	0.0855464	0.0829159	0.0411959	0.129751	0.0847137	0.652893	-0.615081
ENSMUSG00000078429	Ctdsp2	1.10336	1.17009	1.38989	0.649008	0.680098	0.520394	4.94118	5.56722	6.48514	4.7927	5.533	3.85306	0.182538	0.173673	0.176494	0.119266	0.109462	0.118989	0.0001195	0.177568	0.115906	0.652738	-0.615425
ENSMUSG00000112652	4921516A02Rik	0.416021	0.56718	0.794225	0.54422	0.349954	0.416315	1.01891	1.13447	1.12304	1.89987	1.26603	1.3335	0.289924	0.333311	0.41425	0.222668	0.216558	0.237919	0.0314363	0.345828	0.225715	0.65268	-0.615553
ENSMUSG00000036781	Rps27l	258.245	249.966	256.166	225.747	161.173	183.401	466.843	634.176	547.693	748.144	709.162	699.378	0.356157	0.282721	0.31867	0.231799	0.185185	0.207754	0.0115312	0.319183	0.208246	0.652435	-0.616093
ENSMUSG00000022847	Thpo	1.02197	1.36659	1.85792	1.11548	1.139	1.37097	4.84258	5.98781	6.76985	8.66525	8.74161	8.01385	0.174262	0.18582	0.215342	0.114049	0.115276	0.146084	0.0143834	0.191808	0.125136	0.652405	-0.616161
ENSMUSG00000044501	Zfp758	0.262274	0.281357	0.226922	0.226477	0.0990434	0.190213	0.958655	1.19535	1.14413	1.72113	0.750238	1.17323	0.214815	0.19053	0.16551	0.116284	0.11662	0.13951	0.0149867	0.190285	0.124138	0.652379	-0.616217
ENSMUSG00000003233	Dvl3	0.208011	0.245629	0.226922	0.243378	0.161771	0.183035	0.44372	0.719422	0.806688	1.11212	0.756936	0.94884	0.319167	0.254524	0.219543	0.179549	0.176085	0.16171	0.0363011	0.264411	0.172448	0.652196	-0.616622
ENSMUSG00000019370	Calm3	2.57752	3.45667	3.262	3.19096	2.29121	3.10801	5.33012	6.74043	6.14242	10.5651	10.5234	9.373	0.325953	0.338986	0.346858	0.231967	0.178796	0.249019	0.00595834	0.337266	0.219927	0.65209	-0.616858
ENSMUSG00000032497	Lrrfip2	3.00711	3.9122	3.48419	2.48786	2.57513	2.57685	8.46903	8.42831	8.39377	9.66483	12.3454	10.8924	0.262032	0.317021	0.293332	0.204717	0.172589	0.191313	0.00536985	0.290795	0.18954	0.651799	-0.617502
ENSMUSG00000097328	Tnfsf12	0.70995	0.468928	0.482208	0.510418	0.310336	0.409137	2.45416	1.94244	2.44642	3.30987	2.16363	2.96833	0.224376	0.194466	0.164653	0.133607	0.125441	0.121137	0.0183762	0.194498	0.126728	0.651565	-0.618018
ENSMUSG00000022771	Ppil2	2.3876	2.53668	2.16521	1.38252	1.62761	1.58989	3.42377	2.98837	3.10548	4.15058	4.60191	3.32735	0.41085	0.459123	0.410802	0.249864	0.261274	0.32333	0.00598102	0.426925	0.278156	0.651534	-0.618088
ENSMUSG00000028522	Mier1	0.68734	0.616306	0.605124	0.344786	0.316939	0.330181	5.36847	4.07857	4.87176	4.80594	3.30239	3.96205	0.113501	0.131272	0.110487	0.0669392	0.0875685	0.0769253	0.00939318	0.11842	0.0771444	0.651447	-0.618279
ENSMUSG00000024566	Atp9b	0.339148	0.415336	0.406568	0.290702	0.356556	0.358892	1.00796	0.918647	1.19158	1.42325	1.69473	1.53866	0.251761	0.311351	0.2544	0.169609	0.173821	0.189134	0.00949343	0.272504	0.177521	0.651446	-0.618282
ENSMUSG00000058240	Cryzl1	1.75453	2.00523	2.22667	2.04505	1.16871	1.41045	4.85353	4.5711	4.33397	6.89778	5.22487	6.37261	0.265513	0.304916	0.339398	0.228681	0.182795	0.18122	0.0161078	0.303276	0.197565	0.651437	-0.618302
ENSMUSG00000040447	Spns2	0.397934	0.393006	0.491663	0.500277	0.366461	0.36607	1.07917	1.33923	1.99827	2.7141	2.27081	1.96179	0.269401	0.226878	0.197461	0.155637	0.138955	0.157256	0.0205077	0.231247	0.150616	0.651322	-0.618556
ENSMUSG00000003062	Stard3nl	0.438631	0.620772	0.628762	0.561122	0.396174	0.445026	2.22408	2.91643	2.67314	4.50143	3.02105	3.30171	0.164731	0.175498	0.190424	0.110838	0.115935	0.118777	0.00138376	0.176884	0.115183	0.651177	-0.618877
ENSMUSG00000066442	Mthfs	10.3463	11.7545	9.17614	6.02699	4.38762	5.44439	19.08	18.5556	10.45	16.7215	11.8095	16.3675	0.3516	0.387808	0.467546	0.26494	0.270888	0.249607	0.0156805	0.402318	0.261812	0.650758	-0.619806
ENSMUSG00000046516	Cox17	49.7281	63.3321	63.8737	59.8473	52.3907	52.6459	76.1884	82.4956	78.1485	128.999	162.895	141.384	0.394929	0.434294	0.449744	0.31691	0.243354	0.271329	0.00520599	0.426323	0.277198	0.650207	-0.62103
ENSMUSG00000030201	Lrp6	0.673774	0.741353	0.865138	0.429292	0.541438	0.39837	3.14987	2.86662	3.59582	3.40255	3.38277	2.80805	0.176213	0.205476	0.193935	0.112033	0.137974	0.124241	0.00407809	0.191875	0.124749	0.65016	-0.621134
ENSMUSG00000025486	Sirt3	5.28166	6.37296	6.12215	3.65405	3.1826	3.09365	12.5009	13.2595	12.3112	15.2784	12.111	11.0591	0.297014	0.324613	0.332124	0.193005	0.2081	0.21859	0.00102097	0.317917	0.206565	0.649745	-0.622055
ENSMUSG00000031023	Akip1	5.46706	5.2118	6.31598	4.32334	2.90858	3.16543	11.8545	13.0547	10.5397	13.9081	11.5684	12.9953	0.315623	0.285319	0.37471	0.237137	0.20091	0.195872	0.0177017	0.325217	0.211306	0.649739	-0.622068
ENSMUSG00000037787	Apopt1	3.53618	4.36326	4.39188	4.47545	2.93829	3.71453	14.1333	14.7814	11.958	21.7856	21.5894	19.1948	0.200129	0.227911	0.268619	0.170422	0.119795	0.162141	0.0324185	0.23222	0.150786	0.649324	-0.62299
ENSMUSG00000037022	Mmaa	2.6137	2.95648	3.38491	2.77519	1.55498	2.22154	3.57167	2.75594	2.74168	4.53453	5.04401	4.05821	0.422561	0.517553	0.552495	0.379657	0.235639	0.353763	0.0414787	0.497536	0.32302	0.649238	-0.62318
ENSMUSG00000024982	Zdhhc6	3.48644	4.30074	3.75366	3.36673	2.58503	2.93933	9.8221	9.03152	9.7857	14.1001	11.8966	12.6875	0.26197	0.322582	0.277241	0.19275	0.178504	0.188095	0.00570129	0.287264	0.18645	0.649053	-0.623592
MSTRG.19185		29.5692	28.292	27.8452	18.0336	15.7116	14.3593	391.876	307.891	351.51	379.868	252.14	313.444	0.0701613	0.0841566	0.0734013	0.0453219	0.0586578	0.0438046	0.0136436	0.0759064	0.0492614	0.648975	-0.623764
ENSMUSG00000005268	Prlr	3.02972	3.68444	3.90967	2.16336	1.83561	1.83035	4.90831	5.37353	5.79444	6.81834	4.6153	5.5584	0.381671	0.406762	0.402888	0.240863	0.28455	0.247721	0.000877393	0.397107	0.257711	0.648972	-0.623772
ENSMUSG00000101111	Gm28437	10030.4	13106.8	13410.3	10457.4	7355.08	8437.93	18372.6	20869	19751.6	25852.6	29429.2	24791.1	0.353145	0.385769	0.404389	0.288003	0.199952	0.253932	0.0107645	0.381101	0.247296	0.648898	-0.623936
ENSMUSG00000061559	Wdr61	7.85014	8.21294	8.00844	7.93007	5.08423	6.12988	7.31317	6.46373	7.21801	12.8423	12.0641	10.8155	0.517706	0.559591	0.525956	0.38176	0.296486	0.361744	0.00284242	0.534418	0.346663	0.648674	-0.624434
ENSMUSG00000044791	Setd2	1.31589	1.57203	1.65464	1.29802	0.802252	0.940298	4.7111	5.1245	6.05279	5.23622	6.13587	6.97525	0.218333	0.234752	0.214681	0.198648	0.115629	0.118791	0.0483824	0.222589	0.144356	0.648534	-0.624746
ENSMUSG00000042737	Dpm3	55.8192	60.8847	60.2429	37.825	32.6216	36.991	36.1933	39.2528	32.9582	62.603	46.086	51.9746	0.606648	0.608011	0.646376	0.376638	0.414466	0.41579	0.000283239	0.620345	0.402298	0.648507	-0.624806
ENSMUSG00000000301	Pemt	112.837	121.926	111.111	71.8337	47.181	56.565	144.28	138.721	125.237	150.401	122.242	138.095	0.438854	0.467781	0.470117	0.323234	0.278481	0.290584	0.000643646	0.458917	0.297433	0.648119	-0.62567
ENSMUSG00000020528	Prpsap2	0.402455	0.585044	0.642944	0.341405	0.379667	0.394781	1.03535	1.80409	1.95609	2.43607	1.56746	1.76946	0.27991	0.244877	0.247379	0.122919	0.194988	0.182411	0.0220535	0.257389	0.166773	0.647942	-0.626063
ENSMUSG00000026411	Tmem9	2.92572	4.29628	3.46528	3.15039	2.29121	2.71322	3.32516	3.89041	2.34625	5.24284	5.17128	5.10963	0.468049	0.524788	0.596277	0.375349	0.30703	0.346833	0.0113542	0.529705	0.343071	0.647664	-0.626682
ENSMUSG00000018585	Atox1	93.8173	105.71	110.066	112.123	82.4207	99.973	118.676	131.129	115.008	252.57	231.897	210.424	0.441507	0.446337	0.489022	0.307445	0.262221	0.322081	0.00233949	0.458955	0.297249	0.647664	-0.626683
ENSMUSG00000020652	Cenpo	0.153747	0.120582	0.174919	0.196055	0.108948	0.0969009	0.301292	0.348643	0.474522	0.648735	0.609568	0.455187	0.337877	0.25698	0.269337	0.232075	0.151629	0.175517	0.0427201	0.288065	0.186407	0.647101	-0.627938
ENSMUSG00000028793	Rnf19b	1.30685	0.879799	1.16297	0.94309	0.861678	0.836219	3.22656	3.19313	2.46751	4.67354	3.73109	3.85947	0.288271	0.216011	0.320335	0.16791	0.187616	0.178082	0.0365027	0.274872	0.17787	0.647098	-0.627943
ENSMUSG00000022890	Atp5j	185.704	174.874	168.04	105.136	79.9809	90.9576	129.95	144.261	113.437	165.811	150.215	144.845	0.588315	0.547964	0.596994	0.388031	0.347447	0.385736	0.000523931	0.577757	0.373738	0.646877	-0.628438
ENSMUSG00000054414	Slc30a7	0.682818	0.995914	0.737495	0.780838	0.491916	0.642417	1.73653	3.15439	2.58878	3.79974	2.7799	3.36582	0.282232	0.239962	0.221718	0.170467	0.15035	0.160274	0.0096601	0.24797	0.160364	0.646705	-0.62882
ENSMUSG00000029499	Pxmp2	36.6008	41.163	41.4037	19.7643	17.5736	18.142	67.4948	56.4968	57.5964	48.4632	61.4324	52.1349	0.351608	0.421494	0.418219	0.289683	0.222434	0.25815	0.00938215	0.397107	0.256756	0.646566	-0.629131
ENSMUSG00000025812	Pard3	8.542	5.68073	7.30877	3.81292	2.87556	3.38076	8.66624	9.91143	8.13542	10.3003	9.07654	6.23157	0.49639	0.364333	0.473237	0.270166	0.24059	0.351711	0.0403088	0.444653	0.287489	0.646547	-0.629173
ENSMUSG00000015854	Cd5l	3.292	3.02347	2.77033	2.48448	1.39321	1.76216	6.49146	6.84005	5.39901	8.0099	7.28133	5.66098	0.336486	0.306531	0.339114	0.236744	0.160609	0.237387	0.0136539	0.327377	0.21158	0.64629	-0.629746
ENSMUSG00000008036	Ap2s1	22.7681	28.0017	28.6536	28.438	18.399	22.3195	52.8958	52.3131	42.9601	77.3915	85.7549	73.4774	0.300911	0.34865	0.400113	0.268716	0.176652	0.232988	0.0343328	0.349891	0.226118	0.646253	-0.629828
ENSMUSG00000025027	Xpnpep1	1.70478	1.60329	1.3568	1.76449	1.33048	1.40327	2.68971	3.86274	3.27947	5.85186	5.5732	5.44301	0.387936	0.293318	0.292649	0.231671	0.192721	0.204968	0.0270171	0.324635	0.209787	0.646225	-0.629892
ENSMUSG00000005681	Apoa2	18925	20425.5	20826.2	10641.3	8181.36	9547.2	9640.62	10982.2	8565.27	12281.9	13183.6	11289.1	0.662509	0.650334	0.70858	0.464215	0.382934	0.4582	0.00164551	0.673808	0.435116	0.645757	-0.630936
ENSMUSG00000029918	Mrps33	17.0659	20.9544	19.7658	16.0122	12.1229	14.9479	33.8323	37.7531	32.8211	45.3585	53.3004	46.4418	0.335295	0.356929	0.375869	0.26091	0.1853	0.243491	0.00798809	0.356031	0.2299	0.645731	-0.630995
ENSMUSG00000035949	Fbxw2	0.832043	1.09863	1.40408	0.777458	0.739524	1.14846	3.74149	5.34033	4.67668	6.81834	5.37224	6.34056	0.181925	0.170623	0.230905	0.102354	0.121	0.153352	0.0440596	0.194484	0.125569	0.645649	-0.631178
ENSMUSG00000102869	2900097C17Rik	0.470285	0.401938	0.501118	0.436052	0.221197	0.297881	3.69767	3.32594	4.27597	5.28918	3.00765	4.25054	0.112834	0.107819	0.1049	0.0761632	0.0685065	0.0654909	0.000611622	0.108518	0.0700536	0.645549	-0.631401
ENSMUSG00000057054	Inca1	1.73192	2.91182	2.94525	2.90363	1.49886	2.56249	4.85901	6.02101	5.27247	10.1746	8.19233	8.36005	0.262773	0.325968	0.358403	0.222021	0.154662	0.234606	0.04044	0.315715	0.203763	0.645402	-0.631729
ENSMUSG00000042305	Tmem183a	3.21964	3.60851	3.7253	2.07885	1.43943	2.16771	25.0894	24.726	26.5416	28.829	18.3339	20.6565	0.113732	0.127354	0.123082	0.0672597	0.0727965	0.0949741	0.0100926	0.121389	0.0783434	0.64539	-0.631756
ENSMUSG00000032612	Usp4	8.8088	9.5438	13.3978	8.07204	6.73495	7.74848	28.0749	29.6125	26.9898	31.1989	38.7913	37.3061	0.238826	0.243736	0.331731	0.205547	0.147936	0.17198	0.0492741	0.271431	0.175154	0.645299	-0.63196
ENSMUSG00000019362	D8Ertd738e	64.9898	74.2916	76.4395	68.9977	58.5116	59.7376	97.2514	94.9748	87.1064	162.912	164.61	151.596	0.400575	0.438903	0.467388	0.29752	0.262241	0.282669	0.00211013	0.435622	0.28081	0.644617	-0.633485
ENSMUSG00000028538	St3gal3	4.1783	4.67588	5.16719	3.88729	2.44637	3.09365	15.3987	15.0193	17.2937	21.3884	15.4737	17.7266	0.213429	0.237412	0.230053	0.153795	0.136516	0.148588	0.000768323	0.226965	0.1463	0.644594	-0.633538
ENSMUSG00000084128	Esrp2	1.90827	1.55863	2.13684	1.49745	1.41632	1.24894	4.30573	5.67237	6.3955	7.09637	7.8708	6.03282	0.307092	0.215548	0.25044	0.174247	0.152504	0.171517	0.0291977	0.257694	0.166089	0.644522	-0.633698
ENSMUSG00000028381	Ugcg	0.280362	0.227765	0.250559	0.169013	0.231101	0.193802	1.50646	1.18981	1.42884	1.66818	1.96937	1.67329	0.156906	0.160672	0.149196	0.0919951	0.105023	0.103799	0.00049497	0.155591	0.100272	0.644461	-0.633836
ENSMUSG00000027305	Ndufaf1	3.65828	3.03687	3.54092	2.24449	1.54508	1.9775	3.39638	3.35915	3.20566	4.11086	4.32726	3.48763	0.518562	0.474806	0.524847	0.353165	0.263111	0.361839	0.00696044	0.506072	0.326038	0.644253	-0.6343
ENSMUSG00000035674	Ndufa3	96.1145	111.743	124.693	83.0629	66.3426	77.9801	174.174	214.017	138.144	223.072	234.275	217.977	0.3556	0.343023	0.474413	0.271327	0.220688	0.263485	0.0357913	0.391012	0.251833	0.644055	-0.634744
ENSMUSG00000032422	Snx14	1.27972	1.43358	1.21498	0.912668	0.462203	0.875697	2.19121	2.08632	2.23025	2.74058	1.8354	2.30799	0.368696	0.407278	0.352655	0.249824	0.201167	0.275058	0.00772476	0.37621	0.242016	0.643302	-0.636433
ENSMUSG00000032412	Atp1b3	2.71771	2.74211	2.88379	2.7042	2.09312	2.16771	5.7355	5.92693	6.17933	9.84357	8.62773	8.4498	0.3215	0.316311	0.31819	0.215512	0.195238	0.204164	4.75078e-05	0.318667	0.204971	0.643215	-0.636627
ENSMUSG00000050608	Micos10	46.4768	48.121	53.9979	40.3805	35.7844	42.5108	91.8391	103.165	90.7972	140.127	141.674	138.3	0.336019	0.318079	0.372926	0.223705	0.201649	0.235112	0.00294766	0.342342	0.220156	0.643088	-0.636913
ENSMUSG00000001750	Tcirg1	4.49936	6.20772	7.04402	4.97235	3.47643	5.59513	3.89488	3.67459	4.58705	7.80468	6.79233	8.05873	0.536006	0.628165	0.605621	0.389163	0.338544	0.409784	0.00378662	0.589931	0.379164	0.642726	-0.637725
ENSMUSG00000040181	Fmo1	18.5446	20.4363	23.562	15.2179	10.2378	11.3733	31.1481	30.3375	28.039	36.9912	33.9081	31.0553	0.373186	0.402497	0.456619	0.29148	0.231908	0.268058	0.00801265	0.410768	0.263815	0.642249	-0.638795
ENSMUSG00000020219	Timm13	29.7184	35.2991	38.1843	37.0712	27.6463	31.2954	64.2847	74.8697	65.9217	111.867	136.456	106.674	0.316143	0.320409	0.366783	0.248903	0.16847	0.226829	0.0144496	0.334445	0.214734	0.64206	-0.63922
ENSMUSG00000006024	Napa	4.7752	4.70268	4.73226	3.81968	3.47312	3.2731	9.39482	8.78249	7.71889	13.0012	11.5081	11.2579	0.336993	0.34873	0.380066	0.22708	0.231832	0.22525	0.000612083	0.355263	0.228054	0.64193	-0.639513
ENSMUSG00000026027	Stradb	0.809433	1.04504	0.959689	0.564502	0.326843	0.534749	5.58211	6.84005	7.22328	6.54693	4.43444	5.18656	0.126641	0.132534	0.117279	0.0793795	0.068646	0.0934662	0.00598567	0.125485	0.0804972	0.641491	-0.640499
ENSMUSG00000022445	Cyp2d26	127.063	162.7	177.94	90.4183	61.024	78.0914	78.7083	81.0734	70.1133	111.318	97.3568	95.1468	0.617496	0.667424	0.717345	0.448201	0.385299	0.450775	0.00263195	0.667422	0.428092	0.641411	-0.640679
ENSMUSG00000027562	Car2	0.610466	0.866401	0.756405	0.875485	0.554643	0.653184	3.92775	3.50303	3.9649	7.03017	4.66889	5.93666	0.134517	0.198287	0.160211	0.110742	0.106182	0.0991198	0.0350906	0.164338	0.105348	0.641042	-0.64151
ENSMUSG00000009115	Spatc1l	0.0768735	0.107184	0.141826	0.0743655	0.0594261	0.0717784	0.602583	0.902045	1.05449	1.05254	0.716745	0.897551	0.11314	0.106203	0.118552	0.0659909	0.0765631	0.0740496	0.00107875	0.112632	0.0722012	0.641038	-0.641518
ENSMUSG00000039914	Coq10a	1.96706	1.95163	2.62851	1.48393	1.15221	1.22023	7.88836	6.80684	6.61167	7.12947	7.4019	7.12912	0.199591	0.222828	0.284465	0.172282	0.134696	0.146147	0.0377208	0.235628	0.151042	0.641017	-0.641566
ENSMUSG00000047824	Pygo2	0.29845	0.41087	0.496391	0.354926	0.29713	0.405548	0.903875	0.979521	1.01231	1.33057	1.47368	1.83998	0.248228	0.295507	0.329018	0.210577	0.167793	0.180603	0.017167	0.290917	0.186324	0.640471	-0.642795
ENSMUSG00000027259	Adal	0.628554	0.45553	0.411295	0.419151	0.254212	0.323003	2.20765	1.82623	1.6081	2.70748	1.66124	2.10283	0.221618	0.19964	0.203672	0.134058	0.132716	0.133151	0.000376842	0.20831	0.133309	0.639952	-0.643964
ENSMUSG00000030108	Slc6a13	15.2617	16.9752	18.0072	9.18076	5.31863	7.1599	12.8405	12.0088	12.4008	14.9011	11.1263	10.8924	0.543078	0.585674	0.592185	0.381232	0.323421	0.396619	0.00158761	0.573646	0.367091	0.639926	-0.644023
ENSMUSG00000029661	Col1a2	0.171835	0.151843	0.151281	0.0743655	0.066029	0.10049	0.44372	0.343109	0.3638	0.417044	0.301435	0.333376	0.279154	0.306784	0.293703	0.151331	0.179688	0.231615	0.0130877	0.293214	0.187545	0.639618	-0.644718
ENSMUSG00000041912	Tdrkh	0.57429	0.643101	0.609852	0.381968	0.386269	0.491682	0.80527	1.21195	1.10722	1.44311	1.19234	1.3912	0.416285	0.346676	0.35517	0.209289	0.244689	0.261132	0.00735819	0.37271	0.23837	0.639559	-0.64485
ENSMUSG00000047264	Zfp358	0.438631	0.571646	0.590942	0.338025	0.316939	0.294292	1.01891	1.39457	1.18103	1.62846	1.13875	1.16682	0.300939	0.290734	0.333493	0.171893	0.217724	0.201417	0.00391462	0.308388	0.197011	0.638841	-0.646471
ENSMUSG00000034947	Tmem106a	0.325582	0.276891	0.302562	0.219716	0.174977	0.172268	1.16682	1.41117	1.19685	1.74099	1.05837	1.2758	0.21816	0.164029	0.201787	0.11206	0.141871	0.118964	0.0186702	0.194658	0.124298	0.638545	-0.647139
ENSMUSG00000002504	Slc9a3r2	0.759691	0.88873	1.10152	0.500277	0.349954	0.380426	2.61302	2.00885	2.19862	2.18452	1.61435	1.64124	0.225246	0.306715	0.333779	0.186337	0.178156	0.188175	0.0333632	0.28858	0.184223	0.638377	-0.64752
ENSMUSG00000028954	Nub1	0.587856	0.763683	0.586214	0.67267	0.620672	0.491682	1.48455	1.72661	2.16171	3.09142	2.91387	2.61572	0.283659	0.306663	0.21333	0.178707	0.175602	0.158229	0.0280233	0.267884	0.170846	0.637761	-0.648912
ENSMUSG00000032808	Cyp2c38	2.80362	3.63084	3.23363	2.37632	0.954119	1.4894	8.9018	8.04646	8.72066	10.5519	4.32057	7.89204	0.239515	0.310932	0.2705	0.183809	0.180886	0.158761	0.0109934	0.273649	0.174485	0.637625	-0.64922
ENSMUSG00000030352	Tspan9	0.479329	0.607374	0.789498	0.594924	0.571151	0.606528	0.739534	1.04593	1.02813	1.7079	1.70813	1.7951	0.393259	0.36737	0.434356	0.258346	0.250584	0.252548	0.00181823	0.398328	0.253826	0.637228	-0.650118
ENSMUSG00000019762	Iyd	11.8521	12.6164	12.8683	6.50022	4.19614	5.53771	20.1646	20.8245	19.893	18.436	14.6095	17.3099	0.370184	0.377274	0.39279	0.260674	0.223132	0.242376	0.000410514	0.380083	0.24206	0.636862	-0.650948
ENSMUSG00000037152	Ndufc1	70.1403	62.6488	69.4002	49.2942	42.1562	45.5398	136.282	164.864	138.534	172.994	188.571	182.69	0.33979	0.275364	0.33376	0.221758	0.18271	0.199535	0.00802878	0.316305	0.201334	0.636521	-0.651721
ENSMUSG00000040564	Apoc1	10935.8	11577.9	12231.9	5394.77	4467.24	4906.13	8584.51	11713.2	8920	9005.73	10366.4	8526.9	0.560227	0.497096	0.578289	0.374624	0.301156	0.365229	0.0041967	0.545204	0.347003	0.636465	-0.651848
ENSMUSG00000057982	Zfp809	1.77713	1.01824	0.898231	1.27097	0.789046	1.42839	6.19565	4.36081	3.68545	8.12243	7.56936	7.65483	0.2229	0.189298	0.195963	0.135305	0.0944015	0.157256	0.0249773	0.20272	0.128987	0.636283	-0.65226
ENSMUSG00000074476	Spc24	3.42765	3.70677	3.88603	2.03153	1.72005	2.56967	2.21312	4.05643	3.26893	2.79353	5.45932	4.2826	0.607656	0.477479	0.543124	0.421037	0.239583	0.37501	0.0405162	0.542753	0.34521	0.636035	-0.652823
ENSMUSG00000034345	Gtf2h5	11.9064	12.1073	12.84	10.8134	8.9007	9.86954	20.203	20.7913	19.9774	32.1058	32.4545	29.4589	0.370807	0.368018	0.391256	0.251948	0.215226	0.250952	0.000627014	0.376694	0.239375	0.635464	-0.654117
ENSMUSG00000072772	Grcc10	47.1823	48.5854	46.9633	25.6155	19.4587	21.7776	65.8404	74.3385	52.7352	52.5145	73.7109	56.27	0.417458	0.395248	0.471053	0.327858	0.208853	0.279029	0.0193563	0.42792	0.271913	0.635431	-0.654193
ENSMUSG00000036026	Tmem63b	1.57365	1.90697	1.85319	0.919428	0.670194	0.882875	3.2649	3.30934	3.59055	3.37607	2.71961	2.74394	0.325231	0.365579	0.340426	0.214044	0.197709	0.24343	0.00214974	0.343745	0.218394	0.635338	-0.654405
ENSMUSG00000096546	Smlr1	12.8424	16.6983	16.8158	14.5013	11.9149	11.585	30.1072	33.3923	33.7912	53.7524	53.4076	41.5566	0.299011	0.333362	0.332282	0.212462	0.182402	0.218003	0.00175659	0.321552	0.204289	0.635322	-0.654441
ENSMUSG00000030761	Myo7a	0.316538	0.263493	0.36402	0.182534	0.145264	0.175857	0.903875	1.01273	0.817232	0.906906	0.917702	0.762918	0.25937	0.206464	0.308164	0.167548	0.136659	0.187326	0.0456809	0.257999	0.163844	0.635057	-0.655041
ENSMUSG00000029613	Eif2ak1	1.33398	1.00931	1.31898	0.750416	0.50182	0.857752	2.21312	2.36303	3.38492	2.681	2.22392	3.34658	0.376076	0.299292	0.280401	0.21869	0.184104	0.204016	0.0197518	0.31859	0.20227	0.634892	-0.655417
ENSMUSG00000040302	Rbm48	0.384368	0.446598	0.42075	0.490136	0.323542	0.290703	1.14491	1.32816	1.01231	2.03888	1.75502	1.57071	0.25134	0.251638	0.293602	0.193805	0.155657	0.156173	0.00681165	0.265527	0.168545	0.634756	-0.655725
ENSMUSG00000036615	Rfxap	2.08463	1.77746	1.92883	1.67322	1.48235	1.74063	5.68619	6.29771	5.96843	8.32103	9.7129	8.796	0.268264	0.220114	0.244241	0.167419	0.132409	0.165198	0.00761753	0.244206	0.155008	0.634744	-0.655753
ENSMUSG00000091803	Cox16	36.6641	38.4968	35.1634	31.7203	22.3607	29.5942	36.8836	56.8067	40.6296	69.0308	73.0142	63.5658	0.498508	0.403939	0.46394	0.314838	0.234451	0.317671	0.0127691	0.455462	0.288987	0.634491	-0.656329
ENSMUSG00000117924	Tmem223	10.7397	13.2684	13.6673	8.6433	6.42132	8.21863	19.1128	22.1914	20.8632	28.6635	22.132	23.4004	0.359758	0.374182	0.395804	0.231682	0.224889	0.259926	0.000779574	0.376581	0.238832	0.634211	-0.656964
ENSMUSG00000079334	Naa80	1.59626	2.01862	1.83901	1.5583	0.947516	1.27766	3.64837	3.94022	3.71709	6.09017	4.69568	3.91717	0.304361	0.338761	0.330989	0.20374	0.167904	0.245948	0.00875268	0.324704	0.205864	0.634005	-0.657433
ENSMUSG00000028436	Dcaf12	0.64212	0.665431	0.803681	0.503657	0.386269	0.452204	3.24847	3.33701	3.08439	3.07818	4.26698	3.39787	0.165044	0.166256	0.206704	0.140614	0.0830107	0.117453	0.0385479	0.179335	0.113693	0.633969	-0.657516
ENSMUSG00000024127	Prepl	0.728037	0.88873	0.756405	0.578023	0.425887	0.491682	1.85157	1.62147	1.48684	2.2441	1.70143	1.82716	0.282228	0.354048	0.337193	0.204819	0.200199	0.212038	0.00565051	0.32449	0.205685	0.633873	-0.657734
ENSMUSG00000058446	Znrf2	1.0898	0.915526	0.983327	0.858584	0.551342	0.653184	5.0124	5.21304	4.95085	6.17623	5.98181	5.48147	0.178591	0.149387	0.165706	0.122048	0.0843914	0.106474	0.0120346	0.164561	0.104305	0.633835	-0.657821
ENSMUSG00000060548	Tnfrsf19	0.226099	0.174173	0.293107	0.246758	0.0759333	0.125612	0.197209	0.177089	0.142357	0.324368	0.133971	0.314143	0.534124	0.49585	0.673092	0.432056	0.361752	0.285641	0.0385393	0.567689	0.359816	0.633827	-0.657839
ENSMUSG00000034709	Ppp1r21	1.22998	1.61222	1.35207	1.41294	0.858377	1.25612	4.98501	6.61869	4.97194	7.25525	9.62582	7.73817	0.197905	0.195874	0.2138	0.163003	0.0818734	0.139658	0.0398829	0.202526	0.128178	0.632896	-0.659959
ENSMUSG00000022575	Gsdmd	4.88373	3.98366	4.09877	3.35659	2.83264	2.76347	4.03183	4.72605	2.6995	6.44764	7.55597	4.10309	0.547776	0.457381	0.602913	0.342361	0.272668	0.402453	0.0254223	0.536024	0.339161	0.632735	-0.660326
ENSMUSG00000032081	Apoc3	3223.92	3289.3	3293.85	2310.48	1910.85	2169.94	2303.27	2592.73	1940.98	3412.23	4032.51	3313	0.583284	0.559211	0.629218	0.403738	0.32151	0.395762	0.00285946	0.590571	0.37367	0.632726	-0.660346
ENSMUSG00000040562	Gstm2	17.3101	19.4583	19.3829	17.699	13.635	14.3736	36.3632	36.5522	26.1303	51.5546	56.0267	45.0506	0.322509	0.347404	0.425874	0.255568	0.195731	0.241881	0.020379	0.365262	0.23106	0.632587	-0.660664
ENSMUSG00000022898	Vps26c	0.533593	0.727955	0.605124	0.632107	0.4556	0.592172	2.22956	2.12506	2.11426	3.81298	3.04114	3.30812	0.19311	0.255153	0.222523	0.142204	0.130293	0.151828	0.0123421	0.223595	0.141441	0.632578	-0.660685
ENSMUSG00000013465	Nelfb	0.714472	0.986982	0.836773	0.774077	0.379667	0.728551	1.1723	1.38904	1.32339	2.1779	1.8555	1.58354	0.378675	0.415393	0.387366	0.262224	0.169861	0.315105	0.0299353	0.393811	0.249063	0.632443	-0.660992
ENSMUSG00000055720	Ubl7	3.53166	4.37666	3.71584	3.26194	2.47609	2.63786	4.15782	5.01382	2.92095	6.89778	6.04879	5.41095	0.459284	0.466074	0.559885	0.321066	0.290454	0.327733	0.00614549	0.495081	0.313084	0.63239	-0.661115
ENSMUSG00000037902	Sirpa	0.244186	0.326017	0.274197	0.219716	0.0924406	0.125612	1.15039	1.627	1.26012	1.34381	0.977989	1.10271	0.175098	0.16693	0.178709	0.140526	0.0863584	0.102264	0.0178003	0.173579	0.109716	0.632082	-0.661817
ENSMUSG00000098332	Pigbos1	12.1098	11.4954	9.94673	10.4416	5.39457	8.04995	8.51286	10.6253	8.24614	16.6818	14.8038	12.4311	0.587209	0.519668	0.546738	0.384967	0.267079	0.393044	0.0109193	0.551205	0.348363	0.632004	-0.661995
ENSMUSG00000030876	Mettl9	3.53618	3.2825	3.60711	3.68785	2.13934	2.77424	17.8803	20.8024	21.3799	33.059	21.5224	27.8177	0.165115	0.136289	0.14436	0.100358	0.0904132	0.0906853	0.00397605	0.148588	0.0938189	0.631404	-0.663365
ENSMUSG00000107552	Gm44096	1.1531	0.97805	1.50336	1.15267	0.732922	0.890053	3.62098	4.15051	4.95612	5.85848	4.82296	6.31491	0.241534	0.190706	0.232736	0.164405	0.131918	0.123533	0.0151147	0.221659	0.139952	0.631385	-0.663409
ENSMUSG00000073633	Fbxo36	1.21641	1.05844	1.09679	0.719993	0.498519	0.610117	1.30925	1.29496	1.66083	2.13156	1.65454	1.10912	0.481621	0.449749	0.39773	0.252492	0.23154	0.354877	0.0225733	0.443033	0.279636	0.631185	-0.663865
ENSMUSG00000020098	Pcbd1	91.4976	110.774	114.331	51.1601	36.5833	46.3114	224.265	264.426	261.978	214.844	175.053	190.454	0.289767	0.29524	0.303821	0.192328	0.172859	0.195601	0.000182162	0.296276	0.186929	0.63093	-0.664449
ENSMUSG00000026870	Cutal	3.16086	3.96579	3.99476	2.53857	1.94125	1.75498	5.86149	7.81403	7.65035	8.20187	7.4019	6.77651	0.350337	0.33666	0.343042	0.236356	0.207773	0.205706	0.000285647	0.343346	0.216612	0.630884	-0.664552
ENSMUSG00000100691	2010320M18Rik	3.84368	4.18463	3.46528	4.03602	3.00762	3.5315	5.90531	6.93966	6.47986	11.7302	13.2497	9.80895	0.394264	0.37617	0.34844	0.255992	0.185001	0.264721	0.00849501	0.372958	0.235238	0.630735	-0.664893
ENSMUSG00000055239	Kcmf1	2.81267	3.0592	3.05399	2.35603	2.59164	2.35074	14.451	16.8622	13.6768	23.1493	19.5665	19.9769	0.162924	0.153564	0.182537	0.0923743	0.116961	0.105284	0.00520465	0.166342	0.104873	0.630469	-0.665504
ENSMUSG00000071528	Atp5md	441.584	429.154	413.985	439.47	305.747	339.892	276.136	376.839	296.054	649.993	663.713	573.15	0.615259	0.532454	0.583045	0.403382	0.315379	0.372263	0.00377861	0.576919	0.363675	0.630374	-0.665721
ENSMUSG00000030304	Ergic2	7.34368	7.49392	6.42944	6.83487	4.04097	4.76609	20.4111	23.0713	20.8421	30.1066	25.2067	27.7151	0.264591	0.245178	0.235757	0.185019	0.138164	0.146734	0.00534614	0.248509	0.156639	0.630316	-0.665854
ENSMUSG00000024067	Dpy30	12.4535	12.9469	12.2632	14.5925	10.0925	9.85159	22.312	29.4354	23.3254	49.2311	39.7358	38.4408	0.358214	0.305478	0.344583	0.228639	0.202546	0.203999	0.0022683	0.336092	0.211728	0.62997	-0.666645
ENSMUSG00000049739	Zfp646	0.0633076	0.0669897	0.108733	0.0642248	0.0264116	0.0394781	0.246511	0.232429	0.284713	0.304508	0.200957	0.217977	0.204337	0.223733	0.276361	0.174177	0.116162	0.15334	0.0337938	0.23481	0.147893	0.62984	-0.666942
ENSMUSG00000002812	Flii	3.71706	4.8188	4.30205	3.07265	3.26843	4.016	6.27234	5.86052	7.56072	10.9689	11.3674	9.16143	0.3721	0.451227	0.362652	0.218825	0.223317	0.304764	0.0209201	0.395326	0.248968	0.62978	-0.667081
ENSMUSG00000026279	Thap4	3.27391	4.30967	4.51007	2.98138	2.63125	2.69528	6.85301	7.64801	6.24787	8.96314	9.33108	9.28965	0.323288	0.36041	0.419231	0.249602	0.219962	0.224889	0.00979623	0.367643	0.231484	0.629644	-0.667391
ENSMUSG00000020163	Uqcr11	459.188	477.092	498.556	289.491	248.979	281.928	288.1	357.509	303.52	428.331	499.049	419.4	0.614472	0.571641	0.621582	0.403291	0.332847	0.401991	0.0013445	0.602565	0.379377	0.629603	-0.667487
ENSMUSG00000075229	Ccdc58	17.5995	16.6536	12.6131	12.5137	9.54449	9.02614	19.5675	21.0182	17.3833	26.5187	27.0153	25.7854	0.473525	0.442071	0.420486	0.320597	0.261065	0.259286	0.00287598	0.445361	0.280316	0.629414	-0.667919
ENSMUSG00000022052	Ppp2r2a	0.524549	0.629704	0.70913	0.760556	0.43249	0.480916	2.18026	2.32982	2.53078	4.10424	3.53014	3.26965	0.193932	0.212772	0.218873	0.156339	0.109142	0.128225	0.00778541	0.208526	0.131235	0.629348	-0.66807
ENSMUSG00000034620	Rxylt1	1.7907	1.63902	2.16048	1.51097	1.31398	1.4894	4.79875	4.34974	4.73468	9.1154	4.86985	6.53289	0.271753	0.273682	0.313333	0.142191	0.212486	0.185658	0.0124254	0.286256	0.180112	0.629198	-0.668415
ENSMUSG00000035847	Ids	0.117571	0.0982516	0.0945506	0.0608445	0.0330145	0.0430671	1.09561	1.20642	1.15994	0.900286	0.763635	0.801385	0.0969119	0.0753078	0.0753696	0.0633051	0.0414417	0.051	0.0330268	0.0825297	0.0519156	0.629053	-0.668746
ENSMUSG00000069520	Tmem19	10.4367	10.2896	11.3083	7.0512	5.30873	6.50313	15.8589	16.3364	16.2603	21.7591	15.8957	18.9383	0.396899	0.38645	0.410187	0.244746	0.25036	0.255611	4.0389e-05	0.397845	0.250239	0.628986	-0.668901
ENSMUSG00000026277	Stk25	2.16602	2.43396	2.26922	1.6259	1.3767	1.73704	5.69167	7.08354	5.83662	8.12905	7.58946	7.41121	0.275656	0.255735	0.279948	0.166674	0.153544	0.189877	0.00150342	0.270447	0.170032	0.628707	-0.669539
ENSMUSG00000021764	Ndufs4	54.6978	53.7258	54.3099	43.7134	36.3985	44.2694	44.4542	49.5848	43.7773	75.9153	83.8458	80.8822	0.551656	0.520041	0.55369	0.365409	0.302704	0.353726	0.000810447	0.541796	0.340613	0.628674	-0.669615
ENSMUSG00000030055	Rab43	1.85401	2.24192	1.43244	1.58534	1.38661	1.33867	4.49746	4.95295	4.83485	6.09679	8.01817	6.57136	0.291902	0.3116	0.228558	0.206367	0.147437	0.169237	0.0275407	0.277354	0.174347	0.628609	-0.669766
ENSMUSG00000030720	Cln3	2.04393	2.39377	1.81064	1.51097	0.779142	1.34943	2.78832	3.28721	1.67137	2.57508	2.53875	3.98769	0.422977	0.421366	0.519999	0.369787	0.23483	0.252839	0.0340818	0.454781	0.285819	0.628477	-0.670069
ENSMUSG00000022967	Ifnar1	0.845609	0.897662	1.11097	0.719993	0.656988	0.739318	1.91183	1.99225	2.13535	2.96565	3.02105	2.49391	0.306664	0.31062	0.342225	0.195351	0.178625	0.228663	0.00301885	0.319836	0.200879	0.62807	-0.671003
ENSMUSG00000062761	Zfp512	0.149225	0.129513	0.113461	0.118309	0.066029	0.143557	0.487545	0.415051	0.511429	0.648735	0.522487	0.852673	0.234347	0.237829	0.181569	0.15424	0.112196	0.1441	0.0216585	0.217915	0.136845	0.627975	-0.671222
MSTRG.23397		3.61758	5.13141	5.38466	3.63039	2.54542	3.00393	24.4649	28.799	28.3448	34.5088	25.4344	30.4077	0.12882	0.151233	0.159643	0.095188	0.0909733	0.0899065	0.00428515	0.146565	0.0920226	0.627861	-0.671483
ENSMUSG00000022663	Atg3	15.6415	14.9432	16.414	13.5785	9.8053	11.219	34.7964	40.4703	32.9582	51.3295	48.464	46.2367	0.310114	0.269667	0.332454	0.209196	0.168276	0.195263	0.00672046	0.304078	0.190911	0.627836	-0.67154
ENSMUSG00000024947	Men1	0.691862	0.710091	1.00696	0.696332	0.369762	0.570639	1.38046	1.66574	2.44642	2.92593	2.34449	1.69894	0.333858	0.298881	0.291587	0.192237	0.13623	0.25143	0.0324783	0.308109	0.193299	0.627372	-0.672607
ENSMUSG00000038910	Plcl2	0.302972	0.343881	0.472753	0.327884	0.29713	0.384015	0.476588	0.597674	0.764508	1.03268	1.18564	1.03218	0.388645	0.365226	0.382097	0.240991	0.200388	0.271159	0.00286217	0.378656	0.237513	0.627252	-0.672883
ENSMUSG00000022820	Ndufb4	23.1073	21.7091	21.0564	15.9987	11.39	15.3785	38.401	35.6003	29.1462	39.97	45.5502	46.0444	0.375678	0.378805	0.419429	0.285851	0.200035	0.250371	0.00698505	0.391304	0.245419	0.627182	-0.673043
ENSMUSG00000048878	Hexim1	2.12985	2.76891	2.76088	1.22365	1.10929	1.38891	6.75441	7.2551	6.67494	5.88496	6.79903	5.75074	0.239733	0.276228	0.292595	0.172136	0.140268	0.194535	0.0105569	0.269519	0.16898	0.626969	-0.673533
ENSMUSG00000027439	Gzf1	0.737081	0.741353	0.713857	0.561122	0.336748	0.419904	3.23751	3.63032	2.97367	3.7865	2.66602	3.67996	0.185448	0.169581	0.193587	0.129064	0.112146	0.102419	0.00287914	0.182872	0.114543	0.626355	-0.674947
ENSMUSG00000004567	Mcoln1	2.97998	2.68852	2.77033	2.29519	1.67053	1.31355	4.7111	3.10458	4.41833	5.2296	4.6354	5.10963	0.387459	0.46409	0.385375	0.305017	0.264915	0.204501	0.0168338	0.412308	0.258144	0.626095	-0.675546
ENSMUSG00000027282	Mtch2	40.1913	39.841	45.0439	26.6093	27.6298	26.7734	135.839	114.289	109.235	110.636	177.833	141.518	0.228321	0.258491	0.291964	0.193882	0.134476	0.159089	0.0182363	0.259592	0.162482	0.625914	-0.675963
ENSMUSG00000025034	Trim8	0.465763	0.47786	0.444388	0.456334	0.340049	0.394781	0.997001	1.52739	1.56592	2.33677	2.00957	1.81434	0.318413	0.238305	0.221054	0.163379	0.144726	0.178706	0.0371878	0.259257	0.16227	0.625903	-0.675989
ENSMUSG00000011958	Bnip2	0.845609	0.812809	0.723312	0.611825	0.50182	0.606528	5.14935	5.1577	4.45524	6.91102	6.06219	5.27632	0.141053	0.136137	0.139675	0.081329	0.0764502	0.103101	0.00334588	0.138955	0.0869601	0.625814	-0.676193
ENSMUSG00000031897	Psmb10	13.1815	13.7106	16.2533	9.99202	7.83764	9.97003	12.9829	9.96677	9.66971	14.9408	18.3004	17.0342	0.503796	0.579059	0.626983	0.400758	0.299855	0.369202	0.0102135	0.569946	0.356605	0.625682	-0.676498
ENSMUSG00000082908	Gm13736	18.2009	18.1408	16.3005	15.61	11.9677	9.21276	28.8528	39.7619	26.6471	55.5463	37.9205	33.4338	0.386812	0.313298	0.379545	0.219376	0.239891	0.216026	0.00536096	0.359885	0.225098	0.625471	-0.676984
ENSMUSG00000021501	Caml	2.39212	2.78677	2.96416	2.71096	1.78608	2.28614	9.8988	12.1527	12.6961	16.6023	17.6038	16.1623	0.194625	0.186538	0.189279	0.140368	0.0921142	0.12392	0.00766105	0.190147	0.118801	0.624783	-0.678574
ENSMUSG00000003068	Stk11	5.74743	5.97548	6.85019	3.68109	3.08685	3.57457	11.7832	17.9524	14.4887	16.8605	15.1521	13.2196	0.32785	0.249729	0.321019	0.179202	0.169245	0.212845	0.0163981	0.299533	0.187097	0.624631	-0.678924
ENSMUSG00000041881	Ndufa7	130.305	143.992	147.376	96.496	73.6685	82.9149	126.866	135.368	107.922	161.449	197.359	152.295	0.506687	0.515436	0.57727	0.374095	0.271812	0.352514	0.00634681	0.533131	0.332807	0.62425	-0.679805
ENSMUSG00000067813	Xkr9	2.29716	2.32231	2.0612	1.23041	0.950817	1.15563	1.79679	2.24128	2.38843	2.62804	1.78851	2.81446	0.561111	0.508878	0.46323	0.318887	0.347098	0.291084	0.00413955	0.511073	0.319023	0.624223	-0.679868
ENSMUSG00000025350	Rdh5	6.10466	5.72986	5.67304	4.46193	2.98121	4.19904	4.10304	3.42002	2.76805	5.78566	6.90621	5.19938	0.598045	0.626222	0.672075	0.435413	0.301515	0.446781	0.00986346	0.632114	0.39457	0.624207	-0.679904
ENSMUSG00000026977	Marchf7	0.845609	1.04504	1.24334	0.67943	0.541438	0.445026	5.26986	6.68509	8.12487	5.90482	5.70717	6.54571	0.138274	0.13519	0.132719	0.10319	0.0866494	0.0636594	0.011716	0.135394	0.0844997	0.6241	-0.68015
ENSMUSG00000031921	Terf2	0.348192	0.330483	0.368748	0.304223	0.194785	0.326592	0.936743	1.03486	1.40248	1.74761	1.50717	1.41685	0.27098	0.242051	0.208188	0.148268	0.114448	0.187326	0.0313167	0.240406	0.150014	0.624002	-0.680377
ENSMUSG00000035885	Cox8a	175.715	200.005	213.963	129.785	111.764	120.814	241.734	307.404	289.849	375.975	351.875	317.188	0.420925	0.394169	0.424689	0.256613	0.241058	0.27583	0.000364979	0.413261	0.257834	0.6239	-0.680613
ENSMUSG00000049115	Agtr1a	2.59561	3.51919	3.74421	1.80505	1.18852	1.51811	7.66376	9.28055	8.93683	9.24117	5.78085	6.93679	0.252999	0.274943	0.29526	0.163409	0.170535	0.179554	0.0013882	0.274401	0.171166	0.623782	-0.680886
ENSMUSG00000073982	Rhog	1.69574	2.10348	1.95247	1.66646	1.27436	1.20947	4.6618	4.69838	4.08616	7.17581	6.28994	4.71855	0.266729	0.30925	0.32333	0.188466	0.16847	0.204025	0.00476536	0.29977	0.186987	0.623769	-0.680916
ENSMUSG00000029664	Tfpi2	21.2035	21.0169	19.5814	13.0173	7.26649	9.21994	46.4044	44.3607	47.0093	43.7433	36.5607	40.8257	0.313625	0.32147	0.294056	0.229337	0.165799	0.18423	0.00476788	0.309717	0.193122	0.623544	-0.681437
ENSMUSG00000004462	Tbccd1	0.746125	0.88873	0.898231	0.635487	0.32024	0.56705	2.93622	2.91089	2.84186	3.63424	2.70621	2.82729	0.202622	0.2339	0.240163	0.148835	0.105814	0.167058	0.0169077	0.225562	0.140569	0.623195	-0.682243
ENSMUSG00000090946	Ccdc71l	0.0633076	0.0848537	0.070913	0.0439433	0.0759333	0.0502449	0.328682	0.409517	0.326893	0.52296	0.55598	0.365431	0.161503	0.17164	0.17826	0.0775145	0.120164	0.120875	0.0132067	0.170468	0.106185	0.622901	-0.682925
ENSMUSG00000038690	Atp5j2	230.797	233.575	228.628	170.392	135.402	142.333	199.57	179.081	140.337	254.218	307.109	247.455	0.536279	0.566029	0.619647	0.40129	0.305986	0.365155	0.00424166	0.573985	0.357477	0.622799	-0.683162
ENSMUSG00000075704	Txnrd2	8.30234	8.0745	8.0699	5.19206	3.47973	5.16805	10.589	9.80628	10.5502	12.0877	12.3521	11.8156	0.439478	0.451574	0.433397	0.300471	0.219793	0.304295	0.00403508	0.441483	0.274853	0.622568	-0.683697
ENSMUSG00000041763	Tpp2	5.79717	5.30112	6.20252	4.43827	1.98087	2.83166	9.75089	12.9662	11.5994	13.3918	9.60572	10.6744	0.372855	0.290197	0.348418	0.248921	0.170962	0.209658	0.018691	0.337157	0.209847	0.622402	-0.684081
ENSMUSG00000020022	Ndufa12	68.0285	70.5982	73.3666	65.0732	49.8816	59.0378	57.9356	66.5134	52.2554	107.352	126.623	105.18	0.540063	0.514896	0.584026	0.377399	0.282608	0.359509	0.00430706	0.546328	0.339839	0.622041	-0.684919
ENSMUSG00000109644	0610005C13Rik	24.387	28.9485	30.1947	23.2764	17.9896	20.9019	94.6932	96.0429	100.904	121.519	149.659	121.65	0.204795	0.231604	0.23032	0.160754	0.107305	0.146626	0.00994582	0.222239	0.138229	0.62198	-0.68506
ENSMUSG00000052915	Msl1	0.813955	1.18795	1.13934	0.983653	0.633878	0.943886	2.67876	3.78527	3.45874	5.21636	4.1598	5.08398	0.233044	0.23887	0.247785	0.158653	0.132232	0.156587	0.000672398	0.2399	0.149157	0.621749	-0.685595
ENSMUSG00000059586	Nsmce2	3.4367	3.64871	3.92385	3.13687	2.46288	2.93574	4.25643	4.16712	2.73641	6.24904	6.14257	6.41749	0.446723	0.466836	0.589144	0.334211	0.2862	0.313874	0.0153024	0.500901	0.311428	0.621736	-0.685625
ENSMUSG00000015501	Hivep2	0.0361758	0.0312619	0.0283652	0.0202815	0.0198087	0.0251225	0.175297	0.116214	0.131812	0.185353	0.154067	0.160277	0.171066	0.211979	0.177087	0.0986289	0.113925	0.135504	0.0131899	0.186711	0.116019	0.621386	-0.686438
ENSMUSG00000068523	Gng5	43.42	47.7905	47.3037	42.2869	33.6451	33.5241	114.907	131.383	108.887	204.285	157.59	155.994	0.274242	0.266727	0.302859	0.171499	0.175936	0.176891	0.000666832	0.281276	0.174775	0.621365	-0.686486
ENSMUSG00000017264	Exosc10	2.04845	2.02309	1.79173	2.07209	1.65403	1.38532	1.31473	1.17321	0.864685	2.09184	3.36267	2.43621	0.609082	0.632947	0.674492	0.497629	0.329704	0.362505	0.0115281	0.638841	0.396612	0.620832	-0.687726
ENSMUSG00000078695	Cisd3	27.7378	31.8648	36.1467	33.0994	23.12	27.8429	48.9078	45.794	38.8475	96.2247	75.5396	68.7332	0.361896	0.410318	0.481993	0.255942	0.234342	0.2883	0.0143153	0.418069	0.259528	0.620777	-0.687853
ENSMUSG00000031681	Smad1	0.36628	0.424268	0.614579	0.40901	0.429188	0.226102	1.79132	2.9275	3.85945	3.54157	3.93875	3.14143	0.169763	0.126581	0.137366	0.103532	0.0982588	0.0671418	0.0333544	0.14457	0.0896441	0.620075	-0.689486
ENSMUSG00000028979	Masp2	72.2566	75.3635	77.5741	43.47	31.3142	37.8918	49.9322	49.2638	42.8388	60.3854	61.1511	60.9629	0.591352	0.604711	0.644234	0.418563	0.338659	0.383308	0.0011417	0.613432	0.380177	0.619754	-0.690234
ENSMUSG00000032097	Ddx6	2.67701	2.66173	2.28813	1.77463	1.21163	1.64014	26.793	25.9656	27.2112	30.0801	22.7014	27.8754	0.0908383	0.0929785	0.0775653	0.0557101	0.0506683	0.0555687	0.0028869	0.0871274	0.0539823	0.61958	-0.690638
ENSMUSG00000038206	Fbxo8	3.23321	3.0324	3.59765	1.63604	1.55168	1.68679	21.2	23.1101	24.6119	18.5419	19.178	20.2526	0.132329	0.115995	0.127533	0.0810806	0.0748533	0.0768842	0.000775278	0.125286	0.077606	0.619432	-0.690981
ENSMUSG00000033467	Crlf2	1.58269	1.20582	1.11097	1.15943	0.815458	0.69984	0.640929	0.653014	0.980679	1.58874	1.09856	1.46173	0.711763	0.648696	0.531146	0.421891	0.426044	0.323765	0.0185593	0.630535	0.390567	0.619421	-0.691007
ENSMUSG00000038866	Zcchc2	0.578812	0.526986	0.647672	0.348166	0.29713	0.326592	2.44868	2.36303	2.53078	2.40297	2.35789	2.41698	0.191186	0.182347	0.203769	0.126554	0.111913	0.119039	0.000620511	0.192434	0.119168	0.619269	-0.691362
ENSMUSG00000106918	Mrpl33	47.6571	55.0924	47.8048	46.8435	34.893	36.1763	66.3444	67.2826	61.5033	104.082	105.288	108.988	0.418039	0.450193	0.43734	0.310374	0.248914	0.249209	0.00180339	0.435191	0.269499	0.619267	-0.691367
ENSMUSG00000051355	Commd1	21.9994	22.0352	19.6382	14.7818	11.1358	12.2633	36.2098	27.9191	24.3799	38.6924	35.3081	33.6261	0.377937	0.441107	0.446139	0.276429	0.239769	0.267237	0.002824	0.421727	0.261145	0.619226	-0.691461
ENSMUSG00000028013	Ppa2	5.90117	7.3644	7.07712	4.98587	3.417	3.45972	12.6871	15.0857	11.5731	17.9991	13.7454	12.3734	0.317467	0.328034	0.379466	0.216919	0.199098	0.218512	0.00295094	0.341656	0.211509	0.619072	-0.691822
ENSMUSG00000108955	Gm44775	1.72287	2.44736	2.36377	2.03153	1.6012	1.88418	3.71958	3.79634	3.45874	5.10383	8.3263	5.84049	0.316562	0.391973	0.405971	0.284713	0.16129	0.243918	0.0363433	0.371502	0.229973	0.619037	-0.691902
ENSMUSG00000033191	Tie1	0.185401	0.192037	0.226922	0.0912668	0.0891391	0.147146	0.41633	0.520198	0.46925	0.470002	0.529186	0.435953	0.308113	0.269626	0.325957	0.162608	0.144162	0.252351	0.0370196	0.301232	0.186374	0.618706	-0.692675
ENSMUSG00000029916	Agk	0.257752	0.272425	0.354565	0.219716	0.198087	0.251225	0.410852	0.337575	0.611606	0.668595	0.716745	0.65393	0.385508	0.446598	0.366979	0.247342	0.216528	0.277549	0.00690106	0.399695	0.24714	0.61832	-0.693575
ENSMUSG00000059208	Hnrnpm	11.0562	11.8795	10.1453	10.4179	9.02616	8.04995	26.7711	22.8389	23.473	36.7065	40.0975	38.2164	0.292281	0.342168	0.301779	0.221073	0.183744	0.173991	0.00473755	0.312076	0.192936	0.618234	-0.693775
ENSMUSG00000022354	Ndufb9	126.832	137.499	134.404	97.0571	75.2763	85.3517	194.108	251.787	196.357	279.77	290.643	256.546	0.395189	0.353208	0.406347	0.257564	0.205718	0.249641	0.0029777	0.384915	0.237641	0.617386	-0.695754
ENSMUSG00000020198	Ap3d1	1.48321	1.54076	1.67827	1.80843	1.07297	1.47146	4.13591	4.56556	4.19161	9.24779	6.28324	6.44954	0.263957	0.252322	0.285913	0.163567	0.145859	0.185767	0.00252001	0.267397	0.165064	0.617299	-0.695958
ENSMUSG00000073435	Nme3	14.0226	15.9659	16.1162	8.79879	5.80395	6.2196	14.2484	17.7753	13.429	17.0392	13.156	15.3994	0.496008	0.473187	0.545476	0.340537	0.306117	0.287691	0.00183649	0.50489	0.311448	0.616863	-0.696978
ENSMUSG00000052926	Rnaseh2a	12.856	13.4649	23.9497	13.2066	8.63329	11.4307	11.0437	13.1876	10.7347	21.309	19.2248	18.9383	0.537914	0.505204	0.690502	0.382628	0.309902	0.376394	0.022895	0.577873	0.356308	0.616585	-0.697629
ENSMUSG00000027133	Nop10	18.0743	21.1464	21.0942	17.6584	14.0774	15.4503	13.9416	16.436	12.8701	26.1679	31.8985	26.4778	0.564542	0.562667	0.62107	0.402919	0.30619	0.368496	0.00282498	0.58276	0.359202	0.61638	-0.698108
ENSMUSG00000007415	Gatad1	4.37275	3.2825	5.18138	4.52954	2.81614	3.8222	17.7981	17.8915	18.7858	33.913	22.6009	27.651	0.197229	0.155025	0.216186	0.117826	0.110797	0.121443	0.0165648	0.18948	0.116689	0.615836	-0.699381
ENSMUSG00000023206	Il15ra	0.614988	0.643101	0.74695	0.726754	0.482011	0.549105	3.14439	3.24847	3.32693	5.44805	4.56171	4.82754	0.163588	0.165255	0.183351	0.117697	0.0955666	0.102128	0.00197647	0.170731	0.10513	0.615765	-0.699549
ENSMUSG00000018167	Stard3	0.841087	0.777081	0.827318	0.716613	0.594261	0.674717	0.734056	1.46098	0.980679	1.70128	1.76842	1.76946	0.533975	0.347212	0.457588	0.29638	0.25152	0.276051	0.0369784	0.446258	0.27465	0.615451	-0.700283
ENSMUSG00000026966	Ssna1	3.10207	4.22482	3.85294	3.97517	2.82604	2.79218	6.89136	8.45044	8.45177	14.6958	13.5378	10.9694	0.310411	0.333312	0.313127	0.212906	0.172701	0.202898	0.000952185	0.31895	0.196168	0.615043	-0.701241
ENSMUSG00000037221	Mospd3	4.87921	4.77414	5.13883	2.87997	1.90824	2.70246	7.97053	8.24015	9.66443	9.27427	8.7952	7.79587	0.379713	0.366838	0.347142	0.236952	0.178283	0.257418	0.00534233	0.364564	0.224218	0.615029	-0.701273
ENSMUSG00000042670	Immp1l	11.5084	11.5446	11.5305	9.97512	6.75476	6.98404	30.803	43.193	34.076	49.9924	40.4793	41.8964	0.271994	0.210908	0.252825	0.166342	0.143006	0.14288	0.00859268	0.245242	0.150743	0.614669	-0.702118
ENSMUSG00000049734	Trex1	0.700906	1.09417	1.15825	0.936329	0.802252	0.778796	1.45716	1.14001	1.23903	2.57508	2.39808	2.00026	0.324785	0.489741	0.483151	0.266653	0.250678	0.280238	0.0378965	0.432559	0.265856	0.614613	-0.70225
ENSMUSG00000028760	Eif4g3	0.872741	1.13436	1.01169	0.858584	0.795649	0.93312	3.21012	3.19313	3.1213	5.35538	4.90334	4.71855	0.213757	0.262129	0.244784	0.13817	0.139612	0.165105	0.00510229	0.240223	0.147629	0.614549	-0.702399
ENSMUSG00000024516	Sec11c	14.7416	12.21	9.10995	9.49512	6.25624	8.21145	33.4927	36.2976	25.5398	40.8372	39.6286	37.6459	0.305625	0.251713	0.262915	0.188648	0.136347	0.179065	0.0101391	0.273418	0.16802	0.614518	-0.702474
ENSMUSG00000062762	Ei24	7.00001	6.82402	7.48368	7.03092	4.83002	5.91095	37.5464	37.587	39.0637	64.0593	46.575	55.0968	0.15714	0.153656	0.160776	0.0989013	0.09396	0.0968886	1.73554e-05	0.15719	0.0965833	0.614435	-0.702667
ENSMUSG00000019763	Rmnd1	3.89342	5.14481	5.12937	4.21179	3.78346	3.12236	12.3365	13.265	13.8613	20.1638	19.5799	17.701	0.239891	0.27946	0.270099	0.172788	0.16194	0.149945	0.00173602	0.26315	0.161558	0.613937	-0.703837
ENSMUSG00000020477	Mrps24	14.6014	17.7032	19.0472	12.4393	10.6637	11.6317	51.3182	65.5781	52.4031	75.6306	65.4716	66.5598	0.221504	0.212571	0.26658	0.141244	0.140062	0.148759	0.00598099	0.233552	0.143355	0.613804	-0.704149
ENSMUSG00000032046	Abhd12	3.34626	4.06851	3.08235	2.74138	1.95776	2.00262	5.80671	5.938	5.80499	9.75751	5.0708	8.60367	0.365593	0.406586	0.346825	0.21933	0.278543	0.188814	0.0104548	0.373001	0.228896	0.61366	-0.704489
ENSMUSG00000020091	Eif4ebp2	1.13954	1.41572	1.50808	0.878865	0.571151	0.714195	4.51937	5.07469	5.43591	6.11003	3.6775	4.76343	0.20137	0.218124	0.217178	0.125752	0.134431	0.130384	0.00016405	0.212224	0.130189	0.61345	-0.704983
ENSMUSG00000079557	Marchf2	3.0659	3.48347	3.71111	2.9442	2.02049	2.64504	21.7313	21.804	25.0653	35.3495	25.1866	27.3753	0.123639	0.137754	0.128964	0.0768847	0.0742634	0.0881081	0.00104231	0.130119	0.0797521	0.612917	-0.706237
ENSMUSG00000039568	Ubald1	0.813955	1.17455	1.03533	0.980273	0.465504	0.771618	3.18821	3.66352	4.10198	4.98467	4.91674	4.51981	0.203379	0.242773	0.201531	0.164339	0.0864889	0.145824	0.0364932	0.215894	0.132217	0.612417	-0.707414
ENSMUSG00000022553	Maf1	1.53747	2.27319	1.71609	1.01746	0.772539	0.918764	3.92227	5.39567	4.89285	3.93213	5.72726	3.95564	0.281601	0.296418	0.259662	0.205564	0.118856	0.188488	0.01932	0.279227	0.170969	0.612294	-0.707705
ENSMUSG00000037361	Sf3b6	12.8153	15.0548	12.7785	13.5616	10.8321	12.8878	12.5502	14.8201	11.0036	24.8505	27.4708	28.5485	0.505226	0.503929	0.537315	0.353054	0.2828	0.311027	0.000989447	0.51549	0.315627	0.612286	-0.707722
ENSMUSG00000102070	Gm28661	7242.91	8841.42	8450.11	7103.2	4630.75	5441.75	15116	18275.4	17696.4	23255.3	24286.1	21546.2	0.323939	0.326049	0.323183	0.233978	0.16014	0.201636	0.00417424	0.32439	0.198585	0.612178	-0.707977
ENSMUSG00000068328	Aup1	38.7171	37.7822	48.1641	26.9338	24.7807	27.6993	72.6441	81.9422	65.8215	97.3898	100.679	82.8824	0.347671	0.315577	0.422546	0.216643	0.197519	0.250487	0.0164032	0.361931	0.22155	0.612132	-0.708086
ENSMUSG00000026755	Arpc5l	5.4128	5.47976	6.8171	6.4698	4.49327	5.15728	19.7921	18.5611	18.1689	33.4695	31.1148	29.273	0.214752	0.227935	0.272837	0.161991	0.126187	0.149789	0.0106832	0.238508	0.145989	0.612093	-0.708177
ENSMUSG00000032044	Rpusd4	0.438631	0.593976	0.699675	0.381968	0.435791	0.330181	1.64341	1.67681	1.88227	1.89325	2.66602	1.92332	0.210674	0.261573	0.270987	0.167882	0.140496	0.146519	0.00937859	0.247745	0.151632	0.61205	-0.708279
ENSMUSG00000029063	Nadk	3.5407	4.44812	5.08682	3.85011	2.86236	3.95858	18.8444	18.871	21.8597	37.7127	22.2593	28.3562	0.158172	0.19075	0.188775	0.0926334	0.11394	0.122501	0.00726024	0.179232	0.109691	0.612006	-0.708383
ENSMUSG00000021752	Kctd6	0.447675	0.419802	0.524756	0.280561	0.207991	0.351714	2.84857	2.21914	2.63096	3.24368	2.06985	2.81446	0.135813	0.15908	0.166287	0.0796089	0.0913106	0.111085	0.0100664	0.153727	0.0940014	0.611484	-0.709615
ENSMUSG00000058135	Gstm1	257.038	313.155	315.142	158.797	105.706	141.479	877.547	1025.81	870.843	899.598	722.499	709.084	0.226548	0.233879	0.265722	0.150036	0.127632	0.166336	0.00462554	0.242049	0.148001	0.611451	-0.709692
ENSMUSG00000037339	Fam53a	1.16667	1.52737	1.65936	1.38252	1.24795	1.27766	4.05374	5.08576	3.97017	7.95032	6.89951	6.87268	0.223482	0.23096	0.294761	0.148135	0.15317	0.156761	0.0130027	0.249734	0.152689	0.611406	-0.709798
ENSMUSG00000040167	Ikzf5	0.0994834	0.120582	0.0945506	0.067605	0.0561246	0.046656	0.739534	0.824569	0.827777	0.840708	0.703348	0.673163	0.118571	0.127579	0.102513	0.0744292	0.0738995	0.0648163	0.00477234	0.116221	0.0710483	0.61132	-0.710001
ENSMUSG00000023089	Ndufa5	154.688	150.714	166.078	144.681	125.987	142.954	93.7948	101.721	90.6548	203.624	264.198	212.72	0.622529	0.597041	0.646891	0.415387	0.32289	0.401925	0.00168369	0.622154	0.380067	0.61089	-0.711016
ENSMUSG00000039033	Tasp1	0.330104	0.415336	0.373475	0.334645	0.310336	0.323003	1.34212	1.77089	1.70301	3.40255	2.01626	2.29517	0.197405	0.189979	0.17986	0.0895443	0.133386	0.12337	0.00658494	0.189081	0.115433	0.610497	-0.711944
ENSMUSG00000053931	Cnn3	8.74549	9.19099	9.38888	7.34866	5.87988	8.294	31.2412	33.6358	27.9704	43.4057	49.5559	41.3835	0.21871	0.214609	0.251313	0.144789	0.106067	0.166957	0.01385	0.228211	0.139271	0.610273	-0.712474
ENSMUSG00000023073	Slc10a2	1.70931	1.11203	0.940779	0.713233	0.373064	0.53116	6.77632	4.08964	3.98599	4.7927	2.58564	4.11591	0.201435	0.213783	0.190953	0.129539	0.12609	0.1143	0.000612241	0.202057	0.12331	0.610272	-0.712476
ENSMUSG00000034789	Rab24	4.42701	4.98404	5.53594	4.5701	4.22585	3.85809	13.1911	11.0514	10.3393	15.3181	21.1339	20.3552	0.251276	0.310813	0.348715	0.229789	0.166636	0.159338	0.030595	0.303602	0.185254	0.610189	-0.712671
ENSMUSG00000045282	Tmem86b	13.8644	14.3313	14.6081	13.2979	10.5118	12.4141	19.9674	18.8157	18.4905	35.7731	36.5607	30.6257	0.409803	0.432357	0.44135	0.270993	0.223311	0.288433	0.0015115	0.427837	0.260912	0.609841	-0.713496
ENSMUSG00000053929	Cyhr1	5.64342	5.73879	6.19779	3.61687	2.44637	3.37	10.0686	9.99444	8.74175	11.1212	10.2019	9.82177	0.359178	0.364756	0.414858	0.24541	0.193416	0.255462	0.00477517	0.379597	0.231429	0.60967	-0.713899
ENSMUSG00000014748	Tex261	2.32429	2.31338	2.66633	2.07209	1.79269	1.94878	5.70811	7.73656	7.14419	10.9954	9.47175	9.91153	0.289365	0.230188	0.271783	0.158568	0.159146	0.164311	0.00427289	0.263779	0.160675	0.609129	-0.71518
ENSMUSG00000043311	D17H6S53E	0.474807	0.526986	0.543666	0.452954	0.369762	0.448615	0.7231	1.0902	0.991224	1.44311	2.10335	1.23093	0.396364	0.325866	0.354205	0.238892	0.149513	0.267106	0.0265959	0.358812	0.218504	0.608965	-0.715569
ENSMUSG00000004945	Tmem242	5.94639	8.18615	8.81212	7.63261	4.89275	5.75663	26.6123	26.3696	27.2956	40.6784	39.1396	36.9086	0.182636	0.236897	0.244051	0.157989	0.111117	0.134926	0.0215968	0.221195	0.134677	0.608863	-0.715811
ENSMUSG00000006058	Snf8	9.76746	10.2316	10.5708	9.45794	7.49759	10.1279	27.0122	33.0104	32.5311	56.7048	44.8937	49.9167	0.265567	0.236612	0.245251	0.14295	0.143108	0.168674	0.00129015	0.249143	0.151577	0.608393	-0.716925
ENSMUSG00000031217	Efnb1	0.434109	0.509122	0.406568	0.378588	0.27402	0.183035	1.18873	1.15108	1.26012	1.31071	1.50717	1.34633	0.2675	0.306663	0.243938	0.22411	0.153841	0.119681	0.0404891	0.2727	0.165877	0.608276	-0.717202
ENSMUSG00000079045	Prox1os	1.34303	1.76406	2.21249	1.77801	1.38001	1.39968	5.19865	5.80518	5.88935	9.9561	9.05644	8.01385	0.205303	0.233057	0.273085	0.151525	0.132229	0.148688	0.0106532	0.237148	0.144148	0.607838	-0.718242
ENSMUSG00000073616	Cops9	82.2547	86.4391	96.8482	72.9728	55.1441	64.536	180.649	205.794	164.865	241.568	280.857	260.995	0.31287	0.295789	0.370055	0.231998	0.164119	0.198248	0.0126592	0.326238	0.198122	0.607292	-0.719537
ENSMUSG00000047067	Dusp28	0.786823	1.42911	1.17243	0.885626	0.802252	0.595761	2.12	2.91089	3.93853	5.26932	3.04784	3.34017	0.270682	0.329288	0.229395	0.143888	0.208372	0.151365	0.037456	0.276455	0.167875	0.607242	-0.719657
ENSMUSG00000019795	Pcmt1	2.45091	2.92968	2.04229	2.40336	1.61441	2.14618	6.9571	7.45986	7.19165	11.8096	12.7741	9.62944	0.260513	0.281984	0.221173	0.169096	0.112201	0.182256	0.0230865	0.254557	0.154518	0.607007	-0.720215
ENSMUSG00000020952	Scfd1	3.51357	3.85414	3.11544	3.33293	2.47609	2.9465	5.76836	6.15383	4.88758	8.59244	10.088	10.2641	0.378539	0.385107	0.389283	0.279482	0.197076	0.22304	0.00352172	0.38431	0.2332	0.606801	-0.720705
ENSMUSG00000021661	Ankra2	0.556203	0.535918	0.652399	0.324504	0.25091	0.459382	2.25695	1.70448	2.00881	2.03226	2.3311	2.10924	0.197715	0.239207	0.245151	0.13769	0.0971764	0.178843	0.032706	0.227358	0.137903	0.606548	-0.721307
ENSMUSG00000021928	Ebpl	3.41409	4.46152	5.2712	2.81575	2.25159	2.57685	8.61694	11.0348	10.4131	11.9817	11.0325	10.9373	0.283774	0.287908	0.336081	0.190285	0.169495	0.190678	0.00281195	0.302587	0.183486	0.60639	-0.721681
ENSMUSG00000025736	Jmjd8	3.03877	3.30929	3.68275	1.61914	1.22154	2.11746	5.69715	4.6043	5.34101	6.05707	4.91004	4.89806	0.347847	0.418178	0.408117	0.21093	0.199221	0.301825	0.0170494	0.391381	0.237325	0.606379	-0.721708
ENSMUSG00000041638	Gcn1	1.04458	1.17455	1.17243	1.01408	0.6834	0.994131	1.96661	2.50138	2.34625	3.34959	4.21339	3.25683	0.346898	0.319526	0.333201	0.23239	0.139561	0.23386	0.0151018	0.333208	0.201937	0.606039	-0.722518
ENSMUSG00000040904	Gm21988	0.741603	0.844071	0.902959	0.757176	0.594261	0.710607	1.32568	1.53846	1.41302	2.75382	2.07655	2.37851	0.358733	0.354275	0.389882	0.215659	0.222502	0.230036	0.000264975	0.36763	0.222732	0.605859	-0.722945
ENSMUSG00000042569	Dhrs7b	4.54006	5.12248	5.25229	3.53912	2.63125	3.36282	4.83162	6.42499	4.81376	8.11581	8.09855	6.84703	0.484445	0.443602	0.521782	0.303659	0.245229	0.32937	0.0047747	0.483276	0.292752	0.605766	-0.723167
ENSMUSG00000039461	Tcta	0.669252	0.830673	1.10152	0.659149	0.577753	0.452204	2.82666	3.44216	3.91217	4.54115	4.1665	3.37223	0.191438	0.194408	0.219702	0.126752	0.12178	0.118241	0.00102383	0.201849	0.122258	0.605687	-0.723355
ENSMUSG00000009549	Srp14	15.3431	15.1307	13.5349	14.6466	9.66334	10.8062	25.3578	27.8472	25.6558	43.3263	46.6353	36.9983	0.376971	0.352059	0.34536	0.252646	0.171644	0.22605	0.0053319	0.35813	0.21678	0.605312	-0.72425
ENSMUSG00000042508	Dmtf1	0.34367	0.54485	0.496391	0.344786	0.336748	0.488093	2.38842	2.54565	2.73114	4.02481	4.05262	3.57097	0.12579	0.176298	0.153799	0.0789056	0.0767189	0.120248	0.0419953	0.151963	0.0919574	0.605132	-0.724677
ENSMUSG00000031826	Usp10	8.8902	9.50808	12.0032	10.4889	7.30611	6.89791	44.5473	44.1172	47.9056	74.2802	71.4066	54.3531	0.166366	0.177306	0.200358	0.123735	0.0928199	0.112617	0.0060571	0.181343	0.109724	0.605062	-0.724844
ENSMUSG00000000134	Tfe3	0.718994	0.924458	1.19134	1.01069	0.703208	0.656773	3.30873	3.54731	3.62746	5.90482	5.19808	4.95576	0.178511	0.206732	0.247227	0.146149	0.119162	0.117019	0.0193685	0.210824	0.127443	0.604502	-0.726182
ENSMUSG00000039117	Taf4	0.144703	0.187571	0.160736	0.108168	0.0759333	0.10049	0.745012	0.940783	0.985951	1.1386	0.977989	0.705219	0.16264	0.166234	0.140174	0.0867589	0.0720483	0.124722	0.0249648	0.156349	0.0945099	0.604478	-0.726238
ENSMUSG00000028677	Rnf220	0.881784	0.848537	0.813136	0.747035	0.818759	0.735729	1.28734	1.91477	1.88754	3.22382	2.71291	3.07732	0.406517	0.307073	0.301086	0.18813	0.231833	0.19295	0.0221402	0.338225	0.204304	0.604049	-0.727263
ENSMUSG00000020253	Ppm1m	0.646642	0.660965	0.69022	0.449573	0.50182	0.244047	1.46811	1.8539	2.23553	2.64128	1.78851	1.76946	0.305777	0.262824	0.235912	0.145453	0.219104	0.121205	0.0411704	0.268171	0.16192	0.603796	-0.727868
ENSMUSG00000042462	Dctpp1	18.5537	22.8167	22.1343	14.8562	11.3801	15.3068	27.9653	21.1732	22.9511	37.7723	34.6516	32.5042	0.39884	0.518681	0.490942	0.282284	0.247223	0.320152	0.0112824	0.469488	0.28322	0.603252	-0.729166
ENSMUSG00000085436	Zfp335os	0.0542637	0.0937856	0.0992782	0.0574643	0.0330145	0.0502449	0.339638	0.442721	0.616879	0.728172	0.328229	0.41672	0.137759	0.174808	0.138626	0.0731435	0.0913912	0.107599	0.019276	0.150398	0.0907112	0.603142	-0.729431
ENSMUSG00000039016	Timm8b	43.9717	51.0685	50.0598	41.5129	25.8437	34.3639	96.9337	112.65	86.5897	142.788	141.252	123.785	0.312065	0.311928	0.366337	0.225245	0.154664	0.217288	0.0103475	0.33011	0.199066	0.603028	-0.729702
ENSMUSG00000022452	Smdt1	43.6596	47.9379	54.6361	35.6515	24.1468	28.4386	96.3859	107.648	93.0116	125.418	119.777	108.507	0.311753	0.308112	0.370044	0.221343	0.167775	0.207663	0.00699331	0.32997	0.198927	0.602864	-0.730096
ENSMUSG00000039195	1110008P14Rik	12.77	14.0768	16.83	12.6861	9.16152	9.69009	21.8628	24.2833	22.002	40.9498	27.7454	34.4467	0.368726	0.366965	0.433406	0.236522	0.248233	0.219547	0.00269506	0.389699	0.234767	0.602433	-0.731128
ENSMUSG00000116097	Gm36738	5.10078	4.20249	3.35655	2.49462	2.43977	1.82676	17.0914	12.6176	8.39904	12.604	13.0153	11.5143	0.229845	0.24985	0.285528	0.165222	0.157862	0.136928	0.00518475	0.255074	0.153337	0.601147	-0.734209
ENSMUSG00000030291	Med21	11.6034	12.4556	10.4384	11.9019	8.11166	8.23658	18.565	19.4687	20.3043	31.0135	33.4191	33.8248	0.38462	0.390161	0.339541	0.277333	0.195317	0.195823	0.00930724	0.371441	0.222824	0.599892	-0.737226
ENSMUSG00000031545	Gpat4	2.65892	3.4656	3.38491	2.03829	1.30737	1.70115	7.19813	6.92859	7.47109	8.24159	6.61817	7.46249	0.269748	0.333417	0.311801	0.19828	0.164957	0.185641	0.00441427	0.304989	0.182959	0.599888	-0.737234
ENSMUSG00000018672	Copz2	2.49613	3.2825	2.99726	3.43095	1.96436	2.27897	5.95462	8.3951	6.59058	13.2196	11.4009	10.4116	0.295374	0.281093	0.31261	0.206056	0.146975	0.17958	0.00357489	0.296359	0.177537	0.59906	-0.739228
ENSMUSG00000035329	Fbxo33	0.696384	0.629704	0.510573	0.54084	0.260814	0.43426	3.31969	3.71333	3.60637	5.15679	3.16841	4.18643	0.173399	0.144992	0.124018	0.0949238	0.0760563	0.0939815	0.0191214	0.14747	0.0883205	0.598907	-0.739597
ENSMUSG00000032342	Mto1	3.76228	3.88987	4.40133	2.04167	1.47575	2.14259	12.1503	10.1107	9.90169	10.8167	11.4679	7.62918	0.236435	0.277838	0.30772	0.158782	0.114013	0.219263	0.040524	0.273998	0.164019	0.598616	-0.740298
ENSMUSG00000025135	Anapc11	4.39536	5.8951	5.01591	3.70475	3.00102	3.4023	5.03979	6.04315	5.3621	8.02976	7.93109	9.03962	0.46585	0.493799	0.483321	0.315714	0.274514	0.273454	0.000278751	0.48099	0.287894	0.598545	-0.740467
ENSMUSG00000032263	Bckdhb	11.4632	11.3793	13.2844	5.86811	4.98849	5.95402	43.3969	52.0198	47.6789	45.1202	39.6219	37.851	0.208953	0.179487	0.217908	0.115087	0.111823	0.135921	0.00422425	0.202116	0.120944	0.598389	-0.740845
ENSMUSG00000038388	Mpp6	7.43412	11.9778	12.476	8.3188	4.38432	7.23527	25.8892	30.2213	25.9722	39.5199	28.1138	31.2091	0.223091	0.28384	0.324488	0.173893	0.13491	0.188201	0.029146	0.27714	0.165668	0.597777	-0.74232
ENSMUSG00000024477	Pggt1b	0.330104	0.352813	0.34511	0.2738	0.241006	0.251225	1.67628	1.71555	1.41829	2.16466	2.20382	2.10924	0.164527	0.170576	0.195707	0.112284	0.0985777	0.10643	0.00233373	0.176937	0.105764	0.59775	-0.742385
ENSMUSG00000025825	Iscu	22.9852	28.8636	27.8121	17.7159	12.7271	13.6558	77.2512	83.6301	80.6108	89.4858	81.8295	81.2348	0.22931	0.25658	0.256515	0.165258	0.134598	0.143911	0.00149019	0.247468	0.147922	0.597742	-0.742405
ENSMUSG00000036402	Gng12	5.05556	5.74772	3.79621	3.21124	2.82604	3.19773	8.5512	8.94297	11.0564	14.3649	11.6823	10.6552	0.371548	0.391249	0.255593	0.182705	0.194788	0.230834	0.0377871	0.339463	0.202775	0.597342	-0.743372
ENSMUSG00000028982	Slc25a33	1.94897	1.69707	2.27394	1.73069	1.09608	1.18793	7.40082	7.57607	5.76281	10.6181	6.58468	8.72548	0.208451	0.183009	0.282943	0.140151	0.142705	0.119831	0.0425437	0.224801	0.134229	0.5971	-0.743955
ENSMUSG00000025184	R3hcc1l	0.248708	0.553782	0.463298	0.317744	0.415982	0.297881	0.635451	0.697286	0.701238	1.34381	1.17895	1.07065	0.281294	0.442647	0.397839	0.191233	0.260816	0.217664	0.0446831	0.373927	0.223238	0.597009	-0.744174
ENSMUSG00000087687	Pet100	29.4742	25.9072	28.6299	16.9046	16.6294	18.3717	32.7093	28.799	20.9844	40.8703	48.7789	32.2028	0.473988	0.473569	0.577049	0.292594	0.25424	0.36326	0.0120363	0.508202	0.303365	0.596937	-0.744349
ENSMUSG00000063787	Chchd1	24.4458	29.5469	26.3938	23.7801	17.2468	19.879	31.8054	34.2666	27.4379	55.4139	56.4889	47.8395	0.434582	0.46302	0.490302	0.300276	0.2339	0.293554	0.00214722	0.462635	0.27591	0.596389	-0.745676
ENSMUSG00000038398	Upf3a	2.20672	2.39823	2.03757	2.38984	1.84881	1.57195	3.27038	3.27614	3.02112	6.70581	5.9952	5.15451	0.402899	0.422643	0.402785	0.262745	0.235697	0.233696	0.000133929	0.409443	0.244046	0.596045	-0.746507
ENSMUSG00000041697	Cox6a1	309.122	360.374	373.248	271.711	218.747	235.128	236.443	247.968	212.538	426.193	502.097	390.262	0.566609	0.592387	0.637174	0.389325	0.30346	0.375971	0.00198025	0.598723	0.356252	0.595019	-0.748992
ENSMUSG00000028268	Gbp3	0.185401	0.308153	0.184374	0.141971	0.0924406	0.0753674	0.838138	1.05146	0.843595	0.860567	0.716745	0.730863	0.181137	0.226647	0.179357	0.141611	0.114239	0.0934812	0.0190013	0.195714	0.116444	0.59497	-0.749112
ENSMUSG00000044452	Zfp507	0.0768735	0.0982516	0.165464	0.0507038	0.0363159	0.0646006	0.460154	0.5368	0.637969	0.410424	0.475597	0.480831	0.143146	0.154714	0.205946	0.109956	0.0709416	0.118439	0.0480752	0.167936	0.099779	0.59415	-0.7511
ENSMUSG00000086158	Ccpg1os	1.12597	1.25941	1.12043	0.899147	0.340049	0.269169	2.62945	1.99225	1.819	2.62142	1.17225	1.48096	0.299825	0.387313	0.381171	0.255398	0.224856	0.1538	0.024672	0.356103	0.211351	0.593512	-0.752652
ENSMUSG00000069844	Sco1	0.452197	0.669897	0.567304	0.283941	0.280623	0.412726	2.23504	2.49584	2.24607	2.94579	1.98947	2.67983	0.168276	0.211609	0.201645	0.0879148	0.123617	0.133458	0.0144035	0.193843	0.114997	0.593246	-0.753299
ENSMUSG00000025871	4833439L19Rik	1.20284	1.46038	1.40408	0.730134	1.09938	0.89723	7.98149	8.1018	8.67848	13.3918	9.10333	8.92422	0.130967	0.152724	0.139258	0.0517023	0.107754	0.0913542	0.0321999	0.140983	0.0836035	0.593003	-0.753888
ENSMUSG00000003346	Abhd17a	7.81397	7.88692	8.94449	6.31431	4.89605	5.98632	17.0038	20.0608	20.6733	31.9933	23.1033	24.9776	0.314854	0.282203	0.301997	0.164832	0.174863	0.193332	0.00064495	0.299684	0.177676	0.592876	-0.754197
ENSMUSG00000026939	Tmem141	3.12016	3.95239	3.20527	2.92054	2.12943	2.462	9.35099	8.33423	8.51504	13.1998	12.0239	12.0592	0.25019	0.321683	0.27348	0.181171	0.150455	0.169545	0.00741132	0.281784	0.167057	0.592854	-0.754252
ENSMUSG00000038619	Ensa	1.40633	1.87571	1.3568	1.0276	0.812156	0.936709	6.17374	6.35305	6.7593	8.06947	7.74353	5.93666	0.18553	0.227946	0.167174	0.112959	0.094926	0.136281	0.0218259	0.19355	0.114722	0.592725	-0.754565
ENSMUSG00000051768	Xrcc1	3.34174	3.17085	4.42024	2.40336	2.46948	2.67375	4.32216	2.7172	5.38846	9.28089	6.0287	5.01987	0.436036	0.538523	0.450645	0.205692	0.29059	0.347528	0.0205793	0.475068	0.28127	0.592063	-0.756178
ENSMUSG00000078597	Cyp4a12b	8.07172	10.2896	11.9843	6.47656	4.95217	5.89301	24.054	21.0625	24.1426	28.3987	27.1425	23.6761	0.251254	0.328196	0.331728	0.185706	0.154299	0.199296	0.0135853	0.303726	0.179767	0.591873	-0.756641
ENSMUSG00000036214	Znrd1as	2.67701	2.88949	2.54814	2.60955	2.37044	2.05286	4.90284	6.38626	4.96666	8.29455	10.2756	10.2962	0.353175	0.31151	0.339083	0.239319	0.187446	0.166236	0.00534596	0.334589	0.197667	0.590775	-0.75932
ENSMUSG00000059995	Atxn7l3	0.271318	0.401938	0.406568	0.314363	0.260814	0.279936	0.936743	0.791365	0.949044	1.40339	1.32631	1.46173	0.22459	0.336828	0.299915	0.183009	0.164331	0.160729	0.0251238	0.287111	0.169356	0.589864	-0.761547
ENSMUSG00000033147	Slc22a15	0.587856	0.652033	0.898231	0.557741	0.343351	0.337359	4.25643	5.03042	4.5185	5.04425	4.55502	4.67368	0.121351	0.114745	0.165825	0.0995613	0.0700949	0.0673232	0.0448745	0.133974	0.0789931	0.589617	-0.762149
ENSMUSG00000013973	Dedd	0.845609	0.772615	1.8721	0.963371	0.693304	0.875697	1.25995	1.87603	2.65732	3.17086	2.70621	3.19913	0.401608	0.291702	0.41332	0.233023	0.203942	0.214904	0.0187319	0.368877	0.21729	0.589058	-0.763519
ENSMUSG00000028551	Cdkn2c	0.678296	0.638635	0.600397	0.422531	0.198087	0.244047	1.57219	1.42778	1.11776	1.42987	0.911003	1.29504	0.301399	0.309055	0.349442	0.2281	0.178603	0.158566	0.00668402	0.319965	0.188423	0.588886	-0.763941
ENSMUSG00000037971	1110032A03Rik	5.13244	6.47567	5.95669	4.01574	3.10666	3.3377	21.0137	26.3862	25.35	28.081	28.2612	24.6378	0.196298	0.197057	0.190269	0.125114	0.0990397	0.119308	0.000613818	0.194541	0.114487	0.588497	-0.764892
ENSMUSG00000061689	Dlgap4	1.69574	1.69707	2.48195	1.03774	1.17862	1.34943	2.26243	1.94244	3.65382	3.46213	4.18659	2.9491	0.428416	0.466291	0.404505	0.230615	0.219678	0.313929	0.0068478	0.433071	0.254741	0.588219	-0.765574
ENSMUSG00000027411	Vps16	3.46383	5.01976	4.64716	2.61969	2.13274	3.23003	7.54324	6.91199	6.65385	6.26228	11.1933	11.5207	0.314691	0.420706	0.411216	0.294945	0.160043	0.218974	0.0380982	0.382205	0.224654	0.587785	-0.766641
ENSMUSG00000031823	Zdhhc7	0.302972	0.446598	0.42075	0.358307	0.402777	0.240458	1.05178	1.04593	0.896319	1.39015	1.92248	1.82075	0.223636	0.299223	0.319459	0.204928	0.173218	0.116659	0.040965	0.280773	0.164935	0.587431	-0.767508
ENSMUSG00000046447	Camk2n1	1.75453	1.66581	2.24558	1.09182	0.997037	1.12692	9.41673	8.43938	8.87356	11.2403	8.17223	9.09732	0.157057	0.164847	0.201956	0.0885345	0.108737	0.110221	0.00967718	0.17462	0.102497	0.586973	-0.768634
[truncated: 314 more rows]
