# Supplementary material for: Acute liver steatosis translationally controls the epigenetic regulator MIER1 to promote liver regeneration in a study with male mice
Source: Nat Commun. 2023 Mar 18;14:1521. doi: 10.1038/s41467-023-37247-9 (PMC10024732; doi:10.1038/s41467-023-37247-9)
Supplement: Supplementary file 10 — Source data [file 41467_2023_37247_MOESM10_ESM.xlsx]

## Sheet: Fig1
Fig1D
	Control												Mier1 gRNA
0	1.72114	1.74349	1.51701	1.71161	1.77725	1.69712	1.67997						1.68278	1.74218	1.50348	1.87031	1.8442	1.71159	1.72456
24	2.44005	2.20808	2.12633	2.12752	2.37048	2.49592	2.22407	1.98129	2.36686				2.12467	2.50908	2.3434	2.35675	2.40534	2.85374	2.29957	2.31799	2.10618
36	2.6863	2.49309	2.44615	2.58113	2.50569	2.34932	2.45319						2.7939	2.77078	2.56732	2.53132	2.82337	2.77172	2.77109
48	2.73397	2.67923	2.33832	2.59595	2.48485	2.42863							2.78042	2.97038	2.85848	2.62775	2.80568	2.69654
72	3.11033	2.97477	2.80377	2.96745	3.04629	3.06283	2.88216	3.04724	3.11412	2.90198	2.74353	2.89736	3.31921	3.20538	3.29657	3.0395	3.13749	3.14527	3.23599	3.21032	3.3898	3.16458	3.37136	3.43968	3.1341
96	3.23756	2.94823	3.30157	3.37009	3.47976	3.55255	3.24048	3.5571					3.55868	3.52842	3.39677	3.81044	3.76905	3.73979	3.73902	3.59655	3.58617
	Two-way ANOVA
	Sidak's multiple comparisons test
	Control - Mier1 gRNA			Adjusted P Value
	0			0.9987
	24			0.5238
	36			0.0381
	48			0.0248
	72			<0.0001
	96			0.0003
Fig1E
	Control				Mier1 gRNA
	41.875	52.5	50.875	59.75	73.5	77.5	86.25	68.75
	Unpaired t test
	P value	0.0029
	Two-tailed
Fig1F

## Sheet: Fig3
Fig3A
																			0	24	36	48	72
																			1	0.540564	0.819595	0.768187	1.44461
																			1	0.904315	0.159523	1.32425	1.34853
																			1	0.845486	0.462802	0.95365	0.968805
																			1	0.998071	0.659403	0.916711	1.00742
																			1	0.929485	0.758646	1.27175	0.794582
																			One-way ANOVA
																			Dunnett's multiple comparisons test				Adjusted P Value
																			0 vs. 24				0.6209
																			0 vs. 36				0.0185
																			0 vs. 48				0.9906
																			0 vs. 72				0.8266
Fig3C
	Control										Mier1-3xflag
0	1.65803	1.55068	2.04601	1.77009	1.87063	1.94795	1.4152	1.70602			1.72921	1.40956	1.61327	1.94305	1.67895	1.84387	1.60968	1.6476
24	2.17625	2.0916	2.06437	2.17185	1.97434	1.92931	1.79028	1.78144			2.22602	2.26728	1.88979	2.13015	1.85182	1.96968	2.0256	2.00911
36	2.2619	2.55893	2.19883	2.43519	2.36272	2.45815	2.36349	2.44146			2.22532	2.2561	2.04792	2.33209	2.24622	2.25625	2.30458	2.22156
48	2.80541	2.39674	2.6982	2.4985	2.43285	2.62036	2.56869	2.43148	2.54358	2.47967	2.56458	2.40854	2.32713	2.1976	2.45116	2.43911	2.22536	2.22136	2.49168	2.13619	2.35677	2.48864	2.07844
72	3.47667	3.3725	2.93835	3.08568	3.08661	3.13287	3.03702	3.29228	3.6578		3.17574	2.72237	3.23525	2.79917	3.27442	2.74744	2.94164	2.60497	2.95298
	Two-way ANOVA
	Sidak's multiple comparisons test
	Control - Mier1-3×flag			Adjusted P Value
	0			0.9603
	24			0.9852
	36			0.3587
	48			0.0221
	72			0.0025
Fig3D
	Control	Mier1 gRNA		Unpaired t test
	52.4444	46.2687		P value	<0.0001
	72	26.8708		Two-tailed
	67.8889	20
	53.5556	28.1111
	50.3333	3.44444
	68.8889	11.6667
	39.4444	12.4444
		17.2222
		16.7778
		33
		33.8889
		13.5556
Fig3E
Fig3F
Ccna2
	Control										Mier1-3xflag
0	0.945716	0.318235	1.68963	0.952571	0.986009	1.10784					0.931377	0.886905	0.774785	0.697613	0.434191	1.14257	0.380077
24	0.670578	0.437486	0.158558	0.460747	0.448137	0.228431					0.242929	0.215301	0.402176	0.21706	0.24083	0.728542	0.222684
36	23.5682	23.6366	8.20525	32.334	6.19765	40.692	25.9247	25.3673			6.3328	7.02025	2.60819	2.02975	6.43389	3.54469	2.83458
48	65.7385	59.814	66.5912	86.2931	35.9045	37.1637	61.6611	82.2826	69.3256	46.8057	17.1279	23.8714	28.7395	45.6554	31.5265	52.9649	45.7431	61.8032	8.68654	22.2717
72	31.8519	24.8573	34.4709	32.3994	54.3604	31.4167	30.9202	48.8034	39.0891		17.0814	16.3218	16.3943	8.42073	18.7297	14.418	10.1627	27.027	44.8127
	Two-way ANOVA
	Sidak's multiple comparisons test
	Control - Mier1-3×flag			Adjusted P Value
	0			>0.9999
	24			>0.9999
	36			0.0053
	48			<0.0001
	72			0.0052
Ccnb1
	Control										Mier1-3xflag
0	1.06704	0.375212	1.35226	0.760243	1.28022	1.16503					0.449944	0.723536	0.931677	0.531411	1.10959	0.936675	0.480034
24	2.0157	1.19174	0.3595	0.925733	0.434943	0.445823					0.916719	0.215387	0.755825	0.075725	0.512657	1.55055	0.209159
36	83.8682	63.6406	25.7454	105.509	19.0486	140.361	85.4335	121.487			18.5152	13.986	3.07963	4.51175	6.17313	12.1286	11.3047	7.88791
48	190.977	150.877	162.822	229.792	78.6166	69.5948	177.645	274.456	167.069	108.981	19.4445	50.7291	55.8611	100.948	66.609	114.087	140.348	103.216	12.7946	24.9036
72	88.1511	50.7149	150.582	88.026	224.527	111.643	117.686	162.768	136.756		47.8437	51.0244	55.4562	21.4432	57.5277	59.6784	27.4182	96.9578	183.746
	Two-way ANOVA
	Sidak's multiple comparisons test
	Control - Mier1-3×flag			Adjusted P Value
	0			>0.9999
	24			>0.9999
	36			0.0027
	48			<0.0001
	72			0.0105
Ccnd1
	Control										Mier1-3xflag
0	0.920287	0.634662	1.02654	1.15253	1.13754	1.12844					0.822341	0.841463	0.662183	0.896477	0.755017	1.03146	0.830497
24	3.92924	2.66013	3.51703	7.13225	2.92301	2.03608					3.02538	2.05493	2.93903	2.12817	2.39981	1.89192	2.54067
36	3.08374	2.8398	3.71781	4.46453	3.81001	5.9562	4.71744	2.67532			4.10125	1.27909	3.11539	3.23578	3.35961	2.76257	3.38502	2.14179
48	3.36661	2.68557	4.12251	4.01529	4.2355	2.61892	3.86149	2.73812	4.01795	4.60965	1.88468	2.15442	3.01727	1.43393	1.55862	2.47369	2.10585	1.53033	2.03586	1.64447
72	5.47765	5.66707	6.07167	3.2569	4.09142	4.05144	5.41156	6.92509	3.20066		3.45021	3.94383	4.28416	3.04943	4.33497	1.94963	4.44017	3.01528	3.33863
	Two-way ANOVA
	Sidak's multiple comparisons test
	Control - Mier1-3×flag			Adjusted P Value
	0			0.9989
	24			0.0663
	36			0.1533
	48			0.0006
	72			0.0098
Ccne1
	Control										Mier1-3xflag
0	1.39492	0.569176	0.822643	0.85289	0.826834	1.53354					1.56674	1.02195	1.33595	1.21986	1.06435	1.29967	1.43136
24	9.97419	8.01609	9.02719	6.00983	4.55487	6.69986					8.71993	6.27994	8.83103	8.16751	7.23581	6.33036	7.23141
36	27.8525	14.1674	15.7276	28.1109	13.6783	31.6148	28.9171	24.3611			10.3906	15.214	5.39139	6.9087	6.72597	18.0229	9.44041	9.94339
48	24.5636	22.5073	48.7627	23.3511	23.8617	40.6477	30.3882	13.6035	30.494	33.8307	34.0231	17.1881	29.3152	49.1203	12.1257	28.4741	14.7886	42.4609	27.5819	41.3176
72	25.6471	18.0275	8.82274	16.3546	9.71962	5.73584	20.1607	12.1336	8.1384		15.9798	18.1405	20.7708	8.30455	29.7419	13.6667	19.193	10.3356	13.7851
	Two-way ANOVA
	Sidak's multiple comparisons test
	Control - Mier1-3×flag			Adjusted P Value
	0			>0.9999
	24			>0.9999
	36			0.0028
	48			>0.9999
	72			0.9252
Ccne2
	Control										Mier1-3xflag
0	1.32633	0.746174	1.53107	0.924258	0.686982	0.785187					1.47135	1.24197	0.957699	0.765301	0.810435	0.844117	0.843803
24	6.45902	4.48689	3.33488	3.82042	4.28324						4.93209	2.90083	5.1171	1.73471	5.18914	4.37529	2.2302
36	11.7733	7.55154	8.04402	21.0097	6.88314	19.7458	26.1523	17.7071			3.26401	5.62535	1.60131	2.86953	2.87393	9.77	4.17421	4.56641
48	16.9994	14.105	27.6132	13.1495	16.0812	23.283	23.9436	10.349	17.1046	16.3543	23.7679	12.5733	14.8679	26.9436	5.41338	23.2158	6.91993	28.2257	15.3707	25.3715
72	11.746	11.8327	4.39433	10.713	2.32283	3.51306	7.72582	5.80668	4.73345		7.86019	8.21686	5.49327	2.00662	13.2906	5.2861	8.92998	2.41708	9.80647
	Two-way ANOVA
	Sidak's multiple comparisons test
	Control - Mier1-3×flag			Adjusted P Value
	0			>0.9999
	24			0.9997
	36			0.0002
	48			>0.9999
	72			>0.9999
Pcna
	Control										Mier1-3xflag
0	1.05483	0.889339	1.59668	0.705	0.905981	0.848165					1.01858	0.944715	0.993853	0.889148	0.91988	0.752266	0.828831
24	1.08394	0.881527	0.615969	0.702898	0.810257	0.623906					0.779979	0.676874	0.843188	0.870863	0.747354	0.759039	0.499625
36	2.03755	1.85473	1.52874	3.20961	1.16006	2.49561	2.94756	1.3944			0.825874	1.18048	0.700917	0.781632	0.70097	1.7594	0.853213	0.862965
48	3.76557	3.85989	4.72504	3.77479	3.88744	3.59943	4.79137	3.04374	5.03106	3.73397	3.62444	2.25523	3.23357	2.65604	4.98095	3.15314	2.85754	3.30634
72	2.89653	2.80964	1.43205	2.04699	1.12955	0.97294	2.74748	1.83351	1.8482		1.76212	1.79665	1.47532	1.03706	2.42553	1.25795	1.31078	1.41512	2.29576
	Two-way ANOVA
	Sidak's multiple comparisons test
	Control - Mier1-3×flag			Adjusted P Value
	0			0.9991
	24			>0.9999
	36			0.0004
	48			0.0193
	72			0.6764

## Sheet: Fig4
Fig4A
	TAG	SM	PE	PC	LPE	LPC	HexCer	Hex2Cer	FFA	DAG	Cer	CE
0h	10.0083	1.13711	2.75253	17.6388	0.137463	0.159877	0.035041	0.003128	3.64955	2.0161	0.356144	1.68941
24h	79.4793	1.29769	3.70621	19.0711	0.152102	0.172028	0.068925	0.006992	4.2055	3.72701	0.45412	4.90111
Fig4B
PA	0h	24h		Unpaired t test
	17.1634	35.238		P value	<0.0001
	17.1178	43.8788		Two-tailed
	17.8095	39.4366
	16.6087	28.6223
	17.5119	29.3312
	23.5789	45.3591
	17.0887	31.9265
	16.1082	31.0478
	18.9612	35.7909
	17.1365	26.6883
SA	0h	24h		Unpaired t test
	7.81623	9.73331		P value	<0.0001
	6.04573	10.0321		Two-tailed
	6.6496	9.85886
	6.23787	9.16759
	5.51015	6.85939
	6.83123	10.5301
	5.70515	9.46903
	5.84731	8.61548
	6.39841	8.9398
	6.72211	9.2797
OA	0h	24h		Unpaired t test
	7.09664	29.2238		P value	<0.0001
	10.3787	33.4192		Two-tailed
	7.18311	32.54
	7.9678	20.5985
	9.91097	21.7932
	17.6697	39.5686
	10.217	23.2667
	7.58165	23.3478
	10.3899	27.3714
	9.08137	21.3713
LA	0h	24h		Unpaired t test
	15.7341	40.0971		P value	<0.0001
	13.6358	43.9513		Two-tailed
	12.7952	43.8785
	13.1609	32.3653
	13.6186	31.607
	18.442	48.6948
	13.4655	34.6873
	12.7823	33.8319
	15.8251	37.7211
	14.7223	31.4209
Fig4C
Fig4D	PA 5h
	-	+				-	+				-	+
	1.116	0.788				0.956	1.234				1.138	1.334
	0.974	0.795				1.038	1.279				0.775	1.106
	0.91	0.755				1.006	0.954				1.087	2.3
	Unpaired t test					Unpaired t test					Unpaired t test
	P value	0.0237				P value	0.2103				P value	0.2046
	Two-tailed					Two-tailed					Two-tailed
Fig4E
Fig4F
																			1	1.39677	1.00091	1.27224	1.24781
																			1	1.18353	1.07809	1.22142	1.26284
																			1	1.11268	1.01946	1.02378	1.20583
																			1	1.32714	1.25332	1.4569	1.26523
																			1	1.58653	1.16861	1.27549	1.20189
																			1	2.09355	1.46767	1.62627	1.5474
																			1	1.81159	1.31963	1.67486	1.37608
																			1	1.59923	0.903754	1.43073	1.36935
Fig4G																			1	1.29127	0.576438	0.561515	1.1861
		0h	24h	36h	48h	72h
		1	1.39677	1.00091	1.27224	1.24781
		1	1.18353	1.07809	1.22142	1.26284
		1	1.11268	1.01946	1.02378	1.20583
		1	1.32714	1.25332	1.4569	1.26523		One-way ANOVA
		1	1.58653	1.16861	1.27549	1.20189		Dunnett's multiple comparisons test				Adjusted P Value
		1	2.09355	1.46767	1.62627	1.5474		0h vs. 24h				0.0005
		1	1.81159	1.31963	1.67486	1.37608		0h vs. 36h				0.8593
		1	1.59923	0.903754	1.43073	1.36935		0h vs. 48h				0.0596
		1	1.29127	0.576438	0.561515	1.1861		0h vs. 72h				0.0457
Fig4H
Total RNA			0h			24h
		1	14.2027	13.1313	11.8446	13.2426	14.3715	13.4489
		2	15.5719	12.96	13.3615	22.611	23.45	20.7447
		3	5.23737	5.01389	5.94356	5.09611	7.23675	5.66725
		4	1.58738	2.39439	2.94877	1.32037	1.22999	1.16665
		5	4.32974	4.12744	4.70989	4.29291	3.95028	3.94735
		6	3.83308	4.11151	3.55056	4.41419	3.57282	3.97862
		7	8.78998	8.92619	8.46223	9.82609	5.82454	7.72632
		8	19.3718	21.2488	19.3723	23.7048	20.1484	22.5367
		9	23.0433	25.2886	22.3653	32.9291	31.8625	31.5548
		10	17.2333	18.187	18.0325	20.8879	21.2482	19.9148
		11	17.7981	16.8524	15.9864	20.8764	24.2809	21.5288
		12	14.9739	15.2229	13.9173	17.1945	21.3198	18.6206
		13	15.3206	13.2847	13.0801	15.8261	13.0157	14.1922
		14	13.2405	14.6413	15.4147	14.8169	14.621	15.6763
		15	13.965	12.2369	12.4429	13.2883	13.3151	13.9973		Subpolysomes		Two-way ANOVA
		16	12.6289	11.6772	11.8411	11.341	10.6295	11.7386				Source of Variation		% of total variation		P value
		17	11.6804	11.5855	11.8057	8.254	9.35181	10.1823				Interaction		3.831		<0.0001
		18	10.1008	10.2509	11.0924	7.78947	6.54041	7.7167				Row Factor		92.65		<0.0001
		19	9.68787	8.83456	9.78971	6.09611	5.33211	6.09302				Column Factor		2.351		<0.0001
		20	8.14724	7.97999	9.02862	4.16705	4.60757	4.84459
		21	6.63193	6.88239	7.79318	2.55606	3.12595	3.2642		Polysomes		Two-way ANOVA
		22	5.32697	6.43021	7.48344	2.28833	2.43828	2.80717				Source of Variation		% of total variation		P value
		23	4.95301	5.49595	6.58252	1.4714	2.19966	2.27316				Interaction		4.134		<0.0001
		24	4.40376	4.97803	5.58603	1.17849	1.45776	1.57076				Row Factor		87.13		<0.0001
		25	4.4096	4.72704	4.03376	1	1.33845	1.2773				Column Factor		7.099		<0.0001
MIER1 mRNA			0h			24h
		1	12.2602	16.3137	7.07342	1.95252	8.48009	17.9998
		2	181.127	170.226	117.845	311.678	282.264	346.063
		3	143.605	170.992	136.743	226.229	341.715	394.988
		4	43.1615	81.5742	72.7998	40.3909	32.3534	56.5775
		5	77.8256	175.176	202.201	203.217	92.79	229.903
		6	61.1026	147.783	70.4122	139.374	69.6598	173.926
		7	140.139	167.581	212.605	379.908	116.037	155.059
		8	286.121	355.987	416.996	445.871	347.701	446.301
		9	584.584	595.555	597.596	809.599	1069.02	863.214
		10	646.943	689.673	825.593	935.54	906.27	832.235
		11	984.375	797.501	660.572	829.47	888.586	805.002
		12	678.243	738.849	713.294	677.295	720.078	622.936
		13	636.06	585.576	666.266	482.708	504.347	482.913
		14	530.215	618.717	581.339	462.021	583.542	493.918
		15	554.779	435.772	442.69	426.052	419.06	436.706		Sub-polysomes		Two-way ANOVA
		16	493.376	400.85	311.281	315.922	288.318	321.942				Source of Variation		% of total variation		P value
		17	301.546	318.294	338.449	146.963	226.081	206.082				Interaction		2.653		0.0015
		18	249.63	207.566	221.847	128.388	81.9068	103.097				Row Factor		92.33		<0.0001
		19	159.398	117.998	158.442	70.7842	51.002	48.6172				Column Factor		1.632		<0.0001
		20	115.935	81.3721	89.6109	35.3454	30.7777	25.0709
		21	89.2771	78.0977	83.4602	10.8184	15.1378	12.9019		Polysomes		Two-way ANOVA
		22	39.3257	53.4968	70.7893	8.70052	9.44184	10.3691				Source of Variation		% of total variation		P value
		23	40.8976	31.076	46.8414	3.87778	5.81315	4.51534				Interaction		0.818		0.019
		24	23.4819	26.9113	30.0883	1.86378	2.33815	2.87035				Row Factor		94.52		<0.0001
		25	21.5603	32.0295	20.1343	1	2.25174	1.76338				Column Factor		3.124		<0.0001
Total RNA
Sub-polysomes		0h	24h		Unpaired t test
		131.4	161.2		P value	0.0004
		133.3	160.7		Two-tailed
		127.6	154.8
Polysomes		0h	24h		Unpaired t test
		110.6	81.66		P value	0.0009
		110	80.8		Two-tailed
		117.4	87.9
Mier1 mRNA
Sub-polysomes		0h	24h		Unpaired t test
		3494	4661		P value	0.0003
		3730	4511		Two-tailed
		3674	4624
Polysomes		0h	24h		Unpaired t test
		2927	1853		P value	0.0005
		2679	1967		Two-tailed
		2718	1908

## Sheet: Fig5
Fig5A
Fig5B
		Control								Lipe-AKO
	0	29.6583	44.9963	49.363	27.3831	23.2363	33.4275	27.3316	29.984	32.7429	19.5865	33.4812	37.3687	23.5012	29.8337	14.3348	20.4358
	24	117.336	189.054	110.612	120.037	104.13	142.179	147.252		42.5215	120.071	101.715	91.0958	57.6401	33.3701
	36	80.0299	164.304	36.4021	59.689	95.9455	57.009	122.532	60.031	86.866	106.981	33.9209	33.4421	106.372	39.1997
	48	21.6592	68.8486	30.0953	75.0333	28.6396	47.6782			24.4176	22.7257	24.8679	20.9213	25.0918	14.9461
	72	24.7915	26.0037	24.1607	20.3613	14.5691	21.9169	17.1812	21.7293	14.53	20.6796	22.2113	22.1276	15.5527	19.1787	23.9092	27.0642
		Two-way ANOVA					Source of Variation		% of total variation		P value
		Sidak's multiple comparisons test					Interaction		5.794		0.0196
		Control - Mier1-3×flag			Adjusted P Value		Row Factor		57.23		<0.0001
		0			0.985		Column Factor		6.412		0.0004
		24			0.0002
		36			0.6614
		48			0.3893
		72			>0.9999
Fig5C
		Control										Lipe-AKO
	0	1.74378	1.60384	1.54518	1.7793	1.34958	1.75756	1.908	1.63281	1.63317		1.64934	1.63867	1.59928	1.42195	1.80819	1.51313	1.75263	1.83337	1.60846
	24	2.14342	2.10771	2.17395	2.2129	2.38876	2.04186	2.08425	2.00292			2.23963	2.17101	2.14689	1.98817	1.91283	1.75561	1.76218	1.96017	1.9576
	36	2.17289	2.46005	2.39349	2.33583	2.52511	2.17909	2.50074	2.43214	2.2024	2.51803	2.21347	2.47064	2.19436	2.06093	1.9782	2.36015	1.98467	2.0411
	48	2.35964	2.3557	2.63733	2.44839	2.67614	2.30892	2.42576	2.7185	2.49086	2.50942	2.40118	2.49228	2.48757	2.32254	2.53037	2.40054	2.46164	2.39562
	72	3.08041	3.12178	3.30621	3.37095	3.68418	3.11509	3.33132	2.88853			3.18877	2.79102	2.8455	3.2539	2.9877	2.77496	3.15853	2.77077	2.85095
		Two-way ANOVA					Source of Variation		% of total variation		P value
		Sidak's multiple comparisons test					Interaction		0.9287		0.1033
		Control - Mier1-3×flag			Adjusted P Value		Row Factor		88.63		<0.0001
		0			>0.9999		Column Factor		2.011		<0.0001
		24			0.2223
		36			0.0375
		48			0.9542
		72			0.003
Fig5D
Fig5E
Total RNA			0h			24h
		1	7.02903	4.16158	6.38065	6.55582	5.76125	7.12009
		2	12.4695	12.1374	11.6264	17.2439	13.9958	10.8198		Subpolysomes		Two-way ANOVA
		3	7.81281	8.15776	6.81896	8.55528	4.70171	6.63186				Source of Variation		% of total variation		P value
		4	3.49545	2.61069	2.87766	2.4342	3.07544	2.58222				Interaction		1.33		0.6278
		5	1.94498	1.82061	1.64688	1.57382	1.25204	1.36299				Row Factor		91.5		<0.0001
		6	2.77348	1.73537	2.57376	2.26606	2.85676	2.19977				Column Factor		0.03302		0.6397
		7	1.37424	1	1.26935	1.03457	1.84649	1.41317
		8	1.48734	1.79644	3.66662	1.23906	1.46611	1.82681
		9	5.9441	5.00127	9.00584	4.82598	8.22992	7.52288
		10	7.70629	9.76718	9.42077	7.242	8.95835	9.97491
		11	7.79309	8.98601	8.52545	6.18016	8.40702	6.4664
		12	6.90805	7.00636	6.70792	7.23897	5.86751	6.01885
		13	5.35364	7.12595	6.56298	6.29225	5.73353	5.50485
		14	5.37336	5.92748	5.48064	4.71237	5.51638	5.19292		Polysomes		Two-way ANOVA
		15	4.44098	5.29898	4.68	4.21857	4.45376	4.70197				Source of Variation		% of total variation		P value
		16	4.25556	4.52545	4.17506	4.14131	4.37214	5.56859				Interaction		10.14		0.1559
		17	3.99517	4.71501	3.53454	3.9035	3.59289	5.39228				Row Factor		60.17		<0.0001
		18	3.68087	4.53435	4.15402	3.81867	3.94094	4.44158				Column Factor		0.3303		0.4479
		19	5.14454	3	4.53272	3.54753	4.14422	4.0971
		20	3.54673	5.57252	4.60402	3.90047	3.94094	4.15949
		21	5.62454	5.84987	3.25987	5.99082	6.52356	7.21503
		22	4.54093	4.39822	3.01909	4.72146	5.11906	5.37737
		23	4.49884	3.51527	2.47208	5.4137	4.30438	3.32407
		24	3.76504	3.57634	3.84779	3.88229	3.251	3.20608
		25	3.50202	2.24046	3.61753	3.52784	3.14936	2.33946
MIER1 mRNA			0h			24h
		1	1.3329	1	1.23167	2.26129	3.60799	6.51469
		2	75.8918	43.4912	44.5895	114.031	151.198	59.9117
		3	259.458	191.2	219.053	436.433	137.961	170.866		Subpolysomes		Two-way ANOVA
		4	237.793	97.8375	191.146	239.487	220.626	172.706				Source of Variation		% of total variation		P value
		5	137.829	110.294	101.855	114.127	68.5829	78.8736				Interaction		2.711		0.8349
		6	168.529	93.3833	152.935	94.5592	178.753	107.054				Row Factor		76.91		<0.0001
		7	49.8374	28.2409	39.5057	32.6097	54.4018	22.4457				Column Factor		0.0002652		0.9802
		8	44.2361	56.3363	82.2619	23.5763	25.3082	35.9518
		9	147.481	95.2988	145.367	91.5458	156.616	157.454
		10	176.301	202.861	202.943	185.076	221.626	241.964
		11	189.577	324.3	260.942	170.073	282.861	215.812
		12	214.166	231.351	156.117	206.312	157.39	127.124
		13	135.454	240.051	223.935	230.075	194.493	149.324
		14	147.806	204.306	171.603	136.494	154.4	133.588		Polysomes		Two-way ANOVA
		15	102.657	130.07	121.84	86.905	85.5773	128.219				Source of Variation		% of total variation		P value
		16	63.3102	110.388	92.4282	59.3206	55.562	118.35				Interaction		1.622		0.8778
		17	53.7933	87.9979	43.8018	41.4469	49.218	154.483				Row Factor		85.38		<0.0001
		18	41.6043	49.503	59.3361	29.1949	41.1265	94.5554				Column Factor		0.0005245		0.9636
		19	75.0478	30.4848	46.9327	36.5349	50.66	62.264
		20	39.0461	55.8859	42.3618	33.9807	46.5541	53.3826
		21	54.1329	48.3736	16.3789	38.1694	41.8265	91.5828
		22	20.5264	18.2217	22.2467	33.1734	33.9934	48.3691
		23	31.1259	18.7875	10.0348	25.0774	26.7239	19.6925
		24	12.747	13.8909	12.9752	14.8312	13.7505	15.7715
		25	9.02266	5.15378	26.8862	13.4133	35.8903	22.4481
Total RNA
Sub-polysomes		0h	24h		Unpaired t test
		59.77	59.49		P value	0.4368
		58.6	60.6		Two-tailed
		63.98	57.37
Polysomes		0h	24h		Unpaired t test
		53.29	53.16		P value	0.4531
		55.6	53.6		Two-tailed
		48.85	56.6
Mier1 mRNA
Sub-polysomes		0h	24h		Unpaired t test
		1595	1606		P value	0.9087
		1359	1578		Two-tailed
		1519	1330
Polysomes		0h	24h		Unpaired t test
		714	656.9		P value	0.9831
		890	714.6		Two-tailed
		765.4	1006
Fig5F
	Control	Lipe-AKO	Lipe-AKO; Mier1 sgRNA
	46.0461	79.6859	48.5389
	115.781	53.516	99.3753
	59.49	85.4627	48.4714		Unpaired t test					P value
	63.2342	33.1515	96.7359		Control	vs	Lipe-AKO			0.0375
	128.24	24.617	20.9751		Control	vs	Lipe-AKO; Mier1 sgRNA			0.0538
	95.3181	38.293	59.5647		Lipe-AKO	vs	Lipe-AKO; Mier1 sgRNA			0.777
	56.7915	45.9868	37.7724
	118.861		27.149
	50.2485		58.9028
	102.043
Fig5G
	Control	Lipe-AKO	Lipe-AKO; Mier1 sgRNA
	2.35513	1.77453	2.1559
	2.05194	1.86463	2.36454
	2.21456	2.04124	2.17935		Unpaired t test					P value
	2.11366	2.11699	2.22338		Control	vs	Lipe-AKO			0.0128
	2.20422	1.77977	2.42886		Control	vs	Lipe-AKO; Mier1 sgRNA			0.0567
	2.17704	2.06804	2.31639		Lipe-AKO	vs	Lipe-AKO; Mier1 sgRNA			0.0006
	2.00753	2.08639	2.13422
	2.06587		2.24512
	2.20225		2.1315
	2.00547
Fig5H
	Control	Lipe-AKO	Lipe-AKO; Mier1 sgRNA
	31.7073	26.8387	55.6257
	28.699	12.1319	22.9953
	37.1593	8.98749	37.0588		Unpaired t test					P value
	21.7647	11.4118	23.5294		Control	vs	Lipe-AKO			0.0097
	47.1765	42.7778	28.0156		Control	vs	Lipe-AKO; Mier1 sgRNA			0.4229
	33.3799	25.2941	51.5247		Lipe-AKO	vs	Lipe-AKO; Mier1 sgRNA			0.0062
	17.0588	10.3529	29.6937
	48.8889		49.6689
	41.7647		50.625
	42.3529		45.4545
	39.0525
Fig5I

## Sheet: Fig6
Fig6B
		Control									acHFD
	0	56.6089	20.6136	24.4873	65.2163	41.1274	47.3988	38.1689	49.9885		27.7267	24.4241	33.5468	50.775	37.7464	48.8715	45.6628	45.0002
	12	112.722	131.192	156.615	110.374	110.863	140.068	186.93	182.672	228.676	167.389	182.63	126.903	153.774	211.085	154.628	203.136	174.37	258.769
	24	109.118	151.837	191.708	114.713	118.026	160.366	73.8808	94.0772		120.546	164.78	175.292	212.669	253.463	227.003	182.45
	36	99.9429	94.0387	42.3301	130.424	67.9082	138.707	107.721			108.927	104.566	143.392	151.646	139.169	164.598	148.309	187.222
		Two-way ANOVA
		Sidak's multiple comparisons test
		Control - Mier1-3×flag			Adjusted P Value
		0			0.999
		12			0.2142
		24			0.0018
		36			0.0378
Fig6C
		NCD			HFD						Control			acHFD
	0	1	1	1	0.957547	1.00771	1.04093			0	1	1	1	1.15427	0.999936	1.00986
	12	1.11979	1.10134	0.952392	0.676501	0.651045	0.630577			12	1.19247	1.14248	1.33129	1.87989	1.46138	1.72943
	24	0.504155	0.747659	0.813449	0.385827	0.399409	0.464686			24	1.92418	1.79317	1.86314	2.28375	2.1737	2.5281
	36	0.898887	0.420677	0.613547	0.662464	0.474178	0.643811			36	1.28941	0.95406	0.929442	0.977879	1.06513	1.22542
	48	0.897081	0.645919	1.33121	0.876653	0.69327	0.805155			48	1.38259	1.44821	1.09021	1.20874	0.95792	1.13619
	Unpaired t test		P value							Unpaired t test		P value
	12h		0.0018							12h		0.0255
	24h		0.049							24h		0.0136
Fig6D
	Control	acHFD	acHFD; Mier1 sgRNA
	2.03518	2.00303	2.1408
	2.10699	2.3902	1.96664
	2.11618	2.47748	2.17865		Unpaired t test					P value
	2.02363	2.02185	2.20672		Control	vs	acHD			0.0205
	1.83381	2.40934	2.31755		Control	vs	acHFD; Mier1 sgRNA			0.0085
	1.99582	2.36149	2.49259		acHD	vs	acHFD; Mier1 sgRNA			0.8246
	1.7191	1.96015	2.52332
		2.18066	2.15733
Fig6E
	Control	acHFD	acHFD; Mier1 sgRNA
	41.1111	30.8642	47.2839
	18.7654	47.1605	42.5926
	35.0617	53.3333	60.7407		Unpaired t test					P value
	19.1358	53.2099	53.9506		Control	vs	acHD			0.0037
	34.321	78.3951	59.0123		Control	vs	acHFD; Mier1 sgRNA			0.0039
	23.8272	56.4198	47.037		acHD	vs	acHFD; Mier1 sgRNA			0.497
	40.3704	55.4321	32.3457
Fig6F

## Sheet: Fig7
Fig7A
	Control	crHFD
	28.4404	146.866
	39.815	118.617		Unpaired t test
	27.5298	122.609		P value	<0.0001
	34.1852	116.091
	30.5056	57.6519
	27.6426	144.745
	30.4265	113.474
	35.9862	72.1062
	44.0762	63.3287
	44.0215	108.447
	40.7428	108.339
	37.7894	97.1172
	37.2453	122.735
	35.0607	83.122
	30.9292	92.5103
		77.8609
		94.4769
		95.9139
		119.543
		57.9916
		92.5103
		104.112
		113.389
		126.17
		124.178
Fig7B
Fig7C
Fig7D
	Control	crHFD	crHFD;Mier1 sgRNA
	2.584	1.70562	1.83691
	2.47611	1.64981	1.81869
	2.40728	1.79598	1.98519		Unpaired t test					P value
	2.4944	1.84223	1.8873		Control	vs	crHFD			<0.0001
	2.47627	1.63223	1.90612		crHFD	vs	crHFD;Mier1 sgRNA			0.0364
	2.65512	1.56075	1.69837
	3.02033	1.75751	1.70301
	2.92321	1.53023	1.7571
	2.49287	1.64935	1.65038
	2.66607	1.74208	1.87434
	2.44467	1.4853	1.62429
	2.15051	1.61005	1.61007
	2.51673	1.61939	1.5919
	2.37579	1.80157	1.79408
Fig7E
	Control	crHFD	crHFD;Mier1 sgRNA
	59.9502	30.3981	47.3752
	45.977	19.5164	49.1643		Unpaired t test					P value
	60.2723	15.0754	26.498		Control	vs	crHFD			<0.0001
	54.9498	24.7487	39.0789		crHFD	vs	crHFD;Mier1 sgRNA			0.0018
	61.0542	28.1907	44.8684
	54.7518	23.1076	39.4737
	46.443	27.2727	36.8421
	48.2484	11.3602	52.6316
			18.6842
Fig7F
	Young	Aging
	28.3618	76.4415
	43.0292	45.1072
	47.2051	62.3438		Unpaired t test
	26.186	48.5914		P value	<0.0001
	22.2205	52.0602
	31.9662	80.7266
	26.1368	76.9671
	28.6732	86.5628
	29.0806	87.8193
	40.4317	57.4194
	38.1175	97.6113
	42.5451	78.0512
		72.2822
		44.0048
		61.9689
		65.2258
		67.0392
		74.0713
		63.1084
Fig7G
Fig7H
Fig7I
	Aging	Aging;Mier1 sgRNA
	2.43702	2.51489
	2.27509	2.55729
	2.54651	2.71292		Unpaired t test
	2.45657	2.52087		P value	0.0003
	2.4073	2.86062
	2.40766	2.69635
	2.52285	2.45336
	2.34779	2.74909
Fig7J
	Aging	Aging;Mier1 sgRNA
	16.0615	72.5564
	31.8182	58.5209
	21.9222	61.3445		Unpaired t test
	35.0602	32.0423		P value	0.0038
	22.4344	57.619
		41.1765

## Sheet: FigS2
FigS2A
FigS2B
	Control	Mier1 gRNA					Control	Mier1 gRNA					Control	Mier1 gRNA
	23.29	24.82					29.3407	28.1041					18.2527	14.0376
	24.83	26.32					32.8448	27.3544					18.5436	14.7451
	25.51	23.09					37.2058	36.9554					18.1674	19.7169
	26.37	25.31					34.1315	33.2553					15.5598	18.7528
	23.46	26.4					27.916	31.8051					17.5619	18.5032
	23.95	25.56					31.2699	25.4543					15.1309	13.1806
	25.75	23.91					29.1043	33.5049					13.6737	12.3018
	26.6	23.39					31.7049	29.955					19.7819	19.6941
	23.51	26.7					33.105	28.504					16.8456	16.0027
	24.27	23.98					22.0328	28.2043					14.5025	14.724
	25.01	24.91					23.5532	28.4047					14.8734	17.6208
	26.75	23.49					31.2549	31.8552					14.2371	15.4113
	23.63	25.78					30.1546	29.5543					17.6981	14.7415
	24.29	25.07					33.2052	29.7986					15.885	14.3812
	25.09	23.58					28.054	24.3539					14.2951
	26.07	24.29					30.3048	21.2532					16.9431
	23.9	26.13					24.6615	22.053					15.3418
	24.57	25.18	Unpaired t test				28.3045		Unpaired t test				15.9984		Unpaired t test
	25.21	23.79	P value	0.7562			25.0043		P value	0.5439			14.5737		P value	0.7038
	26.16	24.32	Two-tailed				29.6044		Two-tailed				17.3264		Two-tailed
	Control	Mier1 gRNA					Control	Mier1 gRNA					Control	Mier1 gRNA
	17.79	22.97					0.34802	0.30698					2.3831	2.2674
	30.41	37.86					0.4301	0.49166					1.9435	1.7121
	49.9	35.18					0.40958	0.3275					2.1055	1.7584
	42.28	30.06					0.36854	0.40958					2.1055	2.0129
	39.86	49.29					0.26594	0.28646					2.3137	2.5682
	44.49	47.46					0.30698	0.28646					2.0823	2.2212
	40.26						0.34802	0.28646					2.1517	2.0592
							0.36854	0.55322					2.0129	2.2443
	Unpaired t test						0.26594	0.4301					2.9153	2.198
	P value	0.9032					0.30698	0.28646					2.0592	2.3831
	Two-tailed						0.28646	0.40958					2.9153	2.2212
							0.30698	0.34802					2.1055	2.0823
							0.51218	0.40958					2.2212	2.1286
							0.18386						2.2906	2.1749
							0.24542						2.0361	2.0592
													2.4294	2.5451
							Unpaired t test						2.198	2.2674	Unpaired t test
							P value	0.205					2.2906		P value	0.3396
							Two-tailed								Two-tailed
FigS2C
	Control	Mier1 gRNA
	3.51985	3.78321
	3.86804	3.72556
	3.51701	3.9318
	3.65088	3.83164
	3.50841	3.77253
	3.61113	3.46247
	3.8744	3.66744
	3.75321	3.71266
	3.71243	3.58958
		4.41678
	Unpaired t test
	P value	0.2279
	Two-tailed
FigS2D	Control	Mier1 gRNA
	4.39934	4.24357
	4.13351	4.05996
	4.07314	4.21599
	4.38708	4.34399
	4.01834	3.83132
	4.35454	4.20483
	3.98661	4.2456
	Unpaired t test
	P value	0.7574
	Two-tailed

## Sheet: FigS3
FigS3A
FigS3B
FigS3C
FigS3D
	Control	MIER1 gRNA
	348.837	681.063		Mann Whitney test
	354.374	800.111		P value	<0.0001
	274.086	625.692
	354.374	495.57
	426.357	628.461
	420.82	445.736
	539.867	791.805
	473.422	653.378
	307.309	645.072
	235.327	747.508
	204.873	764.12
	523.256	628.461
	445.736	988.372
	354.374	822.259
	528.793	620.155
	384.828	805.648
	359.911	847.176
	573.09	739.203
	299.003	836.102
	221.484	800.111
	346.069	650.609
	177.187	935.77
	171.65	841.639
	379.291	459.579
	191.03	794.574
	251.938	575.858
	310.077	656.146
	240.864	633.998
	321.152	1124.03
	260.244	559.247
	152.27	315.615
	221.484	423.588
	218.715	980.066
	487.265	894.241
	276.855	933.001
	323.92	539.867
	257.475	703.212
	296.235	570.321
	318.383	614.618
	260.244	780.731
	279.623	517.719
	227.021	492.802
	249.169	633.998
	179.956	708.749
	166.113	949.612
	296.235	1118.49
	260.244	600.775
	207.641	758.582
	370.986	448.505
	354.63	455.556
FigS3F
	Control			MIER1 gRNA
	221.193	203.836	197.252	200.312	131.045	163.127
	Unpaired t test
	P value	0.1155
	Two-tailed
FigS3G
		Control			MIER1 sgRNA
	ALB	1.12235	0.949786	0.927863	1.13123	0.901418	0.894587
	AFP	1.26704	0.925076	0.807887	1.37284	0.81669	0.791435
	ASGPR	1.09908	0.947447	0.953476	1.09572	0.811727	0.675262
	A1AT	1.18004	0.937553	0.882404	1.17723	0.691506	0.697931
	GLUT2	1.16386	0.950414	0.885726	1.57167	1.37653	1.29049
	CYP3A4	1.12732	0.961772	0.910904	1.32458	1.07286	0.89059
	Unpaired t test
		P value
	ALB	0.818771
	AFP	0.979701
	ASGPR	0.355929
	A1AT	0.47858
	GLUT2	0.0250765
	CYP3A4	0.535402

## Sheet: FigS4
FigS4F
FigS4G
Ccne2		Control						Mier1 sgRNA
	IgG	0.988	1.026	0.474	1.969	0.599	0.943	1.699	0.973	1.666	1.815	1.048	1.329
	HDAC1	21.783	23.456	24.746	41.187	38.781	34.803	25.14	33.15	24.47	22.14	40.07	46.6
	HDAC2	9.736	13.11	13.42	21.04	15.83	14.1	16.38	15.76	12.15	15.73	19.53	20.63
	Unpaired t test
		P value
	IgG	0.135202
	HDAC1	0.834382
	HDAC2	0.299427
Ccpg1		Control						Mier1 sgRNA
	IgG	0.598	1.145	1.024	1.45	0.733	1.049	2.458	0.815	1.096	2.664	1.098	1.37
	HDAC1	11.304	16.051	12.862	20.267	22.574	26.491	16.94	25.1	21.2	21.35	24.21	19.92
	HDAC2	5.349	9.055	7.677	9.672	12.2	9.022	12.18	11.23	10.18	17	13.56	11.29
	Unpaired t test
		P value
	IgG	0.118339
	HDAC1	0.261744
	HDAC2	0.020384
Cdc25a		Control						Mier1 sgRNA
	IgG	0.8	0.788	0.744	1.652	0.97	1.046	3.304	0.918	1.06	2.092	1.584	1.524
	HDAC1	24.043	31.146	28.093	37.369	51.639	35.682	21.59	43.55	29.54	25.57	49.13	31.76
	HDAC2	8.002	15.99	12.19	14.54	17.63	13.87	13.08	12.06	12.17	15.92	18.98	13.36
	Unpaired t test
		P value
	IgG	0.078429
	HDAC1	0.850067
	HDAC2	0.757335

## Sheet: FigS5
FigS5A
FigS5B
FigS5C
		PHx							Sham
	-1	2.13333	2.56667	3.26667	3.76667	3.9	3.06667	3.2	2	2.63333	3.2	3.83333	3.9	3.5	2.86667
	1	1.43521	0.79258	0.978077	1.01279	0.948198	1.1423		2.38949	1.2692	1.10608	1.77945	2.1839	1.7974
	2	2.27175	2.11482	3.25441	0.942625	2.29163	2.19653		3.19134	1.96639	2.25916	0.673775	2.78269	2.00853
	3	3.04785	3.08515	3.25221	1.9482	3.36014	2.6934		2.97194	2.85337	3.36036	2.10346	2.69711	2.5995
	Two-way ANOVA
	Sidak's multiple comparisons test
	Phx			Adjusted P Value
	-1 vs. 1			<0.0001
	-1 vs. 2			0.0212
	-1 vs. 3			0.8718
	Sham			Adjusted P Value
	-1 vs. 1			0.0005
	-1 vs. 2			0.016
	-1 vs. 3			0.6237
FigS5D
FigS5E		0h	24h	36h	48h	72h
		24.2214	40.0241	15.485	18.0977	34.9781			One-way ANOVA
		39.0822	31.6321	11.9835	50.2201	51.8958			Dunnett's multiple comparisons test				Adjusted P Value
		58.972	39.9147	25.8422	43.0414	25.2428			0h vs. 24h				>0.9999
		58.6776	38.8935	66.351	37.849	55.4723			0h vs. 36h				0.6872
		24.8585	44.6155	30.1703	47.1303	21.5955			0h vs. 48h				0.9999
		40.7253	32.1859	20.7895	40.0165	58.3893			0h vs. 72h				0.9439
		32.1236	46.5051	40.8272	37.6372	61.5157
		30.4587	31.6061	41.4051		30.9212

[truncated: 8 more sheets: FigS6, FigS7, FigS8A, FigS8B-D, FigS9, FigS10, FigS11, FigS12]
